# Supplementary material for: A gold standard set of mechanistically diverse enzyme superfamilies
Source: Genome Biol. 2006 Jan 31;7(1):R8. doi: 10.1186/gb-2006-7-1-r8 (PMC1431709; doi:10.1186/gb-2006-7-1-r8)
Supplement: Additional data file 1 — Superfamily and family assignments for each of the sequences and structures from this work, as well as the corresponding Pfam, SCOP, and SUPERFAMILY assignments. Pfam, SCOP, and SUPERFAMILY assignments are listed as names. 1National Center for Biotechnology Information GI number. Additional data file 3 contains the fasta format sequences corresponding to each gi number. 2Protein Data Bank identifier. 3The gold and silver standard o -succinylbenzoate synthase (OSBS) families contain a more diverse set of enzymes than many other families listed in the table. All of the OSBS enzymes are believed to catalyze the same overall reaction via the same catalytic residues and there is no convincing evidence to suggest convergent evolution from within the superfamily, so we believe that these enzymes meet our definition of family. They appear, however, to utilize a different constellation of substrate binding residues, and certain subclusters within the family catalyze the promiscuous N-acyl amino acid racemase reaction in addition to the OSBS reaction. Because the sequences that comprise this family are highly divergent, it may pose special difficulties for automated clustering methods. Additional families that may be especially challenging include the extradiol dioxygenase families within the VOC superfamily, where a relatively high degree of sequence similarity and catalytic promiscuity make accurate clustering difficult. 4Evidence code for gold and silver standard family assignment [59]. 5ID number for the literature reference upon which gold/silver family assignment was based. When a sequence has been assigned to both a gold and silver standard family, this reference applies to both family classifications. When it has only been assigned to a silver standard family, this reference applies to the silver standard family classification. The full reference may be obtained by cross-referencing the ID number with Additional data file 4. [file gb-2006-7-1-r8-S1.xls]

## Sheet: Sheet1
GI Number1	PDB ID2	Gold Std. Family3	Silver Std. Family3	Silver Fam. E_Code4	Gold and Silver Fam. Ref. ID5	Pfam Family	SCOP Family	Gold Std. SF	SCOP SF	SUPERFAMILY SF
9837270	None	1-aminocyclopropane-1-carboxylate deaminase	1-aminocyclopropane-1-carboxylate deaminase	ISS	179	None	NA	amidohydrolase	NA	Metallo-dependent hydrolases, Composite domain of metallo-dependent hydrolases
16078516	None	adenine deaminase	adenine deaminase	CFM	164	Amidohydro_1	NA	amidohydrolase	NA	Metallo-dependent hydrolases, Composite domain of metallo-dependent hydrolases, PLP-dependent transferases
290514	None	None	adenine deaminase	ISS	142	Amidohydro_1	NA	amidohydrolase	NA	Metallo-dependent hydrolases, Composite domain of metallo-dependent hydrolases
11497856	None	None	adenine deaminase	ISS	142	Amidohydro_1	NA	amidohydrolase	NA	Metallo-dependent hydrolases, Composite domain of metallo-dependent hydrolases, PLP-dependent transferases
15613203	None	None	adenine deaminase	ISS	142	Amidohydro_1	NA	amidohydrolase	NA	Metallo-dependent hydrolases, Composite domain of metallo-dependent hydrolases, Nucleic acid-binding proteins
15669650	None	None	adenine deaminase	ISS	142	Amidohydro_1	NA	amidohydrolase	NA	Metallo-dependent hydrolases, Composite domain of metallo-dependent hydrolases, Pectin lyase-like, NAD(P)-binding Rossmann-fold domains
15678886	None	None	adenine deaminase	ISS	142	Amidohydro_1	NA	amidohydrolase	NA	Metallo-dependent hydrolases, Composite domain of metallo-dependent hydrolases, NAD(P)-binding Rossmann-fold domains
15804261	None	None	adenine deaminase	ISS	142	Amidohydro_1	NA	amidohydrolase	NA	Metallo-dependent hydrolases, Composite domain of metallo-dependent hydrolases
15889568	None	None	adenine deaminase	ISS	142	Amidohydro_1	NA	amidohydrolase	NA	Metallo-dependent hydrolases, Composite domain of metallo-dependent hydrolases, LDH C-terminal domain-like
15894174	None	None	adenine deaminase	ISS	142	Amidohydro_1	NA	amidohydrolase	NA	Metallo-dependent hydrolases
15966158	None	None	adenine deaminase	ISS	142	Amidohydro_1	NA	amidohydrolase	NA	Metallo-dependent hydrolases, Composite domain of metallo-dependent hydrolases, NAD(P)-binding Rossmann-fold domains
16131535	None	None	adenine deaminase	ISS	142	Amidohydro_1	NA	amidohydrolase	NA	Metallo-dependent hydrolases, Composite domain of metallo-dependent hydrolases
16800920	None	None	adenine deaminase	ISS	142	Amidohydro_1	NA	amidohydrolase	NA	Metallo-dependent hydrolases, Composite domain of metallo-dependent hydrolases
16803782	None	None	adenine deaminase	ISS	142	Amidohydro_1	NA	amidohydrolase	NA	Metallo-dependent hydrolases, Composite domain of metallo-dependent hydrolases, ClpP/crotonase
17988972	None	None	adenine deaminase	ISS	142	Amidohydro_1	NA	amidohydrolase	NA	Metallo-dependent hydrolases, Composite domain of metallo-dependent hydrolases, NAD(P)-binding Rossmann-fold domains
20091148	None	None	adenine deaminase	ISS	142	Amidohydro_1	NA	amidohydrolase	NA	Metallo-dependent hydrolases, Composite domain of metallo-dependent hydrolases, Isochorismatase-like hydrolases
21229012	None	None	adenine deaminase	ISS	142	Amidohydro_1	NA	amidohydrolase	NA	Metallo-dependent hydrolases, Composite domain of metallo-dependent hydrolases, tRNA CCA-adding enzyme, C-terminal domains
22959903	None	None	adenine deaminase	ISS	142	Amidohydro_1	NA	amidohydrolase	NA	Metallo-dependent hydrolases, Composite domain of metallo-dependent hydrolases
22992070	None	None	adenine deaminase	ISS	142	Amidohydro_1	NA	amidohydrolase	NA	Metallo-dependent hydrolases, Composite domain of metallo-dependent hydrolases, Head-binding domain of phage P22 tailspike protein
23024035	None	None	adenine deaminase	ISS	142	Amidohydro_1	NA	amidohydrolase	NA	Metallo-dependent hydrolases, Composite domain of metallo-dependent hydrolases
23036854	None	None	adenine deaminase	ISS	142	Amidohydro_1	NA	amidohydrolase	NA	Metallo-dependent hydrolases, Composite domain of metallo-dependent hydrolases, PRC-barrel domain
23050245	None	None	adenine deaminase	ISS	142	Amidohydro_1	NA	amidohydrolase	NA	Metallo-dependent hydrolases, Composite domain of metallo-dependent hydrolases
23098485	None	None	adenine deaminase	ISS	142	Amidohydro_1	NA	amidohydrolase	NA	Metallo-dependent hydrolases, Composite domain of metallo-dependent hydrolases
23500397	None	None	adenine deaminase	ISS	142	Amidohydro_1	NA	amidohydrolase	NA	Metallo-dependent hydrolases, Composite domain of metallo-dependent hydrolases, NAD(P)-binding Rossmann-fold domains
24115019	None	None	adenine deaminase	ISS	142	Amidohydro_1	NA	amidohydrolase	NA	Metallo-dependent hydrolases, Composite domain of metallo-dependent hydrolases
1518868	None	adenosine deaminase	adenosine deaminase	IES	169	A_deaminase	NA	amidohydrolase	NA	Metallo-dependent hydrolases
3892028	1A4M, 1A4L, 1ADD, 1FKW, 1FKX, 1UIO, 1UIP	adenosine deaminase	adenosine deaminase	CFM	169	A_deaminase	Adenosine deaminase (ADA)	amidohydrolase	Metallo-dependent hydrolases	Metallo-dependent hydrolases
4557249	None	adenosine deaminase	adenosine deaminase	IES	171	A_deaminase	NA	amidohydrolase	NA	Metallo-dependent hydrolases
6680636	2ADA	adenosine deaminase	adenosine deaminase	IES	169	A_deaminase	Adenosine deaminase (ADA)	amidohydrolase	Metallo-dependent hydrolases	Metallo-dependent hydrolases
15802037	None	adenosine deaminase	adenosine deaminase	ISS	142	A_deaminase	NA	amidohydrolase	NA	Metallo-dependent hydrolases
16129581	None	adenosine deaminase	adenosine deaminase	IES	170	A_deaminase	NA	amidohydrolase	NA	Metallo-dependent hydrolases
18426812	None	adenosine deaminase	adenosine deaminase	ISS	142	A_deaminase	NA	amidohydrolase	NA	Metallo-dependent hydrolases
20141178	None	adenosine deaminase	adenosine deaminase	ISS	142	A_deaminase	NA	amidohydrolase	NA	Metallo-dependent hydrolases
24113013	None	adenosine deaminase	adenosine deaminase	ISS	142	A_deaminase	NA	amidohydrolase	NA	Metallo-dependent hydrolases
28373486	1KRM, 1NDZ, 1W1I, 1NDV, 1NDW, 1NDY, 1O5R, 1QXL, 1UML	adenosine deaminase	adenosine deaminase	ISS	141	A_deaminase	Adenosine deaminase (ADA)	amidohydrolase	Metallo-dependent hydrolases	Metallo-dependent hydrolases
113339	None	None	adenosine deaminase	ISS	142	A_deaminase	NA	amidohydrolase	NA	Metallo-dependent hydrolases
224877	None	None	adenosine deaminase	ISS	142	A_deaminase	NA	amidohydrolase	NA	Metallo-dependent hydrolases
1197210	None	None	adenosine deaminase	ISS	142	A_deaminase	NA	amidohydrolase	NA	Metallo-dependent hydrolases
7495566	None	None	adenosine deaminase	ISS	142	A_deaminase	NA	amidohydrolase	NA	Metallo-dependent hydrolases
15642744	None	None	adenosine deaminase	ISS	142	A_deaminase	NA	amidohydrolase	NA	Metallo-dependent hydrolases
16760450	None	None	adenosine deaminase	ISS	142	A_deaminase	NA	amidohydrolase	NA	Metallo-dependent hydrolases
16764811	None	None	adenosine deaminase	ISS	142	A_deaminase	NA	amidohydrolase	NA	Metallo-dependent hydrolases
17538512	None	None	adenosine deaminase	ISS	142	A_deaminase	NA	amidohydrolase	NA	Metallo-dependent hydrolases
22971486	None	None	adenosine deaminase	ISS	142	A_deaminase	NA	amidohydrolase	NA	Metallo-dependent hydrolases
24376203	None	None	adenosine deaminase	ISS	142	A_deaminase	NA	amidohydrolase	NA	Metallo-dependent hydrolases
171366	None	allantoinase	allantoinase	CFM	173	Amidohydro_1	NA	amidohydrolase	NA	Metallo-dependent hydrolases, Composite domain of metallo-dependent hydrolases
627281	None	allantoinase	allantoinase	IES	172	Amidohydro_1	NA	amidohydrolase	NA	Metallo-dependent hydrolases, Composite domain of metallo-dependent hydrolases
728827	None	allantoinase	allantoinase	IES	172	Amidohydro_1	NA	amidohydrolase	NA	Metallo-dependent hydrolases, Composite domain of metallo-dependent hydrolases
6322218	None	allantoinase	allantoinase	ISS	142	Amidohydro_1	NA	amidohydrolase	NA	Metallo-dependent hydrolases, Composite domain of metallo-dependent hydrolases
18859883	None	None	allantoinase	ISS	142	Amidohydro_1	NA	amidohydrolase	NA	Metallo-dependent hydrolases, Composite domain of metallo-dependent hydrolases
21224568	None	None	allantoinase	ISS	142	Amidohydro_1	NA	amidohydrolase	NA	Metallo-dependent hydrolases, Composite domain of metallo-dependent hydrolases
21294264	None	None	allantoinase	ISS	142	Amidohydro_1	NA	amidohydrolase	NA	Metallo-dependent hydrolases, Composite domain of metallo-dependent hydrolases
12644702	None	ammelide aminohydrolase	ammelide aminohydrolase	CFM	189	Amidohydro_3	NA	amidohydrolase	NA	Metallo-dependent hydrolases, Composite domain of metallo-dependent hydrolases
13022196	None	ammelide aminohydrolase	ammelide aminohydrolase	ISS	142	Amidohydro_3	NA	amidohydrolase	NA	Metallo-dependent hydrolases, Composite domain of metallo-dependent hydrolases
171053	None	AMP deaminase	AMP deaminase	CFM	186	A_deaminase	NA	amidohydrolase	NA	Metallo-dependent hydrolases
178547	None	AMP deaminase	AMP deaminase	ISS	142	A_deaminase, IMPDH	NA	amidohydrolase	NA	Metallo-dependent hydrolases
399033	None	AMP deaminase	AMP deaminase	IES	182	A_deaminase	NA	amidohydrolase	NA	Metallo-dependent hydrolases, Thiamin diphosphate-binding fold (THDP-binding)
608499	None	AMP deaminase	AMP deaminase	ISS	142	A_deaminase	NA	amidohydrolase	NA	Metallo-dependent hydrolases, Regulator of G-protein signaling, RGS
644509	None	AMP deaminase	AMP deaminase	ISS	142	A_deaminase	NA	amidohydrolase	NA	Metallo-dependent hydrolases
995562	None	AMP deaminase	AMP deaminase	ISS	142	A_deaminase	NA	amidohydrolase	NA	Metallo-dependent hydrolases
2134756	None	AMP deaminase	AMP deaminase	ISS	142	A_deaminase	NA	amidohydrolase	NA	Metallo-dependent hydrolases, Thiamin diphosphate-binding fold (THDP-binding)
2494043	None	AMP deaminase	AMP deaminase	IES	184	A_deaminase	NA	amidohydrolase	NA	Metallo-dependent hydrolases, PLP-dependent transferases
2494044	None	AMP deaminase	AMP deaminase	IES	185	A_deaminase	NA	amidohydrolase	NA	Metallo-dependent hydrolases, PLP-dependent transferases
4502079	None	AMP deaminase	AMP deaminase	IES	183	A_deaminase	NA	amidohydrolase	NA	Metallo-dependent hydrolases, Thiamin diphosphate-binding fold (THDP-binding)
4557311	None	AMP deaminase	AMP deaminase	ISS	142	A_deaminase	NA	amidohydrolase	NA	Metallo-dependent hydrolases
5922016	None	AMP deaminase	AMP deaminase	IES	181	A_deaminase, IMPDH	NA	amidohydrolase	NA	Metallo-dependent hydrolases
5922018	None	AMP deaminase	AMP deaminase	ISS	142	A_deaminase, IMPDH	NA	amidohydrolase	NA	Metallo-dependent hydrolases
6323606	None	AMP deaminase	AMP deaminase	ISS	142	A_deaminase	NA	amidohydrolase	NA	Metallo-dependent hydrolases
6753048	None	AMP deaminase	AMP deaminase	IES	184	A_deaminase	NA	amidohydrolase	NA	Metallo-dependent hydrolases, PLP-dependent transferases
7484807	None	AMP deaminase	AMP deaminase	ISS	142	A_deaminase	NA	amidohydrolase	NA	Metallo-dependent hydrolases
7638159	None	AMP deaminase	AMP deaminase	ISS	142	A_deaminase	NA	amidohydrolase	NA	Metallo-dependent hydrolases
11359582	None	AMP deaminase	AMP deaminase	ISS	142	A_deaminase	NA	amidohydrolase	NA	Metallo-dependent hydrolases
13928736	None	AMP deaminase	AMP deaminase	IES	185	A_deaminase	NA	amidohydrolase	NA	Metallo-dependent hydrolases
13938134	None	AMP deaminase	AMP deaminase	ISS	142	A_deaminase	NA	amidohydrolase	NA	Metallo-dependent hydrolases
16945394	None	AMP deaminase	AMP deaminase	ISS	142	A_deaminase	NA	amidohydrolase	NA	Metallo-dependent hydrolases
18404701	None	AMP deaminase	AMP deaminase	ISS	142	A_deaminase	NA	amidohydrolase	NA	Metallo-dependent hydrolases
18859679	None	AMP deaminase	AMP deaminase	ISS	142	A_deaminase	NA	amidohydrolase	NA	Metallo-dependent hydrolases
19111945	None	AMP deaminase	AMP deaminase	ISS	142	A_deaminase	NA	amidohydrolase	NA	Metallo-dependent hydrolases, 1-deoxy-D-xylulose-5-phosphate reductoisomerase, C-terminal domain, Nucleic acid-binding proteins
20302047	None	AMP deaminase	AMP deaminase	ISS	142	A_deaminase	NA	amidohydrolase	NA	Metallo-dependent hydrolases
21264318	None	AMP deaminase	AMP deaminase	IES	181	A_deaminase, IMPDH	NA	amidohydrolase	NA	Metallo-dependent hydrolases
21294189	None	AMP deaminase	AMP deaminase	ISS	142	A_deaminase, IMPDH	NA	amidohydrolase	NA	Metallo-dependent hydrolases
21311925	None	AMP deaminase	AMP deaminase	ISS	142	A_deaminase, IMPDH	NA	amidohydrolase	NA	Metallo-dependent hydrolases
22832228	None	None	AMP deaminase	ISS	142	A_deaminase	NA	amidohydrolase	NA	Metallo-dependent hydrolases
23484684	None	None	AMP deaminase	ISS	142	A_deaminase	NA	amidohydrolase	NA	Metallo-dependent hydrolases
23619215	None	None	AMP deaminase	ISS	142	A_deaminase	NA	amidohydrolase	NA	Metallo-dependent hydrolases
348315	None	aryldialkylphosphatase	aryldialkylphosphatase	CFM	162	Amidohydro_1	NA	amidohydrolase	NA	Metallo-dependent hydrolases
6141557	None	aryldialkylphosphatase	aryldialkylphosphatase	IES	166	Amidohydro_3	NA	amidohydrolase	NA	Metallo-dependent hydrolases, Composite domain of metallo-dependent hydrolases
21222592	None	None	aryldialkylphosphatase	ISS	142	Amidohydro_3	NA	amidohydrolase	NA	Metallo-dependent hydrolases, Composite domain of metallo-dependent hydrolases
6226558	None	atrazine chlorohydrolase	atrazine chlorohydrolase	CFM	129	Amidohydro_1	NA	amidohydrolase	NA	Metallo-dependent hydrolases, Composite domain of metallo-dependent hydrolases
1246354	None	cytosine deaminase	cytosine deaminase	ISS	142	Amidohydro_3	NA	amidohydrolase	NA	Metallo-dependent hydrolases
1657533	None	cytosine deaminase	cytosine deaminase	ISS	142	Amidohydro_3	NA	amidohydrolase	NA	Metallo-dependent hydrolases, Composite domain of metallo-dependent hydrolases
15595634	None	cytosine deaminase	cytosine deaminase	ISS	142	Amidohydro_3	NA	amidohydrolase	NA	Metallo-dependent hydrolases, Composite domain of metallo-dependent hydrolases
15602430	None	cytosine deaminase	cytosine deaminase	ISS	142	Amidohydro_3	NA	amidohydrolase	NA	Metallo-dependent hydrolases, Composite domain of metallo-dependent hydrolases
15800066	None	cytosine deaminase	cytosine deaminase	ISS	142	Amidohydro_3	NA	amidohydrolase	NA	Metallo-dependent hydrolases, Composite domain of metallo-dependent hydrolases
16120505	None	cytosine deaminase	cytosine deaminase	ISS	142	Amidohydro_3	NA	amidohydrolase	NA	Metallo-dependent hydrolases, Composite domain of metallo-dependent hydrolases
16128322	1K70, 1K6W, 1RA0, 1RA5, 1RAK, 1R9X, 1R9Y	cytosine deaminase	cytosine deaminase	CFM	163	Amidohydro_3	Cytosine deaminase catalytic domain, Cytosine deaminase	amidohydrolase	Metallo-dependent hydrolases; Composite domain of metallo-dependent hydrolases	Metallo-dependent hydrolases, Composite domain of metallo-dependent hydrolases
16762096	None	cytosine deaminase	cytosine deaminase	ISS	142	Amidohydro_3	NA	amidohydrolase	NA	Metallo-dependent hydrolases, Composite domain of metallo-dependent hydrolases
16766629	None	cytosine deaminase	cytosine deaminase	ISS	142	Amidohydro_3	NA	amidohydrolase	NA	Metallo-dependent hydrolases, Composite domain of metallo-dependent hydrolases
2443394	None	None	cytosine deaminase	ISS	142	Amidohydro_3	NA	amidohydrolase	NA	Metallo-dependent hydrolases, Composite domain of metallo-dependent hydrolases
13474471	None	None	cytosine deaminase	ISS	142	Amidohydro_3	NA	amidohydrolase	NA	Metallo-dependent hydrolases, Composite domain of metallo-dependent hydrolases
15899485	None	None	cytosine deaminase	ISS	142	Amidohydro_3	NA	amidohydrolase	NA	Metallo-dependent hydrolases, Composite domain of metallo-dependent hydrolases
15922734	None	None	cytosine deaminase	ISS	142	Amidohydro_3	NA	amidohydrolase	NA	Metallo-dependent hydrolases, Composite domain of metallo-dependent hydrolases
16263735	None	None	cytosine deaminase	ISS	142	Amidohydro_3	NA	amidohydrolase	NA	Metallo-dependent hydrolases, Composite domain of metallo-dependent hydrolases
17546313	None	None	cytosine deaminase	ISS	142	Amidohydro_3	NA	amidohydrolase	NA	Metallo-dependent hydrolases, Composite domain of metallo-dependent hydrolases
18309738	None	None	cytosine deaminase	ISS	142	Amidohydro_3	NA	amidohydrolase	NA	Metallo-dependent hydrolases, Composite domain of metallo-dependent hydrolases
19551325	None	None	cytosine deaminase	ISS	142	Amidohydro_3	NA	amidohydrolase	NA	Metallo-dependent hydrolases, Composite domain of metallo-dependent hydrolases
22958674	None	None	cytosine deaminase	ISS	142	Amidohydro_3	NA	amidohydrolase	NA	Metallo-dependent hydrolases, Composite domain of metallo-dependent hydrolases
22966216	None	None	cytosine deaminase	ISS	142	Amidohydro_3	NA	amidohydrolase	NA	Metallo-dependent hydrolases, Composite domain of metallo-dependent hydrolases
22983627	None	None	cytosine deaminase	ISS	142	Amidohydro_3	NA	amidohydrolase	NA	Metallo-dependent hydrolases, Composite domain of metallo-dependent hydrolases
23062754	None	None	cytosine deaminase	ISS	142	Amidohydro_3	NA	amidohydrolase	NA	Metallo-dependent hydrolases, Composite domain of metallo-dependent hydrolases
23103117	None	None	cytosine deaminase	ISS	142	Amidohydro_3	NA	amidohydrolase	NA	Metallo-dependent hydrolases, Composite domain of metallo-dependent hydrolases
23336356	None	None	cytosine deaminase	ISS	142	Amidohydro_3	NA	amidohydrolase	NA	Metallo-dependent hydrolases, Composite domain of metallo-dependent hydrolases
23464639	None	None	cytosine deaminase	ISS	142	Amidohydro_3	NA	amidohydrolase	NA	Metallo-dependent hydrolases, Composite domain of metallo-dependent hydrolases
3122248	None	d-hydantoinase	d-hydantoinase	ISS	142	Amidohydro_1	NA	amidohydrolase	NA	Metallo-dependent hydrolases, Composite domain of metallo-dependent hydrolases
3122249	None	d-hydantoinase	d-hydantoinase	IES	191	Amidohydro_1	NA	amidohydrolase	NA	Metallo-dependent hydrolases, Composite domain of metallo-dependent hydrolases
3334230	None	d-hydantoinase	d-hydantoinase	IES	192	Amidohydro_1	NA	amidohydrolase	NA	Metallo-dependent hydrolases, Composite domain of metallo-dependent hydrolases
15595638	None	d-hydantoinase	d-hydantoinase	ISS	142	Amidohydro_1	NA	amidohydrolase	NA	Metallo-dependent hydrolases, Composite domain of metallo-dependent hydrolases
18478562	None	d-hydantoinase	d-hydantoinase	ISS	142	Amidohydro_1	NA	amidohydrolase	NA	Metallo-dependent hydrolases, Composite domain of metallo-dependent hydrolases
21362600	1NFG	d-hydantoinase	d-hydantoinase	ISS	142	Amidohydro_1	Hydantoinase (dihydropyrimidinase), catalytic domain; Hydantoinase (dihydropyrimidinase)	amidohydrolase	Metallo-dependent hydrolases; Composite domain of metallo-dependent hydrolases	Metallo-dependent hydrolases, Composite domain of metallo-dependent hydrolases
21730171	1GKQ, 1GKP	d-hydantoinase	d-hydantoinase	CFM	133	Amidohydro_1	Hydantoinase (dihydropyrimidinase), catalytic domain; Hydantoinase (dihydropyrimidinase)	amidohydrolase	Metallo-dependent hydrolases; Composite domain of metallo-dependent hydrolases	Metallo-dependent hydrolases, Composite domain of metallo-dependent hydrolases
22988246	None	d-hydantoinase	d-hydantoinase	ISS	142	Amidohydro_1	NA	amidohydrolase	NA	Metallo-dependent hydrolases, Composite domain of metallo-dependent hydrolases
23062845	None	d-hydantoinase	d-hydantoinase	ISS	142	Amidohydro_1	NA	amidohydrolase	NA	Metallo-dependent hydrolases, Composite domain of metallo-dependent hydrolases
23200220	1K1D	d-hydantoinase	d-hydantoinase	ISS	142	Amidohydro_1	Hydantoinase (dihydropyrimidinase), catalytic domain; Hydantoinase (dihydropyrimidinase)	amidohydrolase	Metallo-dependent hydrolases; Composite domain of metallo-dependent hydrolases	Metallo-dependent hydrolases, Composite domain of metallo-dependent hydrolases
9759387	None	None	d-hydantoinase	ISS	142	Amidohydro_1	NA	amidohydrolase	NA	Metallo-dependent hydrolases, Composite domain of metallo-dependent hydrolases
13471607	None	None	d-hydantoinase	ISS	142	Amidohydro_1	NA	amidohydrolase	NA	Metallo-dependent hydrolases, Composite domain of metallo-dependent hydrolases
13872973	None	None	d-hydantoinase	ISS	142	Amidohydro_1	NA	amidohydrolase	NA	Metallo-dependent hydrolases, Composite domain of metallo-dependent hydrolases
15803410	None	None	d-hydantoinase	ISS	142	Amidohydro_1	NA	amidohydrolase	NA	Metallo-dependent hydrolases, Composite domain of metallo-dependent hydrolases
15889657	None	None	d-hydantoinase	ISS	142	Amidohydro_1	NA	amidohydrolase	NA	Metallo-dependent hydrolases, Composite domain of metallo-dependent hydrolases
15966207	None	None	d-hydantoinase	ISS	142	Amidohydro_1	NA	amidohydrolase	NA	Metallo-dependent hydrolases, Composite domain of metallo-dependent hydrolases
17380572	None	None	d-hydantoinase	ISS	142	Amidohydro_1	NA	amidohydrolase	NA	Metallo-dependent hydrolases, Composite domain of metallo-dependent hydrolases
17936268	None	None	d-hydantoinase	ISS	142	Amidohydro_1	NA	amidohydrolase	NA	Metallo-dependent hydrolases, Composite domain of metallo-dependent hydrolases
17987927	None	None	d-hydantoinase	ISS	142	Amidohydro_1	NA	amidohydrolase	NA	Metallo-dependent hydrolases, Composite domain of metallo-dependent hydrolases
21224722	None	None	d-hydantoinase	ISS	142	Amidohydro_1	NA	amidohydrolase	NA	Metallo-dependent hydrolases, Composite domain of metallo-dependent hydrolases
22957516	None	None	d-hydantoinase	ISS	142	Amidohydro_1	NA	amidohydrolase	NA	Metallo-dependent hydrolases, Composite domain of metallo-dependent hydrolases
22959149	None	None	d-hydantoinase	ISS	142	Amidohydro_1	NA	amidohydrolase	NA	Metallo-dependent hydrolases, Composite domain of metallo-dependent hydrolases
22977489	None	None	d-hydantoinase	ISS	142	Amidohydro_1	NA	amidohydrolase	NA	Metallo-dependent hydrolases, Composite domain of metallo-dependent hydrolases
22983596	None	None	d-hydantoinase	ISS	142	Amidohydro_1	NA	amidohydrolase	NA	Metallo-dependent hydrolases, Composite domain of metallo-dependent hydrolases
23501185	None	None	d-hydantoinase	ISS	142	Amidohydro_1	NA	amidohydrolase	NA	Metallo-dependent hydrolases, Composite domain of metallo-dependent hydrolases
1346930	None	dihydroorotase1	dihydroorotase1	IES	222	Amidohydro_1	NA	amidohydrolase	NA	Metallo-dependent hydrolases
3122654	None	dihydroorotase1	dihydroorotase1	IES	135	Amidohydro_1	NA	amidohydrolase	NA	Metallo-dependent hydrolases, Composite domain of metallo-dependent hydrolases
16078614	None	dihydroorotase1	dihydroorotase1	CFM	223	Amidohydro_1	NA	amidohydrolase	NA	Metallo-dependent hydrolases, Composite domain of metallo-dependent hydrolases
1172784	None	None	dihydroorotase1	ISS	224	Amidohydro_1	NA	amidohydrolase	NA	Metallo-dependent hydrolases, Composite domain of metallo-dependent hydrolases
7494090	None	None	dihydroorotase1	ISS	225	Amidohydro_1	NA	amidohydrolase	NA	Metallo-dependent hydrolases
7544109	None	None	dihydroorotase1	ISS	142	IMPDH	NA	amidohydrolase	NA	Metallo-dependent hydrolases
11266160	None	None	dihydroorotase1	ISS	142	Amidohydro_1	NA	amidohydrolase	NA	Metallo-dependent hydrolases, Composite domain of metallo-dependent hydrolases
11499831	None	None	dihydroorotase1	ISS	142	Amidohydro_1	NA	amidohydrolase	NA	Metallo-dependent hydrolases, Composite domain of metallo-dependent hydrolases
13476463	None	None	dihydroorotase1	ISS	142	Amidohydro_1	NA	amidohydrolase	NA	Metallo-dependent hydrolases, Composite domain of metallo-dependent hydrolases
13541100	None	None	dihydroorotase1	ISS	142	Amidohydro_1	NA	amidohydrolase	NA	Metallo-dependent hydrolases, Composite domain of metallo-dependent hydrolases
14521951	None	None	dihydroorotase1	ISS	142	Amidohydro_1	NA	amidohydrolase	NA	Metallo-dependent hydrolases, Composite domain of metallo-dependent hydrolases
14591702	None	None	dihydroorotase1	ISS	142	Amidohydro_1	NA	amidohydrolase	NA	Metallo-dependent hydrolases, Composite domain of metallo-dependent hydrolases
14600574	None	None	dihydroorotase1	ISS	142	Amidohydro_1	NA	amidohydrolase	NA	Metallo-dependent hydrolases
15600734	None	None	dihydroorotase1	ISS	142	Amidohydro_1	NA	amidohydrolase	NA	Metallo-dependent hydrolases, Composite domain of metallo-dependent hydrolases
15606174	None	None	dihydroorotase1	ISS	142	Amidohydro_1	NA	amidohydrolase	NA	Metallo-dependent hydrolases, Composite domain of metallo-dependent hydrolases
15608521	None	None	dihydroorotase1	ISS	142	Amidohydro_1	NA	amidohydrolase	NA	Metallo-dependent hydrolases, Composite domain of metallo-dependent hydrolases
15615101	None	None	dihydroorotase1	ISS	142	Amidohydro_1	NA	amidohydrolase	NA	Metallo-dependent hydrolases, Composite domain of metallo-dependent hydrolases
15643103	None	None	dihydroorotase1	ISS	142	None	NA	amidohydrolase	NA	Metallo-dependent hydrolases, Composite domain of metallo-dependent hydrolases
15669684	None	None	dihydroorotase1	ISS	142	Amidohydro_1	NA	amidohydrolase	NA	Metallo-dependent hydrolases, Composite domain of metallo-dependent hydrolases
15673051	None	None	dihydroorotase1	ISS	142	Amidohydro_1	NA	amidohydrolase	NA	Metallo-dependent hydrolases, Composite domain of metallo-dependent hydrolases
15674928	None	None	dihydroorotase1	ISS	142	Amidohydro_1	NA	amidohydrolase	NA	Metallo-dependent hydrolases, Composite domain of metallo-dependent hydrolases
15679138	None	None	dihydroorotase1	ISS	142	Amidohydro_1	NA	amidohydrolase	NA	Metallo-dependent hydrolases, Composite domain of metallo-dependent hydrolases
15791288	None	None	dihydroorotase1	ISS	142	Amidohydro_1	NA	amidohydrolase	NA	Metallo-dependent hydrolases, Composite domain of metallo-dependent hydrolases
15806126	None	None	dihydroorotase1	ISS	142	Amidohydro_1	NA	amidohydrolase	NA	Metallo-dependent hydrolases, Composite domain of metallo-dependent hydrolases
15827190	None	None	dihydroorotase1	ISS	142	Amidohydro_1	NA	amidohydrolase	NA	Metallo-dependent hydrolases, Composite domain of metallo-dependent hydrolases
15837590	None	None	dihydroorotase1	ISS	142	Amidohydro_1	NA	amidohydrolase	NA	Metallo-dependent hydrolases, Composite domain of metallo-dependent hydrolases
15893810	None	None	dihydroorotase1	ISS	142	Amidohydro_1	NA	amidohydrolase	NA	Metallo-dependent hydrolases, Composite domain of metallo-dependent hydrolases
15901032	None	None	dihydroorotase1	ISS	142	Amidohydro_1	NA	amidohydrolase	NA	Metallo-dependent hydrolases, Composite domain of metallo-dependent hydrolases
15903097	None	None	dihydroorotase1	ISS	142	Amidohydro_1	NA	amidohydrolase	NA	Metallo-dependent hydrolases, Composite domain of metallo-dependent hydrolases
15924191	None	None	dihydroorotase1	ISS	142	Amidohydro_1	NA	amidohydrolase	NA	Metallo-dependent hydrolases, Composite domain of metallo-dependent hydrolases
16082307	None	None	dihydroorotase1	ISS	142	Amidohydro_1	NA	amidohydrolase	NA	Metallo-dependent hydrolases, Composite domain of metallo-dependent hydrolases
16124643	None	None	dihydroorotase1	ISS	142	Amidohydro_1	NA	amidohydrolase	NA	Metallo-dependent hydrolases, Composite domain of metallo-dependent hydrolases
16801017	None	None	dihydroorotase1	ISS	142	Amidohydro_1	NA	amidohydrolase	NA	Metallo-dependent hydrolases, Composite domain of metallo-dependent hydrolases
16803877	None	None	dihydroorotase1	ISS	142	Amidohydro_1	NA	amidohydrolase	NA	Metallo-dependent hydrolases, Composite domain of metallo-dependent hydrolases
17229795	None	None	dihydroorotase1	ISS	142	Amidohydro_1	NA	amidohydrolase	NA	Metallo-dependent hydrolases, Composite domain of metallo-dependent hydrolases
17987564	None	None	dihydroorotase1	ISS	142	Amidohydro_1	NA	amidohydrolase	NA	Metallo-dependent hydrolases, Composite domain of metallo-dependent hydrolases
18310163	None	None	dihydroorotase1	ISS	142	Amidohydro_1	NA	amidohydrolase	NA	Metallo-dependent hydrolases, Composite domain of metallo-dependent hydrolases
18311865	None	None	dihydroorotase1	ISS	142	Amidohydro_1	NA	amidohydrolase	NA	Metallo-dependent hydrolases
18976561	None	None	dihydroorotase1	ISS	142	Amidohydro_1	NA	amidohydrolase	NA	Metallo-dependent hydrolases, Composite domain of metallo-dependent hydrolases
19552823	None	None	dihydroorotase1	ISS	142	Amidohydro_1	NA	amidohydrolase	NA	Metallo-dependent hydrolases, Composite domain of metallo-dependent hydrolases
19703762	None	None	dihydroorotase1	ISS	142	Amidohydro_1	NA	amidohydrolase	NA	Metallo-dependent hydrolases, Composite domain of metallo-dependent hydrolases
19745971	None	None	dihydroorotase1	ISS	142	Amidohydro_1	NA	amidohydrolase	NA	Metallo-dependent hydrolases, Composite domain of metallo-dependent hydrolases
20089776	None	None	dihydroorotase1	ISS	142	Amidohydro_1	NA	amidohydrolase	NA	Metallo-dependent hydrolases, Composite domain of metallo-dependent hydrolases
20093968	None	None	dihydroorotase1	ISS	142	Amidohydro_1	NA	amidohydrolase	NA	Metallo-dependent hydrolases, Composite domain of metallo-dependent hydrolases
20807969	None	None	dihydroorotase1	ISS	142	Amidohydro_1	NA	amidohydrolase	NA	Metallo-dependent hydrolases, Composite domain of metallo-dependent hydrolases
21219987	None	None	dihydroorotase1	ISS	142	Amidohydro_1	NA	amidohydrolase	NA	Metallo-dependent hydrolases, Composite domain of metallo-dependent hydrolases
21228113	None	None	dihydroorotase1	ISS	142	Amidohydro_1	NA	amidohydrolase	NA	Metallo-dependent hydrolases, Composite domain of metallo-dependent hydrolases
21231695	None	None	dihydroorotase1	ISS	142	Amidohydro_1	NA	amidohydrolase	NA	Metallo-dependent hydrolases, Composite domain of metallo-dependent hydrolases
21243094	None	None	dihydroorotase1	ISS	142	Amidohydro_1	NA	amidohydrolase	NA	Metallo-dependent hydrolases, Composite domain of metallo-dependent hydrolases
21401873	None	None	dihydroorotase1	ISS	142	Amidohydro_1	NA	amidohydrolase	NA	Metallo-dependent hydrolases, Composite domain of metallo-dependent hydrolases
21673868	None	None	dihydroorotase1	ISS	142	Amidohydro_1	NA	amidohydrolase	NA	Metallo-dependent hydrolases, Composite domain of metallo-dependent hydrolases
22001884	None	None	dihydroorotase1	ISS	142	Amidohydro_1	NA	amidohydrolase	NA	Metallo-dependent hydrolases, Composite domain of metallo-dependent hydrolases
22298208	None	None	dihydroorotase1	ISS	142	Amidohydro_1	NA	amidohydrolase	NA	Metallo-dependent hydrolases, Composite domain of metallo-dependent hydrolases
22406928	None	None	dihydroorotase1	ISS	142	Amidohydro_1	NA	amidohydrolase	NA	Metallo-dependent hydrolases, Composite domain of metallo-dependent hydrolases
22537204	None	None	dihydroorotase1	ISS	142	Amidohydro_1	NA	amidohydrolase	NA	Metallo-dependent hydrolases, Composite domain of metallo-dependent hydrolases
22963049	None	None	dihydroorotase1	ISS	142	Amidohydro_1	NA	amidohydrolase	NA	Metallo-dependent hydrolases, Composite domain of metallo-dependent hydrolases
22966364	None	None	dihydroorotase1	ISS	142	Amidohydro_1	NA	amidohydrolase	NA	Metallo-dependent hydrolases, Composite domain of metallo-dependent hydrolases
22979063	None	None	dihydroorotase1	ISS	142	Amidohydro_1	NA	amidohydrolase	NA	Metallo-dependent hydrolases, Composite domain of metallo-dependent hydrolases
22992871	None	None	dihydroorotase1	ISS	142	Amidohydro_1	NA	amidohydrolase	NA	Metallo-dependent hydrolases, Composite domain of metallo-dependent hydrolases
22995143	None	None	dihydroorotase1	ISS	142	Amidohydro_1	NA	amidohydrolase	NA	Metallo-dependent hydrolases, Composite domain of metallo-dependent hydrolases
22997691	None	None	dihydroorotase1	ISS	142	Amidohydro_1	NA	amidohydrolase	NA	Metallo-dependent hydrolases, Composite domain of metallo-dependent hydrolases
23001513	None	None	dihydroorotase1	ISS	142	Amidohydro_1	NA	amidohydrolase	NA	Metallo-dependent hydrolases, Composite domain of metallo-dependent hydrolases
23002207	None	None	dihydroorotase1	ISS	142	Amidohydro_1	NA	amidohydrolase	NA	Metallo-dependent hydrolases, Composite domain of metallo-dependent hydrolases
23017985	None	None	dihydroorotase1	ISS	142	Amidohydro_1	NA	amidohydrolase	NA	Metallo-dependent hydrolases, Composite domain of metallo-dependent hydrolases
23021707	None	None	dihydroorotase1	ISS	142	Amidohydro_1	NA	amidohydrolase	NA	Metallo-dependent hydrolases, Composite domain of metallo-dependent hydrolases
23037312	None	None	dihydroorotase1	ISS	142	Amidohydro_1	NA	amidohydrolase	NA	Metallo-dependent hydrolases, Composite domain of metallo-dependent hydrolases
23043605	None	None	dihydroorotase1	ISS	142	Amidohydro_1	NA	amidohydrolase	NA	Metallo-dependent hydrolases, Composite domain of metallo-dependent hydrolases
23052519	None	None	dihydroorotase1	ISS	142	Amidohydro_1	NA	amidohydrolase	NA	Metallo-dependent hydrolases, Composite domain of metallo-dependent hydrolases
23053145	None	None	dihydroorotase1	ISS	142	Amidohydro_1	NA	amidohydrolase	NA	Metallo-dependent hydrolases, Composite domain of metallo-dependent hydrolases
23060041	None	None	dihydroorotase1	ISS	142	Amidohydro_1	NA	amidohydrolase	NA	Metallo-dependent hydrolases, Composite domain of metallo-dependent hydrolases
23098944	None	None	dihydroorotase1	ISS	142	Amidohydro_1	NA	amidohydrolase	NA	Metallo-dependent hydrolases, Composite domain of metallo-dependent hydrolases
23127916	None	None	dihydroorotase1	ISS	142	Amidohydro_1	NA	amidohydrolase	NA	Metallo-dependent hydrolases, Composite domain of metallo-dependent hydrolases
23135534	None	None	dihydroorotase1	ISS	142	Amidohydro_1	NA	amidohydrolase	NA	Metallo-dependent hydrolases, Composite domain of metallo-dependent hydrolases
23335063	None	None	dihydroorotase1	ISS	142	Amidohydro_1	NA	amidohydrolase	NA	Metallo-dependent hydrolases, Composite domain of metallo-dependent hydrolases
23465368	None	None	dihydroorotase1	ISS	142	Amidohydro_1	NA	amidohydrolase	NA	Metallo-dependent hydrolases, Composite domain of metallo-dependent hydrolases
23473834	None	None	dihydroorotase1	ISS	142	Amidohydro_1	NA	amidohydrolase	NA	Metallo-dependent hydrolases, Composite domain of metallo-dependent hydrolases
23501555	None	None	dihydroorotase1	ISS	142	Amidohydro_1	NA	amidohydrolase	NA	Metallo-dependent hydrolases, Composite domain of metallo-dependent hydrolases
24216335	None	None	dihydroorotase1	ISS	142	Amidohydro_1	NA	amidohydrolase	NA	Metallo-dependent hydrolases, Composite domain of metallo-dependent hydrolases
24379638	None	None	dihydroorotase1	ISS	142	Amidohydro_1	NA	amidohydrolase	NA	Metallo-dependent hydrolases, Composite domain of metallo-dependent hydrolases
7331	None	dihydroorotase2	dihydroorotase2	ISS	142	Amidohydro_1	NA	amidohydrolase	NA	Metallo-dependent hydrolases, Composite domain of metallo-dependent hydrolases
8509	None	dihydroorotase2	dihydroorotase2	ISS	142	None	NA	amidohydrolase	NA	Metallo-dependent hydrolases, Composite domain of metallo-dependent hydrolases
131696	None	dihydroorotase2	dihydroorotase2	CFM	226	Amidohydro_1	NA	amidohydrolase	NA	Metallo-dependent hydrolases, Composite domain of metallo-dependent hydrolases
191173	None	dihydroorotase2	dihydroorotase2	ISS	142	Amidohydro_1	NA	amidohydrolase	NA	Metallo-dependent hydrolases, Composite domain of metallo-dependent hydrolases
191364	None	dihydroorotase2	dihydroorotase2	ISS	142	Amidohydro_1	NA	amidohydrolase	NA	Metallo-dependent hydrolases, Composite domain of metallo-dependent hydrolases, Methylglyoxal synthase-like
279582	None	dihydroorotase2	dihydroorotase2	ISS	142	Amidohydro_1	NA	amidohydrolase	NA	Metallo-dependent hydrolases, Composite domain of metallo-dependent hydrolases
400909	None	dihydroorotase2	dihydroorotase2	ISS	142	Amidohydro_1	NA	amidohydrolase	NA	Metallo-dependent hydrolases, Composite domain of metallo-dependent hydrolases
2506025	None	dihydroorotase2	dihydroorotase2	ISS	142	Amidohydro_1	NA	amidohydrolase	NA	Metallo-dependent hydrolases, Composite domain of metallo-dependent hydrolases, Methylglyoxal synthase-like
3024509	None	dihydroorotase2	dihydroorotase2	ISS	142	Amidohydro_1	NA	amidohydrolase	NA	Metallo-dependent hydrolases, Composite domain of metallo-dependent hydrolases
3915831	None	dihydroorotase2	dihydroorotase2	ISS	142	None	NA	amidohydrolase	NA	Metallo-dependent hydrolases, Composite domain of metallo-dependent hydrolases
17532699	None	dihydroorotase2	dihydroorotase2	ISS	142	Amidohydro_1	NA	amidohydrolase	NA	Metallo-dependent hydrolases, Composite domain of metallo-dependent hydrolases
21294381	None	dihydroorotase2	dihydroorotase2	ISS	142	Amidohydro_1	NA	amidohydrolase	NA	Metallo-dependent hydrolases, Composite domain of metallo-dependent hydrolases
22832393	None	dihydroorotase2	dihydroorotase2	ISS	142	Amidohydro_1	NA	amidohydrolase	NA	Metallo-dependent hydrolases, Composite domain of metallo-dependent hydrolases
279570	None	dihydroorotase3	dihydroorotase3	IES	229	Amidohydro_1	NA	amidohydrolase	NA	Metallo-dependent hydrolases
1651519	None	dihydroorotase3	dihydroorotase3	ISS	142	Amidohydro_1	NA	amidohydrolase	NA	Metallo-dependent hydrolases
15801179	None	dihydroorotase3	dihydroorotase3	ISS	142	Amidohydro_1	NA	amidohydrolase	NA	Metallo-dependent hydrolases
16129025	1J79	dihydroorotase3	dihydroorotase3	CFM	139	Amidohydro_1	Dihydroorotase	amidohydrolase	Metallo-dependent hydrolases	Metallo-dependent hydrolases
16760039	None	dihydroorotase3	dihydroorotase3	ISS	142	Amidohydro_1	NA	amidohydrolase	NA	Metallo-dependent hydrolases
16764519	None	dihydroorotase3	dihydroorotase3	ISS	142	Amidohydro_1	NA	amidohydrolase	NA	Metallo-dependent hydrolases
24112473	None	dihydroorotase3	dihydroorotase3	ISS	142	Amidohydro_1	NA	amidohydrolase	NA	Metallo-dependent hydrolases
4765	None	None	dihydroorotase3	ISS	228	Amidohydro_1	NA	amidohydrolase	NA	Metallo-dependent hydrolases
400913	None	None	dihydroorotase3	ISS	230	Amidohydro_1	NA	amidohydrolase	NA	Metallo-dependent hydrolases
6323452	None	None	dihydroorotase3	ISS	142	Amidohydro_1	NA	amidohydrolase	NA	Metallo-dependent hydrolases
14209529	None	None	dihydroorotase3	ISS	142	Amidohydro_1	NA	amidohydrolase	NA	Metallo-dependent hydrolases
15235865	None	None	dihydroorotase3	ISS	142	Amidohydro_1	NA	amidohydrolase	NA	Metallo-dependent hydrolases
15598723	None	None	dihydroorotase3	ISS	142	Amidohydro_1	NA	amidohydrolase	NA	Metallo-dependent hydrolases
15601679	None	None	dihydroorotase3	ISS	142	Amidohydro_1	NA	amidohydrolase	NA	Metallo-dependent hydrolases
15611595	None	None	dihydroorotase3	ISS	142	Amidohydro_1	NA	amidohydrolase	NA	Metallo-dependent hydrolases
15616940	None	None	dihydroorotase3	ISS	142	Amidohydro_1	NA	amidohydrolase	NA	Metallo-dependent hydrolases
15645206	None	None	dihydroorotase3	ISS	142	Amidohydro_1	NA	amidohydrolase	NA	Metallo-dependent hydrolases
15676580	None	None	dihydroorotase3	ISS	142	Amidohydro_1	NA	amidohydrolase	NA	Metallo-dependent hydrolases
15791630	None	None	dihydroorotase3	ISS	142	Amidohydro_1	NA	amidohydrolase	NA	Metallo-dependent hydrolases
15793853	None	None	dihydroorotase3	ISS	142	Amidohydro_1	NA	amidohydrolase	NA	Metallo-dependent hydrolases
15887748	None	None	dihydroorotase3	ISS	142	Amidohydro_1	NA	amidohydrolase	NA	Metallo-dependent hydrolases
15964233	None	None	dihydroorotase3	ISS	142	Amidohydro_1	NA	amidohydrolase	NA	Metallo-dependent hydrolases
16121855	None	None	dihydroorotase3	ISS	142	Amidohydro_1	NA	amidohydrolase	NA	Metallo-dependent hydrolases
16331133	None	None	dihydroorotase3	ISS	142	Amidohydro_1	NA	amidohydrolase	NA	Metallo-dependent hydrolases
17545206	None	None	dihydroorotase3	ISS	142	Amidohydro_1	NA	amidohydrolase	NA	Metallo-dependent hydrolases
17977977	None	None	dihydroorotase3	ISS	142	Amidohydro_1	NA	amidohydrolase	NA	Metallo-dependent hydrolases
19115483	None	None	dihydroorotase3	ISS	142	None	NA	amidohydrolase	NA	Metallo-dependent hydrolases
21309874	None	None	dihydroorotase3	ISS	142	Amidohydro_1	NA	amidohydrolase	NA	Metallo-dependent hydrolases
21542209	None	None	dihydroorotase3	ISS	142	Amidohydro_1	NA	amidohydrolase	NA	Metallo-dependent hydrolases
21672598	None	None	dihydroorotase3	ISS	142	Amidohydro_1	NA	amidohydrolase	NA	Metallo-dependent hydrolases
22001850	None	None	dihydroorotase3	ISS	142	Amidohydro_1	NA	amidohydrolase	NA	Metallo-dependent hydrolases
22957385	None	None	dihydroorotase3	ISS	142	Amidohydro_1	NA	amidohydrolase	NA	Metallo-dependent hydrolases
22971316	None	None	dihydroorotase3	ISS	142	Amidohydro_1	NA	amidohydrolase	NA	Metallo-dependent hydrolases
22978905	None	None	dihydroorotase3	ISS	142	Amidohydro_1	NA	amidohydrolase	NA	Metallo-dependent hydrolases
22988480	None	None	dihydroorotase3	ISS	142	Amidohydro_1	NA	amidohydrolase	NA	Metallo-dependent hydrolases
23026307	None	None	dihydroorotase3	ISS	142	Amidohydro_1	NA	amidohydrolase	NA	Metallo-dependent hydrolases
23063090	None	None	dihydroorotase3	ISS	142	Amidohydro_1	NA	amidohydrolase	NA	Metallo-dependent hydrolases
23103669	None	None	dihydroorotase3	ISS	142	Amidohydro_1	NA	amidohydrolase	NA	Metallo-dependent hydrolases
23107613	None	None	dihydroorotase3	ISS	142	Amidohydro_1	NA	amidohydrolase	NA	Metallo-dependent hydrolases
23471210	None	None	dihydroorotase3	ISS	142	Amidohydro_1	NA	amidohydrolase	NA	Metallo-dependent hydrolases
23479248	None	None	dihydroorotase3	ISS	142	Amidohydro_1	NA	amidohydrolase	NA	Metallo-dependent hydrolases
23509919	None	None	dihydroorotase3	ISS	142	Amidohydro_1	NA	amidohydrolase	NA	Metallo-dependent hydrolases
24375192	None	None	dihydroorotase3	ISS	142	Amidohydro_1	NA	amidohydrolase	NA	Metallo-dependent hydrolases
7531230	1J5S	glucuronate isomerase	glucuronate isomerase	CFM	137	UxaC	Uronate isomerase TM0064	amidohydrolase	Metallo-dependent hydrolases	Metallo-dependent hydrolases
23097822	None	None	glucuronate isomerase	ISS	142	UxaC	NA	amidohydrolase	NA	Metallo-dependent hydrolases
887833	None	guanine deaminase	guanine deaminase	ISS	142	Amidohydro_1	NA	amidohydrolase	NA	Metallo-dependent hydrolases, Composite domain of metallo-dependent hydrolases
4758426	None	guanine deaminase	guanine deaminase	IES	168	Amidohydro_1	NA	amidohydrolase	NA	Metallo-dependent hydrolases, Composite domain of metallo-dependent hydrolases
6330926	None	guanine deaminase	guanine deaminase	ISS	142	Amidohydro_1	NA	amidohydrolase	NA	Metallo-dependent hydrolases, Composite domain of metallo-dependent hydrolases
6753960	None	guanine deaminase	guanine deaminase	CFM	168	Amidohydro_1	NA	amidohydrolase	NA	Metallo-dependent hydrolases, Composite domain of metallo-dependent hydrolases
7533042	None	guanine deaminase	guanine deaminase	ISS	142	Amidohydro_1	NA	amidohydrolase	NA	Metallo-dependent hydrolases, Composite domain of metallo-dependent hydrolases
11837778	None	guanine deaminase	guanine deaminase	ISS	142	Amidohydro_1	NA	amidohydrolase	NA	Metallo-dependent hydrolases, Composite domain of metallo-dependent hydrolases
13929094	None	guanine deaminase	guanine deaminase	ISS	142	Amidohydro_1	NA	amidohydrolase	NA	Metallo-dependent hydrolases, Composite domain of metallo-dependent hydrolases
15803420	None	guanine deaminase	guanine deaminase	ISS	142	Amidohydro_1	NA	amidohydrolase	NA	Metallo-dependent hydrolases, Composite domain of metallo-dependent hydrolases
15833010	None	guanine deaminase	guanine deaminase	ISS	142	Amidohydro_1	NA	amidohydrolase	NA	Metallo-dependent hydrolases, Composite domain of metallo-dependent hydrolases
16130785	None	guanine deaminase	guanine deaminase	IES	231	Amidohydro_1	NA	amidohydrolase	NA	Metallo-dependent hydrolases, Composite domain of metallo-dependent hydrolases
20270696	None	guanine deaminase	guanine deaminase	ISS	142	Amidohydro_1	NA	amidohydrolase	NA	Metallo-dependent hydrolases, Composite domain of metallo-dependent hydrolases
3183406	None	None	guanine deaminase	ISS	142	Amidohydro_1	NA	amidohydrolase	NA	Metallo-dependent hydrolases, Composite domain of metallo-dependent hydrolases
6319963	None	None	guanine deaminase	ISS	142	Amidohydro_1	NA	amidohydrolase	NA	Metallo-dependent hydrolases, Composite domain of metallo-dependent hydrolases
7296893	None	None	guanine deaminase	ISS	142	Amidohydro_1	NA	amidohydrolase	NA	Metallo-dependent hydrolases, Composite domain of metallo-dependent hydrolases
11359393	None	None	guanine deaminase	ISS	142	Amidohydro_1	NA	amidohydrolase	NA	Metallo-dependent hydrolases, Composite domain of metallo-dependent hydrolases
13474288	None	None	guanine deaminase	ISS	142	Amidohydro_1	NA	amidohydrolase	NA	Metallo-dependent hydrolases, Composite domain of metallo-dependent hydrolases
15595332	None	None	guanine deaminase	ISS	142	Amidohydro_1	NA	amidohydrolase	NA	Metallo-dependent hydrolases, Composite domain of metallo-dependent hydrolases
15596718	None	None	guanine deaminase	ISS	142	Amidohydro_1	NA	amidohydrolase	NA	Metallo-dependent hydrolases, Composite domain of metallo-dependent hydrolases
15807848	None	None	guanine deaminase	ISS	142	Amidohydro_1	NA	amidohydrolase	NA	Metallo-dependent hydrolases, Composite domain of metallo-dependent hydrolases
15889592	None	None	guanine deaminase	ISS	142	Amidohydro_1	NA	amidohydrolase	NA	Metallo-dependent hydrolases, Composite domain of metallo-dependent hydrolases
16126853	None	None	guanine deaminase	ISS	142	Amidohydro_1	NA	amidohydrolase	NA	Metallo-dependent hydrolases, Composite domain of metallo-dependent hydrolases
16264545	None	None	guanine deaminase	ISS	142	Amidohydro_1	NA	amidohydrolase	NA	Metallo-dependent hydrolases, Composite domain of metallo-dependent hydrolases
16264890	None	None	guanine deaminase	ISS	142	Amidohydro_1	NA	amidohydrolase	NA	Metallo-dependent hydrolases, Composite domain of metallo-dependent hydrolases
16944447	None	None	guanine deaminase	ISS	142	Amidohydro_1	NA	amidohydrolase	NA	Metallo-dependent hydrolases, Composite domain of metallo-dependent hydrolases
17546818	None	None	guanine deaminase	ISS	142	Amidohydro_1	NA	amidohydrolase	NA	Metallo-dependent hydrolases, Composite domain of metallo-dependent hydrolases
17987854	None	None	guanine deaminase	ISS	142	Amidohydro_1	NA	amidohydrolase	NA	Metallo-dependent hydrolases, Composite domain of metallo-dependent hydrolases
21292642	None	None	guanine deaminase	ISS	142	Amidohydro_1	NA	amidohydrolase	NA	Metallo-dependent hydrolases, Composite domain of metallo-dependent hydrolases
22957248	None	None	guanine deaminase	ISS	142	Amidohydro_1	NA	amidohydrolase	NA	Metallo-dependent hydrolases, Composite domain of metallo-dependent hydrolases
22975602	None	None	guanine deaminase	ISS	142	Amidohydro_1	NA	amidohydrolase	NA	Metallo-dependent hydrolases, Composite domain of metallo-dependent hydrolases
22987521	None	None	guanine deaminase	ISS	142	Amidohydro_1	NA	amidohydrolase	NA	Metallo-dependent hydrolases, Composite domain of metallo-dependent hydrolases
23058763	None	None	guanine deaminase	ISS	142	Amidohydro_1	NA	amidohydrolase	NA	Metallo-dependent hydrolases, Composite domain of metallo-dependent hydrolases
23103868	None	None	guanine deaminase	ISS	142	Amidohydro_1	NA	amidohydrolase	NA	Metallo-dependent hydrolases, Composite domain of metallo-dependent hydrolases
23137447	None	None	guanine deaminase	ISS	142	Amidohydro_1	NA	amidohydrolase	NA	Metallo-dependent hydrolases, Composite domain of metallo-dependent hydrolases
23469105	None	None	guanine deaminase	ISS	142	Amidohydro_1	NA	amidohydrolase	NA	Metallo-dependent hydrolases, Composite domain of metallo-dependent hydrolases
3182927	None	hydroxydechloroatrazine ethylaminohydrolase	hydroxydechloroatrazine ethylaminohydrolase	CFM	187	Amidohydro_1	NA	amidohydrolase	NA	Metallo-dependent hydrolases, Composite domain of metallo-dependent hydrolases, SMAD/FHA domain
23012454	None	None	hydroxydechloroatrazine ethylaminohydrolase	ISS	142	Amidohydro_1	NA	amidohydrolase	NA	Metallo-dependent hydrolases, Composite domain of metallo-dependent hydrolases
16080988	None	imidazolonepropionase	imidazolonepropionase	CFM	128	Amidohydro_3	NA	amidohydrolase	NA	Metallo-dependent hydrolases, Composite domain of metallo-dependent hydrolases
2642340	None	None	imidazolonepropionase	ISS	142	Amidohydro_3	NA	amidohydrolase	NA	Metallo-dependent hydrolases, Composite domain of metallo-dependent hydrolases
13476870	None	None	imidazolonepropionase	ISS	142	Amidohydro_3	NA	amidohydrolase	NA	Metallo-dependent hydrolases, Composite domain of metallo-dependent hydrolases
14194871	None	None	imidazolonepropionase	ISS	142	Amidohydro_3	NA	amidohydrolase	NA	Metallo-dependent hydrolases, Composite domain of metallo-dependent hydrolases
14195663	None	None	imidazolonepropionase	ISS	142	Amidohydro_3	NA	amidohydrolase	NA	Metallo-dependent hydrolases, Composite domain of metallo-dependent hydrolases
14195664	None	None	imidazolonepropionase	ISS	142	Amidohydro_3	NA	amidohydrolase	NA	Metallo-dependent hydrolases, Composite domain of metallo-dependent hydrolases
15600285	None	None	imidazolonepropionase	ISS	142	Amidohydro_1	NA	amidohydrolase	NA	Metallo-dependent hydrolases, Composite domain of metallo-dependent hydrolases
15641218	None	None	imidazolonepropionase	ISS	142	Amidohydro_3	NA	amidohydrolase	NA	Metallo-dependent hydrolases, Composite domain of metallo-dependent hydrolases
15891029	None	None	imidazolonepropionase	ISS	142	Amidohydro_1	NA	amidohydrolase	NA	Metallo-dependent hydrolases, Composite domain of metallo-dependent hydrolases
16122216	None	None	imidazolonepropionase	ISS	142	Amidohydro_3	NA	amidohydrolase	NA	Metallo-dependent hydrolases, Composite domain of metallo-dependent hydrolases
16125212	None	None	imidazolonepropionase	ISS	142	Amidohydro_3	NA	amidohydrolase	NA	Metallo-dependent hydrolases, Composite domain of metallo-dependent hydrolases
16264580	None	None	imidazolonepropionase	ISS	142	Amidohydro_3	NA	amidohydrolase	NA	Metallo-dependent hydrolases, Composite domain of metallo-dependent hydrolases
16759712	None	None	imidazolonepropionase	ISS	142	Amidohydro_3	NA	amidohydrolase	NA	Metallo-dependent hydrolases, Composite domain of metallo-dependent hydrolases
16764151	None	None	imidazolonepropionase	ISS	142	Amidohydro_3	NA	amidohydrolase	NA	Metallo-dependent hydrolases, Composite domain of metallo-dependent hydrolases
17547363	None	None	imidazolonepropionase	ISS	142	Amidohydro_3	NA	amidohydrolase	NA	Metallo-dependent hydrolases, Composite domain of metallo-dependent hydrolases
17937637	None	None	imidazolonepropionase	ISS	142	Amidohydro_1	NA	amidohydrolase	NA	Metallo-dependent hydrolases, Composite domain of metallo-dependent hydrolases
17988713	None	None	imidazolonepropionase	ISS	142	Amidohydro_3	NA	amidohydrolase	NA	Metallo-dependent hydrolases, Composite domain of metallo-dependent hydrolases
21231034	None	None	imidazolonepropionase	ISS	142	Amidohydro_3	NA	amidohydrolase	NA	Metallo-dependent hydrolases, Composite domain of metallo-dependent hydrolases
21242388	None	None	imidazolonepropionase	ISS	142	Amidohydro_3	NA	amidohydrolase	NA	Metallo-dependent hydrolases, Composite domain of metallo-dependent hydrolases
22126225	None	None	imidazolonepropionase	ISS	142	Amidohydro_3	NA	amidohydrolase	NA	Metallo-dependent hydrolases, Composite domain of metallo-dependent hydrolases
22959588	None	None	imidazolonepropionase	ISS	142	Amidohydro_3	NA	amidohydrolase	NA	Metallo-dependent hydrolases, Composite domain of metallo-dependent hydrolases
22969008	None	None	imidazolonepropionase	ISS	142	Amidohydro_1	NA	amidohydrolase	NA	Metallo-dependent hydrolases, Composite domain of metallo-dependent hydrolases
22978316	None	None	imidazolonepropionase	ISS	142	Amidohydro_1	NA	amidohydrolase	NA	Metallo-dependent hydrolases, Composite domain of metallo-dependent hydrolases
22987646	None	None	imidazolonepropionase	ISS	142	Amidohydro_1	NA	amidohydrolase	NA	Metallo-dependent hydrolases, Composite domain of metallo-dependent hydrolases
23058289	None	None	imidazolonepropionase	ISS	142	Amidohydro_1	NA	amidohydrolase	NA	Metallo-dependent hydrolases, Composite domain of metallo-dependent hydrolases
23106287	None	None	imidazolonepropionase	ISS	142	Amidohydro_3	NA	amidohydrolase	NA	Metallo-dependent hydrolases, Composite domain of metallo-dependent hydrolases
23471374	None	None	imidazolonepropionase	ISS	142	Amidohydro_1	NA	amidohydrolase	NA	Metallo-dependent hydrolases, Composite domain of metallo-dependent hydrolases
23500656	None	None	imidazolonepropionase	ISS	142	Amidohydro_3	NA	amidohydrolase	NA	Metallo-dependent hydrolases, Composite domain of metallo-dependent hydrolases
24371695	None	None	imidazolonepropionase	ISS	142	Amidohydro_3	NA	amidohydrolase	NA	Metallo-dependent hydrolases, Composite domain of metallo-dependent hydrolases
15804904	None	isoaspartyl dipeptidase	isoaspartyl dipeptidase	ISS	142	Amidohydro_1	NA	amidohydrolase	NA	Metallo-dependent hydrolases, Composite domain of metallo-dependent hydrolases
16132149	1ONX, 1ONW, 1POK, 1PO9, 1POJ	isoaspartyl dipeptidase	isoaspartyl dipeptidase	CFM	125	Amidohydro_3	Isoaspartyl dipeptidase, catalytic domain; Isoaspartyl dipeptidase	amidohydrolase	Metallo-dependent hydrolases; Composite domain of metallo-dependent hydrolases	Metallo-dependent hydrolases, Composite domain of metallo-dependent hydrolases
16763320	None	isoaspartyl dipeptidase	isoaspartyl dipeptidase	ISS	142	Amidohydro_1	NA	amidohydrolase	NA	Metallo-dependent hydrolases, Composite domain of metallo-dependent hydrolases
16767756	None	isoaspartyl dipeptidase	isoaspartyl dipeptidase	ISS	142	Amidohydro_1	NA	amidohydrolase	NA	Metallo-dependent hydrolases, Composite domain of metallo-dependent hydrolases
24115394	None	isoaspartyl dipeptidase	isoaspartyl dipeptidase	ISS	142	Amidohydro_3	NA	amidohydrolase	NA	Metallo-dependent hydrolases, Composite domain of metallo-dependent hydrolases
3122243	None	l-hydantoinase	l-hydantoinase	CFM	177	Amidohydro_1	NA	amidohydrolase	NA	Metallo-dependent hydrolases, Composite domain of metallo-dependent hydrolases
9931313	None	l-hydantoinase	l-hydantoinase	IES	178	Amidohydro_1	NA	amidohydrolase	NA	Metallo-dependent hydrolases, Composite domain of metallo-dependent hydrolases
22218649	1GKR	l-hydantoinase	l-hydantoinase	ISS	142	Amidohydro_1	Hydantoinase (dihydropyrimidinase), catalytic domain; Hydantoinase (dihydropyrimidinase)	amidohydrolase	Metallo-dependent hydrolases; Composite domain of metallo-dependent hydrolases	Metallo-dependent hydrolases, Composite domain of metallo-dependent hydrolases
11890745	None	melamine deaminase	melamine deaminase	CFM	130	Amidohydro_1	NA	amidohydrolase	NA	Metallo-dependent hydrolases, Composite domain of metallo-dependent hydrolases
400237	1ITU, 1ITQ	membrane dipeptidase	membrane dipeptidase	CFM	140	Peptidase_M19	Renal dipeptidase	amidohydrolase	Metallo-dependent hydrolases	Metallo-dependent hydrolases
8895751	None	n-acetylgalactosamine-6-phosphate deacetylase	n-acetylgalactosamine-6-phosphate deacetylase	CFM	180	Amidohydro_1	NA	amidohydrolase	NA	Metallo-dependent hydrolases, Composite domain of metallo-dependent hydrolases
15803675	None	n-acetylgalactosamine-6-phosphate deacetylase	n-acetylgalactosamine-6-phosphate deacetylase	ISS	142	Amidohydro_1	NA	amidohydrolase	NA	Metallo-dependent hydrolases, Composite domain of metallo-dependent hydrolases
15833269	None	n-acetylgalactosamine-6-phosphate deacetylase	n-acetylgalactosamine-6-phosphate deacetylase	ISS	142	Amidohydro_1	NA	amidohydrolase	NA	Metallo-dependent hydrolases, Composite domain of metallo-dependent hydrolases
3122428	None	None	n-acetylgalactosamine-6-phosphate deacetylase	ISS	142	Amidohydro_1	NA	amidohydrolase	NA	Metallo-dependent hydrolases, Composite domain of metallo-dependent hydrolases
16121146	None	None	n-acetylgalactosamine-6-phosphate deacetylase	ISS	142	Amidohydro_1	NA	amidohydrolase	NA	Metallo-dependent hydrolases, Composite domain of metallo-dependent hydrolases
15643577	1O12	n-acetylglucosamine-6-phosphate deacetylase	n-acetylglucosamine-6-phosphate deacetylase	CFM	142	Amidohydro_1	N-acetylglucosamine-6-phosphate deacetylase, catalytic domain; N-acetylglucosamine-6-phosphate deacetylase	amidohydrolase	Metallo-dependent hydrolases; Composite domain of metallo-dependent hydrolases	Metallo-dependent hydrolases, Composite domain of metallo-dependent hydrolases
3341612	None	None	n-acetylglucosamine-6-phosphate deacetylase	ISS	142	None	NA	amidohydrolase	NA	Metallo-dependent hydrolases
4680667	None	None	n-acetylglucosamine-6-phosphate deacetylase	ISS	142	Amidohydro_1	NA	amidohydrolase	NA	Metallo-dependent hydrolases, Composite domain of metallo-dependent hydrolases
6137106	None	None	n-acetylglucosamine-6-phosphate deacetylase	ISS	142	None	NA	amidohydrolase	NA	Metallo-dependent hydrolases, Composite domain of metallo-dependent hydrolases
7467512	None	None	n-acetylglucosamine-6-phosphate deacetylase	ISS	142	Amidohydro_1	NA	amidohydrolase	NA	Metallo-dependent hydrolases, Composite domain of metallo-dependent hydrolases
13473994	None	None	n-acetylglucosamine-6-phosphate deacetylase	ISS	142	Amidohydro_1	NA	amidohydrolase	NA	Metallo-dependent hydrolases, Composite domain of metallo-dependent hydrolases
13702151	None	None	n-acetylglucosamine-6-phosphate deacetylase	ISS	142	Amidohydro_1	NA	amidohydrolase	NA	Metallo-dependent hydrolases, Composite domain of metallo-dependent hydrolases
15602739	None	None	n-acetylglucosamine-6-phosphate deacetylase	ISS	142	Amidohydro_1	NA	amidohydrolase	NA	Metallo-dependent hydrolases, Composite domain of metallo-dependent hydrolases
15612984	None	None	n-acetylglucosamine-6-phosphate deacetylase	ISS	142	Amidohydro_1	NA	amidohydrolase	NA	Metallo-dependent hydrolases, Composite domain of metallo-dependent hydrolases
15641009	None	None	n-acetylglucosamine-6-phosphate deacetylase	ISS	142	Amidohydro_1	NA	amidohydrolase	NA	Metallo-dependent hydrolases, Composite domain of metallo-dependent hydrolases
15641786	None	None	n-acetylglucosamine-6-phosphate deacetylase	ISS	142	Amidohydro_1	NA	amidohydrolase	NA	Metallo-dependent hydrolases, Composite domain of metallo-dependent hydrolases
15800379	None	None	n-acetylglucosamine-6-phosphate deacetylase	ISS	142	Amidohydro_1	NA	amidohydrolase	NA	Metallo-dependent hydrolases, Composite domain of metallo-dependent hydrolases
15828840	None	None	n-acetylglucosamine-6-phosphate deacetylase	ISS	142	None	NA	amidohydrolase	NA	Metallo-dependent hydrolases, Composite domain of metallo-dependent hydrolases
15838066	None	None	n-acetylglucosamine-6-phosphate deacetylase	ISS	142	Amidohydro_1	NA	amidohydrolase	NA	Metallo-dependent hydrolases, Composite domain of metallo-dependent hydrolases
15889864	None	None	n-acetylglucosamine-6-phosphate deacetylase	ISS	142	Amidohydro_1	NA	amidohydrolase	NA	Metallo-dependent hydrolases, Composite domain of metallo-dependent hydrolases
15893481	None	None	n-acetylglucosamine-6-phosphate deacetylase	ISS	142	Amidohydro_1	NA	amidohydrolase	NA	Metallo-dependent hydrolases, Composite domain of metallo-dependent hydrolases
15922880	None	None	n-acetylglucosamine-6-phosphate deacetylase	ISS	142	Amidohydro_1	NA	amidohydrolase	NA	Metallo-dependent hydrolases, Composite domain of metallo-dependent hydrolases
15923691	None	None	n-acetylglucosamine-6-phosphate deacetylase	ISS	142	Amidohydro_1	NA	amidohydrolase	NA	Metallo-dependent hydrolases, Composite domain of metallo-dependent hydrolases
15963956	None	None	n-acetylglucosamine-6-phosphate deacetylase	ISS	142	Amidohydro_1	NA	amidohydrolase	NA	Metallo-dependent hydrolases, Composite domain of metallo-dependent hydrolases
16080554	1UN7	None	n-acetylglucosamine-6-phosphate deacetylase	ISS	142	Amidohydro_1	N-acetylglucosamine-6-phosphate deacetylase, catalytic domain; N-acetylglucosamine-6-phosphate deacetylase	amidohydrolase	Metallo-dependent hydrolases; Composite domain of metallo-dependent hydrolases	Metallo-dependent hydrolases, Composite domain of metallo-dependent hydrolases
16122839	None	None	n-acetylglucosamine-6-phosphate deacetylase	ISS	142	Amidohydro_1	NA	amidohydrolase	NA	Metallo-dependent hydrolases, Composite domain of metallo-dependent hydrolases
16124698	None	None	n-acetylglucosamine-6-phosphate deacetylase	ISS	142	Amidohydro_1	NA	amidohydrolase	NA	Metallo-dependent hydrolases, Composite domain of metallo-dependent hydrolases
16124789	None	None	n-acetylglucosamine-6-phosphate deacetylase	ISS	142	Amidohydro_1	NA	amidohydrolase	NA	Metallo-dependent hydrolases, Composite domain of metallo-dependent hydrolases
16272107	None	None	n-acetylglucosamine-6-phosphate deacetylase	ISS	142	Amidohydro_1	NA	amidohydrolase	NA	Metallo-dependent hydrolases, Composite domain of metallo-dependent hydrolases
16759627	None	None	n-acetylglucosamine-6-phosphate deacetylase	ISS	142	Amidohydro_1	NA	amidohydrolase	NA	Metallo-dependent hydrolases, Composite domain of metallo-dependent hydrolases
16764053	None	None	n-acetylglucosamine-6-phosphate deacetylase	ISS	142	Amidohydro_1	NA	amidohydrolase	NA	Metallo-dependent hydrolases, Composite domain of metallo-dependent hydrolases
16800024	None	None	n-acetylglucosamine-6-phosphate deacetylase	ISS	142	Amidohydro_1	NA	amidohydrolase	NA	Metallo-dependent hydrolases, Composite domain of metallo-dependent hydrolases
16802996	None	None	n-acetylglucosamine-6-phosphate deacetylase	ISS	142	Amidohydro_1	NA	amidohydrolase	NA	Metallo-dependent hydrolases, Composite domain of metallo-dependent hydrolases
17553768	None	None	n-acetylglucosamine-6-phosphate deacetylase	ISS	142	Amidohydro_1	NA	amidohydrolase	NA	Metallo-dependent hydrolases, Composite domain of metallo-dependent hydrolases
17988730	None	None	n-acetylglucosamine-6-phosphate deacetylase	ISS	142	Amidohydro_1	NA	amidohydrolase	NA	Metallo-dependent hydrolases, Composite domain of metallo-dependent hydrolases
18311158	None	None	n-acetylglucosamine-6-phosphate deacetylase	ISS	142	Amidohydro_1	NA	amidohydrolase	NA	Metallo-dependent hydrolases, Composite domain of metallo-dependent hydrolases
19704468	None	None	n-acetylglucosamine-6-phosphate deacetylase	ISS	142	Amidohydro_1	NA	amidohydrolase	NA	Metallo-dependent hydrolases, Composite domain of metallo-dependent hydrolases
19920392	None	None	n-acetylglucosamine-6-phosphate deacetylase	ISS	142	Amidohydro_1	NA	amidohydrolase	NA	Metallo-dependent hydrolases, Composite domain of metallo-dependent hydrolases
20806755	None	None	n-acetylglucosamine-6-phosphate deacetylase	ISS	142	Amidohydro_1	NA	amidohydrolase	NA	Metallo-dependent hydrolases, Composite domain of metallo-dependent hydrolases
21232839	None	None	n-acetylglucosamine-6-phosphate deacetylase	ISS	142	Amidohydro_1	NA	amidohydrolase	NA	Metallo-dependent hydrolases, Composite domain of metallo-dependent hydrolases
21241486	None	None	n-acetylglucosamine-6-phosphate deacetylase	ISS	142	Amidohydro_1	NA	amidohydrolase	NA	Metallo-dependent hydrolases, Composite domain of metallo-dependent hydrolases
21296078	None	None	n-acetylglucosamine-6-phosphate deacetylase	ISS	142	Amidohydro_1	NA	amidohydrolase	NA	Metallo-dependent hydrolases, Composite domain of metallo-dependent hydrolases
21361513	None	None	n-acetylglucosamine-6-phosphate deacetylase	ISS	142	Amidohydro_1	NA	amidohydrolase	NA	Metallo-dependent hydrolases, Composite domain of metallo-dependent hydrolases
21402109	None	None	n-acetylglucosamine-6-phosphate deacetylase	ISS	142	Amidohydro_1	NA	amidohydrolase	NA	Metallo-dependent hydrolases, Composite domain of metallo-dependent hydrolases
22960278	None	None	n-acetylglucosamine-6-phosphate deacetylase	ISS	142	Amidohydro_1	NA	amidohydrolase	NA	Metallo-dependent hydrolases, Composite domain of metallo-dependent hydrolases
22994830	None	None	n-acetylglucosamine-6-phosphate deacetylase	ISS	142	Amidohydro_1	NA	amidohydrolase	NA	Metallo-dependent hydrolases, Composite domain of metallo-dependent hydrolases
22997779	None	None	n-acetylglucosamine-6-phosphate deacetylase	ISS	142	Amidohydro_1	NA	amidohydrolase	NA	Metallo-dependent hydrolases, Composite domain of metallo-dependent hydrolases
23007334	None	None	n-acetylglucosamine-6-phosphate deacetylase	ISS	142	Amidohydro_1	NA	amidohydrolase	NA	Metallo-dependent hydrolases, Composite domain of metallo-dependent hydrolases
23021492	None	None	n-acetylglucosamine-6-phosphate deacetylase	ISS	142	Amidohydro_1	NA	amidohydrolase	NA	Metallo-dependent hydrolases, Composite domain of metallo-dependent hydrolases
23024752	None	None	n-acetylglucosamine-6-phosphate deacetylase	ISS	142	Amidohydro_1	NA	amidohydrolase	NA	Metallo-dependent hydrolases, Composite domain of metallo-dependent hydrolases
23028660	None	None	n-acetylglucosamine-6-phosphate deacetylase	ISS	142	Amidohydro_1	NA	amidohydrolase	NA	Metallo-dependent hydrolases, Composite domain of metallo-dependent hydrolases
23037704	None	None	n-acetylglucosamine-6-phosphate deacetylase	ISS	142	Amidohydro_1	NA	amidohydrolase	NA	Metallo-dependent hydrolases, Composite domain of metallo-dependent hydrolases
23038620	None	None	n-acetylglucosamine-6-phosphate deacetylase	ISS	142	None	NA	amidohydrolase	NA	Metallo-dependent hydrolases, Composite domain of metallo-dependent hydrolases
23100362	None	None	n-acetylglucosamine-6-phosphate deacetylase	ISS	142	Amidohydro_1	NA	amidohydrolase	NA	Metallo-dependent hydrolases, Composite domain of metallo-dependent hydrolases
23106954	None	None	n-acetylglucosamine-6-phosphate deacetylase	ISS	142	Amidohydro_1	NA	amidohydrolase	NA	Metallo-dependent hydrolases, Composite domain of metallo-dependent hydrolases
23467047	None	None	n-acetylglucosamine-6-phosphate deacetylase	ISS	142	Amidohydro_1	NA	amidohydrolase	NA	Metallo-dependent hydrolases, Composite domain of metallo-dependent hydrolases
23500638	None	None	n-acetylglucosamine-6-phosphate deacetylase	ISS	142	Amidohydro_1	NA	amidohydrolase	NA	Metallo-dependent hydrolases, Composite domain of metallo-dependent hydrolases
24112037	None	None	n-acetylglucosamine-6-phosphate deacetylase	ISS	142	Amidohydro_1	NA	amidohydrolase	NA	Metallo-dependent hydrolases, Composite domain of metallo-dependent hydrolases
24375009	None	None	n-acetylglucosamine-6-phosphate deacetylase	ISS	142	Amidohydro_1	NA	amidohydrolase	NA	Metallo-dependent hydrolases, Composite domain of metallo-dependent hydrolases
3287876	None	n-acyl-d-amino-acid deacylase	n-acyl-d-amino-acid deacylase	IES	175	Amidohydro_3, D-aminoacyl_C	NA	amidohydrolase	NA	Metallo-dependent hydrolases, Composite domain of metallo-dependent hydrolases
3287879	None	n-acyl-d-amino-acid deacylase	n-acyl-d-amino-acid deacylase	IES	176	Amidohydro_3, D-aminoacyl_C	NA	amidohydrolase	NA	Metallo-dependent hydrolases, Composite domain of metallo-dependent hydrolases
13194736	1M7J, 1RK5, 1V4Y, 1V51, 1RJP, 1RJQ, 1RJR, 1RK6	n-acyl-d-amino-acid deacylase	n-acyl-d-amino-acid deacylase	CFM	174	Amidohydro_3, D-aminoacyl_C	D-aminoacylase, catalytic domain; D-aminoacylase	amidohydrolase	Metallo-dependent hydrolases; Composite domain of metallo-dependent hydrolases	Metallo-dependent hydrolases, Composite domain of metallo-dependent hydrolases
1581022	None	None	n-acyl-d-amino-acid deacylase	ISS	142	Amidohydro_3, D-aminoacyl_C	NA	amidohydrolase	NA	Metallo-dependent hydrolases, Composite domain of metallo-dependent hydrolases
3287878	None	None	n-acyl-d-amino-acid deacylase	ISS	142	Amidohydro_3, D-aminoacyl_C	NA	amidohydrolase	NA	Metallo-dependent hydrolases, Composite domain of metallo-dependent hydrolases
17549408	None	None	n-acyl-d-amino-acid deacylase	ISS	142	Amidohydro_3, D-aminoacyl_C	NA	amidohydrolase	NA	Metallo-dependent hydrolases, Composite domain of metallo-dependent hydrolases
22977611	None	None	n-acyl-d-amino-acid deacylase	ISS	142	Amidohydro_3, D-aminoacyl_C	NA	amidohydrolase	NA	Metallo-dependent hydrolases, Composite domain of metallo-dependent hydrolases
22977859	None	None	n-acyl-d-amino-acid deacylase	ISS	142	Amidohydro_3, D-aminoacyl_C	NA	amidohydrolase	NA	Metallo-dependent hydrolases, Composite domain of metallo-dependent hydrolases
22989190	None	None	n-acyl-d-amino-acid deacylase	ISS	142	Amidohydro_3, D-aminoacyl_C	NA	amidohydrolase	NA	Metallo-dependent hydrolases, Composite domain of metallo-dependent hydrolases
23061680	None	None	n-acyl-d-amino-acid deacylase	ISS	142	Amidohydro_3, D-aminoacyl_C	NA	amidohydrolase	NA	Metallo-dependent hydrolases, Composite domain of metallo-dependent hydrolases
23469745	None	None	n-acyl-d-amino-acid deacylase	ISS	142	Amidohydro_3, D-aminoacyl_C	NA	amidohydrolase	NA	Metallo-dependent hydrolases, Composite domain of metallo-dependent hydrolases
3287737	None	n-isopropylammelide isopropylaminohydrolase	n-isopropylammelide isopropylaminohydrolase	CFM	188	Amidohydro_3	NA	amidohydrolase	NA	Metallo-dependent hydrolases, Composite domain of metallo-dependent hydrolases
173197	None	None	None	None	None	TatD_DNase	NA	amidohydrolase	NA	Metallo-dependent hydrolases
1076925	None	None	None	None	None	TatD_DNase	NA	amidohydrolase	NA	Metallo-dependent hydrolases
1176064	None	None	None	None	None	TatD_DNase	NA	amidohydrolase	NA	Metallo-dependent hydrolases
1439551	None	None	None	None	None	Amidohydro_3	NA	amidohydrolase	NA	Metallo-dependent hydrolases, Amidase signature (AS) enzymes
1655730	None	None	None	None	None	Amidohydro_1	NA	amidohydrolase	NA	Metallo-dependent hydrolases, Thioredoxin-like
1703170	None	None	None	None	None	A_deaminase	NA	amidohydrolase	NA	Metallo-dependent hydrolases
1729438	None	None	None	None	None	TatD_DNase	NA	amidohydrolase	NA	Metallo-dependent hydrolases
2465563	None	None	None	None	None	Amidohydro_1	NA	amidohydrolase	NA	Composite domain of metallo-dependent hydrolases
3089601	None	None	None	None	None	Amidohydro_1	NA	amidohydrolase	NA	Metallo-dependent hydrolases, Composite domain of metallo-dependent hydrolases
3183483	None	None	None	None	None	Amidohydro_1	NA	amidohydrolase	NA	Metallo-dependent hydrolases, Composite domain of metallo-dependent hydrolases
4503375	None	None	None	None	None	Amidohydro_1	NA	amidohydrolase	NA	Metallo-dependent hydrolases, Composite domain of metallo-dependent hydrolases, S-adenosyl-L-methionine-dependent methyltransferases
5853057	None	None	None	None	None	TatD_DNase	NA	amidohydrolase	NA	Metallo-dependent hydrolases
6323918	None	None	None	None	None	TatD_DNase	NA	amidohydrolase	NA	Metallo-dependent hydrolases
6324188	None	None	None	None	None	A_deaminase	NA	amidohydrolase	NA	Metallo-dependent hydrolases
6683552	None	None	None	None	None	Amidohydro_1	NA	amidohydrolase	NA	Metallo-dependent hydrolases, Composite domain of metallo-dependent hydrolases
6685984	None	None	None	None	None	Amidohydro_1	NA	amidohydrolase	NA	Metallo-dependent hydrolases, Composite domain of metallo-dependent hydrolases
6714522	None	None	None	None	None	Amidohydro_1	NA	amidohydrolase	NA	Metallo-dependent hydrolases, Composite domain of metallo-dependent hydrolases
7267246	None	None	None	None	None	A_deaminase	NA	amidohydrolase	NA	Metallo-dependent hydrolases
7299138	None	None	None	None	None	A_deaminase	NA	amidohydrolase	NA	Metallo-dependent hydrolases
7509483	None	None	None	None	None	TatD_DNase	NA	amidohydrolase	NA	Metallo-dependent hydrolases
7662008	None	None	None	None	None	TatD_DNase	NA	amidohydrolase	NA	Metallo-dependent hydrolases
7769065	None	None	None	None	None	Amidohydro_1	NA	amidohydrolase	NA	Metallo-dependent hydrolases, Composite domain of metallo-dependent hydrolases
8671168	None	None	None	None	None	Amidohydro_1	NA	amidohydrolase	NA	Metallo-dependent hydrolases, Composite domain of metallo-dependent hydrolases
8886025	None	None	None	None	None	Amidohydro_1	NA	amidohydrolase	NA	Metallo-dependent hydrolases, Composite domain of metallo-dependent hydrolases
10640374	None	None	None	None	None	Amidohydro_1	NA	amidohydrolase	NA	Metallo-dependent hydrolases, Composite domain of metallo-dependent hydrolases
10764843	None	None	None	None	None	IMPDH	NA	amidohydrolase	NA	Metallo-dependent hydrolases, Composite domain of metallo-dependent hydrolases
10954684	None	None	None	None	None	Amidohydro_1	NA	amidohydrolase	NA	Metallo-dependent hydrolases, Composite domain of metallo-dependent hydrolases
10957545	None	None	None	None	None	TatD_DNase	NA	amidohydrolase	NA	Metallo-dependent hydrolases
11071770	None	None	None	None	None	A_deaminase	NA	amidohydrolase	NA	Metallo-dependent hydrolases
11121357	None	None	None	None	None	Amidohydro_1	NA	amidohydrolase	NA	Metallo-dependent hydrolases, Composite domain of metallo-dependent hydrolases
11357936	None	None	None	None	None	TatD_DNase	NA	amidohydrolase	NA	Metallo-dependent hydrolases
11496787	None	None	None	None	None	Amidohydro_1	NA	amidohydrolase	NA	Metallo-dependent hydrolases, Composite domain of metallo-dependent hydrolases
11498160	None	None	None	None	None	Amidohydro_1	NA	amidohydrolase	NA	Metallo-dependent hydrolases, Composite domain of metallo-dependent hydrolases
11498602	None	None	None	None	None	Amidohydro_1	NA	amidohydrolase	NA	Metallo-dependent hydrolases, Composite domain of metallo-dependent hydrolases
12044859	None	None	None	None	None	TatD_DNase	NA	amidohydrolase	NA	Metallo-dependent hydrolases
12655894	None	None	None	None	None	Amidohydro_1	NA	amidohydrolase	NA	Metallo-dependent hydrolases, Composite domain of metallo-dependent hydrolases
12657583	None	None	None	None	None	Amidohydro_1	NA	amidohydrolase	NA	Metallo-dependent hydrolases, Composite domain of metallo-dependent hydrolases
12711692	None	None	None	None	None	Amidohydro_1	NA	amidohydrolase	NA	Metallo-dependent hydrolases, Composite domain of metallo-dependent hydrolases
12746424	None	None	None	None	None	Amidohydro_1	NA	amidohydrolase	NA	Metallo-dependent hydrolases, Composite domain of metallo-dependent hydrolases
12836433	None	None	None	None	None	Amidohydro_1	NA	amidohydrolase	NA	Metallo-dependent hydrolases, Composite domain of metallo-dependent hydrolases
13195273	None	None	None	None	None	Amidohydro_1	NA	amidohydrolase	NA	Metallo-dependent hydrolases, Composite domain of metallo-dependent hydrolases
13357573	None	None	None	None	None	TatD_DNase	NA	amidohydrolase	NA	Metallo-dependent hydrolases
13470448	None	None	None	None	None	Amidohydro_1	NA	amidohydrolase	NA	Composite domain of metallo-dependent hydrolases, NAD(P)-binding Rossmann-fold domains
13470649	None	None	None	None	None	TatD_DNase	NA	amidohydrolase	NA	Metallo-dependent hydrolases
13471348	None	None	None	None	None	Amidohydro_3	NA	amidohydrolase	NA	Metallo-dependent hydrolases, Composite domain of metallo-dependent hydrolases
13471934	None	None	None	None	None	Amidohydro_3	NA	amidohydrolase	NA	Metallo-dependent hydrolases, Composite domain of metallo-dependent hydrolases
13472761	None	None	None	None	None	A_deaminase	NA	amidohydrolase	NA	Metallo-dependent hydrolases
13476869	None	None	None	None	None	Amidohydro_1	NA	amidohydrolase	NA	Metallo-dependent hydrolases, Composite domain of metallo-dependent hydrolases
13488311	None	None	None	None	None	Amidohydro_1	NA	amidohydrolase	NA	Metallo-dependent hydrolases, Composite domain of metallo-dependent hydrolases
13507748	None	None	None	None	None	TatD_DNase	NA	amidohydrolase	NA	Metallo-dependent hydrolases
13541346	None	None	None	None	None	Amidohydro_1	NA	amidohydrolase	NA	Metallo-dependent hydrolases, Composite domain of metallo-dependent hydrolases
13928984	None	None	None	None	None	Amidohydro_1	NA	amidohydrolase	NA	Metallo-dependent hydrolases, Composite domain of metallo-dependent hydrolases
13937513	None	None	None	None	None	Amidohydro_3	NA	amidohydrolase	NA	Metallo-dependent hydrolases, Composite domain of metallo-dependent hydrolases
14520316	None	None	None	None	None	Amidohydro_2	NA	amidohydrolase	NA	Metallo-dependent hydrolases
14520359	None	None	None	None	None	Amidohydro_3, D-aminoacyl_C	NA	amidohydrolase	NA	Metallo-dependent hydrolases, Composite domain of metallo-dependent hydrolases
14520861	None	None	None	None	None	Amidohydro_1	NA	amidohydrolase	NA	Metallo-dependent hydrolases, Composite domain of metallo-dependent hydrolases
14521267	None	None	None	None	None	TatD_DNase	NA	amidohydrolase	NA	Metallo-dependent hydrolases
14590044	None	None	None	None	None	Amidohydro_2	NA	amidohydrolase	NA	Metallo-dependent hydrolases
14591029	None	None	None	None	None	TatD_DNase	NA	amidohydrolase	NA	Metallo-dependent hydrolases
14591297	None	None	None	None	None	Amidohydro_1	NA	amidohydrolase	NA	Metallo-dependent hydrolases, Composite domain of metallo-dependent hydrolases
14600697	None	None	None	None	None	TatD_DNase	NA	amidohydrolase	NA	Metallo-dependent hydrolases
15228573	None	None	None	None	None	TatD_DNase	NA	amidohydrolase	NA	Metallo-dependent hydrolases
15594496	None	None	None	None	None	Amidohydro_1	NA	amidohydrolase	NA	Metallo-dependent hydrolases, Composite domain of metallo-dependent hydrolases
15595346	None	None	None	None	None	A_deaminase	NA	amidohydrolase	NA	Metallo-dependent hydrolases
15598155	None	None	None	None	None	TatD_DNase	NA	amidohydrolase	NA	Metallo-dependent hydrolases
15598366	None	None	None	None	None	Amidohydro_1	NA	amidohydrolase	NA	Metallo-dependent hydrolases, Composite domain of metallo-dependent hydrolases
15598953	None	None	None	None	None	Amidohydro_1	NA	amidohydrolase	NA	Metallo-dependent hydrolases, Composite domain of metallo-dependent hydrolases
15600299	None	None	None	None	None	Amidohydro_1	NA	amidohydrolase	NA	Metallo-dependent hydrolases, Composite domain of metallo-dependent hydrolases
15602807	None	None	None	None	None	TatD_DNase	NA	amidohydrolase	NA	Metallo-dependent hydrolases
15603540	None	None	None	None	None	TatD_DNase	NA	amidohydrolase	NA	Metallo-dependent hydrolases
15603747	None	None	None	None	None	IMPDH	NA	amidohydrolase	NA	Metallo-dependent hydrolases
15604525	None	None	None	None	None	TatD_DNase	NA	amidohydrolase	NA	Metallo-dependent hydrolases
15605324	None	None	None	None	None	TatD_DNase	NA	amidohydrolase	NA	Metallo-dependent hydrolases
15606034	None	None	None	None	None	Amidohydro_1	NA	amidohydrolase	NA	Metallo-dependent hydrolases, Composite domain of metallo-dependent hydrolases
15607030	None	None	None	None	None	TatD_DNase	NA	amidohydrolase	NA	Metallo-dependent hydrolases
15608148	None	None	None	None	None	TatD_DNase	NA	amidohydrolase	NA	Metallo-dependent hydrolases
15610449	None	None	None	None	None	A_deaminase	NA	amidohydrolase	NA	Metallo-dependent hydrolases
15610468	None	None	None	None	None	Amidohydro_1	NA	amidohydrolase	NA	Metallo-dependent hydrolases, Composite domain of metallo-dependent hydrolases
15611322	None	None	None	None	None	Amidohydro_1	NA	amidohydrolase	NA	Metallo-dependent hydrolases, Composite domain of metallo-dependent hydrolases
15613200	None	None	None	None	None	Amidohydro_1	NA	amidohydrolase	NA	Composite domain of metallo-dependent hydrolases
15613692	None	None	None	None	None	Amidohydro_1	NA	amidohydrolase	NA	Metallo-dependent hydrolases, Composite domain of metallo-dependent hydrolases
15614255	None	None	None	None	None	Amidohydro_1	NA	amidohydrolase	NA	Metallo-dependent hydrolases, Composite domain of metallo-dependent hydrolases
15614547	None	None	None	None	None	Amidohydro_3	NA	amidohydrolase	NA	Metallo-dependent hydrolases, Composite domain of metallo-dependent hydrolases
15614872	None	None	None	None	None	Amidohydro_1	NA	amidohydrolase	NA	Metallo-dependent hydrolases, Composite domain of metallo-dependent hydrolases
15615497	None	None	None	None	None	Amidohydro_1	NA	amidohydrolase	NA	Metallo-dependent hydrolases, Composite domain of metallo-dependent hydrolases
15616960	None	None	None	None	None	TatD_DNase	NA	amidohydrolase	NA	Metallo-dependent hydrolases
15618696	None	None	None	None	None	TatD_DNase	NA	amidohydrolase	NA	Metallo-dependent hydrolases
15642016	None	None	None	None	None	TatD_DNase	NA	amidohydrolase	NA	Metallo-dependent hydrolases
15642350	None	None	None	None	None	TatD_DNase	NA	amidohydrolase	NA	Metallo-dependent hydrolases
15643432	1J6O	None	None	None	None	TatD_DNase	TatD Mg-dependent DNase-like	amidohydrolase	Metallo-dependent hydrolases	Metallo-dependent hydrolases
15643698	1P1M, 1J6P	None	None	None	None	Amidohydro_1	Hypothetical protein TM0936; Hypothetical protein TM0936, probable catalytic domain	amidohydrolase	Metallo-dependent hydrolases; Composite domain of metallo-dependent hydrolases	Metallo-dependent hydrolases, Composite domain of metallo-dependent hydrolases
15644895	None	None	None	None	None	Amidohydro_1	NA	amidohydrolase	NA	Metallo-dependent hydrolases, Composite domain of metallo-dependent hydrolases
15669736	None	None	None	None	None	Amidohydro_1	NA	amidohydrolase	NA	Metallo-dependent hydrolases, Composite domain of metallo-dependent hydrolases
15669778	None	None	None	None	None	TatD_DNase	NA	amidohydrolase	NA	Metallo-dependent hydrolases
15672269	None	None	None	None	None	A_deaminase	NA	amidohydrolase	NA	Metallo-dependent hydrolases
15673317	None	None	None	None	None	Amidohydro_1	NA	amidohydrolase	NA	Metallo-dependent hydrolases, Composite domain of metallo-dependent hydrolases
15675552	None	None	None	None	None	Amidohydro_1	NA	amidohydrolase	NA	Metallo-dependent hydrolases, Composite domain of metallo-dependent hydrolases
15675839	None	None	None	None	None	Amidohydro_1	NA	amidohydrolase	NA	Metallo-dependent hydrolases, Composite domain of metallo-dependent hydrolases
15676669	None	None	None	None	None	TatD_DNase	NA	amidohydrolase	NA	Metallo-dependent hydrolases
15677535	None	None	None	None	None	TatD_DNase	NA	amidohydrolase	NA	Metallo-dependent hydrolases
15678261	None	None	None	None	None	TatD_DNase	NA	amidohydrolase	NA	Metallo-dependent hydrolases
15679502	None	None	None	None	None	Amidohydro_1	NA	amidohydrolase	NA	Metallo-dependent hydrolases, Composite domain of metallo-dependent hydrolases
15679530	None	None	None	None	None	Amidohydro_1	NA	amidohydrolase	NA	Metallo-dependent hydrolases, Composite domain of metallo-dependent hydrolases
15790275	None	None	None	None	None	Amidohydro_3	NA	amidohydrolase	NA	Metallo-dependent hydrolases, Composite domain of metallo-dependent hydrolases
15791066	None	None	None	None	None	Amidohydro_1	NA	amidohydrolase	NA	Metallo-dependent hydrolases, Composite domain of metallo-dependent hydrolases
15791459	None	None	None	None	None	Amidohydro_1	NA	amidohydrolase	NA	Metallo-dependent hydrolases, Composite domain of metallo-dependent hydrolases
15793939	None	None	None	None	None	TatD_DNase	NA	amidohydrolase	NA	Metallo-dependent hydrolases
15794829	None	None	None	None	None	TatD_DNase	NA	amidohydrolase	NA	Metallo-dependent hydrolases
15800047	None	None	None	None	None	Amidohydro_3	NA	amidohydrolase	NA	Metallo-dependent hydrolases, Composite domain of metallo-dependent hydrolases
15801217	None	None	None	None	None	TatD_DNase	NA	amidohydrolase	NA	Metallo-dependent hydrolases
15803416	None	None	None	None	None	Amidohydro_1	NA	amidohydrolase	NA	Metallo-dependent hydrolases, Composite domain of metallo-dependent hydrolases
15805183	None	None	None	None	None	TatD_DNase	NA	amidohydrolase	NA	Metallo-dependent hydrolases
15806173	None	None	None	None	None	Amidohydro_1	NA	amidohydrolase	NA	Metallo-dependent hydrolases, Composite domain of metallo-dependent hydrolases
15807734	None	None	None	None	None	Amidohydro_1	NA	amidohydrolase	NA	Metallo-dependent hydrolases, Composite domain of metallo-dependent hydrolases
15807817	None	None	None	None	None	Amidohydro_3	NA	amidohydrolase	NA	Metallo-dependent hydrolases, Composite domain of metallo-dependent hydrolases
15807932	None	None	None	None	None	Amidohydro_1	NA	amidohydrolase	NA	Metallo-dependent hydrolases, Composite domain of metallo-dependent hydrolases
15827035	None	None	None	None	None	TatD_DNase	NA	amidohydrolase	NA	Metallo-dependent hydrolases
15827296	None	None	None	None	None	A_deaminase	NA	amidohydrolase	NA	Metallo-dependent hydrolases
15828485	None	None	None	None	None	TatD_DNase	NA	amidohydrolase	NA	Metallo-dependent hydrolases
15829007	None	None	None	None	None	TatD_DNase	NA	amidohydrolase	NA	Metallo-dependent hydrolases
15833006	None	None	None	None	None	Amidohydro_1	NA	amidohydrolase	NA	Metallo-dependent hydrolases, Composite domain of metallo-dependent hydrolases
15835059	None	None	None	None	None	A_deaminase	NA	amidohydrolase	NA	Metallo-dependent hydrolases
15835497	None	None	None	None	None	TatD_DNase	NA	amidohydrolase	NA	Metallo-dependent hydrolases
15836782	None	None	None	None	None	TatD_DNase	NA	amidohydrolase	NA	Metallo-dependent hydrolases
15839062	None	None	None	None	None	Amidohydro_1	NA	amidohydrolase	NA	Metallo-dependent hydrolases, Composite domain of metallo-dependent hydrolases
15842927	None	None	None	None	None	Amidohydro_1	NA	amidohydrolase	NA	Metallo-dependent hydrolases, Composite domain of metallo-dependent hydrolases
15887491	None	None	None	None	None	A_deaminase	NA	amidohydrolase	NA	Metallo-dependent hydrolases
15888820	None	None	None	None	None	TatD_DNase	NA	amidohydrolase	NA	Metallo-dependent hydrolases
15890295	None	None	None	None	None	Amidohydro_3	NA	amidohydrolase	NA	Metallo-dependent hydrolases, Composite domain of metallo-dependent hydrolases
15890557	None	None	None	None	None	Amidohydro_1	NA	amidohydrolase	NA	Metallo-dependent hydrolases, Composite domain of metallo-dependent hydrolases
15891028	None	None	None	None	None	Amidohydro_1	NA	amidohydrolase	NA	Metallo-dependent hydrolases, Composite domain of metallo-dependent hydrolases
15892968	None	None	None	None	None	TatD_DNase	NA	amidohydrolase	NA	Metallo-dependent hydrolases
15894676	None	None	None	None	None	TatD_DNase	NA	amidohydrolase	NA	Metallo-dependent hydrolases
15896241	None	None	None	None	None	TatD_DNase	NA	amidohydrolase	NA	Metallo-dependent hydrolases
15896257	None	None	None	None	None	A_deaminase	NA	amidohydrolase	NA	Metallo-dependent hydrolases
15897017	None	None	None	None	None	TatD_DNase	NA	amidohydrolase	NA	Metallo-dependent hydrolases
15897586	None	None	None	None	None	Amidohydro_1	NA	amidohydrolase	NA	Metallo-dependent hydrolases, Composite domain of metallo-dependent hydrolases, P-loop containing nucleoside triphosphate hydrolases
15901210	None	None	None	None	None	Amidohydro_1	NA	amidohydrolase	NA	Metallo-dependent hydrolases, Composite domain of metallo-dependent hydrolases
15901876	None	None	None	None	None	Amidohydro_1	NA	amidohydrolase	NA	Metallo-dependent hydrolases, Composite domain of metallo-dependent hydrolases
15903257	None	None	None	None	None	Amidohydro_1	NA	amidohydrolase	NA	Metallo-dependent hydrolases, Composite domain of metallo-dependent hydrolases
15903908	None	None	None	None	None	Amidohydro_1	NA	amidohydrolase	NA	Metallo-dependent hydrolases, Composite domain of metallo-dependent hydrolases
15921170	None	None	None	None	None	TatD_DNase	NA	amidohydrolase	NA	Metallo-dependent hydrolases
15921257	None	None	None	None	None	Amidohydro_1	NA	amidohydrolase	NA	Metallo-dependent hydrolases, Composite domain of metallo-dependent hydrolases
15921373	None	None	None	None	None	Amidohydro_1	NA	amidohydrolase	NA	Metallo-dependent hydrolases, Composite domain of metallo-dependent hydrolases
15922367	None	None	None	None	None	Amidohydro_1	NA	amidohydrolase	NA	Metallo-dependent hydrolases, Composite domain of metallo-dependent hydrolases
15922370	None	None	None	None	None	TatD_DNase	NA	amidohydrolase	NA	Metallo-dependent hydrolases
15923481	None	None	None	None	None	TatD_DNase	NA	amidohydrolase	NA	Metallo-dependent hydrolases
15925320	None	None	None	None	None	Amidohydro_1	NA	amidohydrolase	NA	Metallo-dependent hydrolases, Composite domain of metallo-dependent hydrolases
15963885	None	None	None	None	None	A_deaminase	NA	amidohydrolase	NA	Metallo-dependent hydrolases
15965353	None	None	None	None	None	TatD_DNase	NA	amidohydrolase	NA	Metallo-dependent hydrolases
15966349	None	None	None	None	None	Amidohydro_3	NA	amidohydrolase	NA	Metallo-dependent hydrolases, Composite domain of metallo-dependent hydrolases
15966452	None	None	None	None	None	Amidohydro_1	NA	amidohydrolase	NA	Metallo-dependent hydrolases, Composite domain of metallo-dependent hydrolases
16077107	None	None	None	None	None	TatD_DNase	NA	amidohydrolase	NA	Metallo-dependent hydrolases
16077724	None	None	None	None	None	Amidohydro_1	NA	amidohydrolase	NA	Composite domain of metallo-dependent hydrolases
16080294	None	None	None	None	None	Amidohydro_1	NA	amidohydrolase	NA	Metallo-dependent hydrolases, Composite domain of metallo-dependent hydrolases
16082586	None	None	None	None	None	Amidohydro_1	NA	amidohydrolase	NA	Metallo-dependent hydrolases, Composite domain of metallo-dependent hydrolases
16119250	None	None	None	None	None	TatD_DNase	NA	amidohydrolase	NA	Metallo-dependent hydrolases
16120767	None	None	None	None	None	TatD_DNase	NA	amidohydrolase	NA	Metallo-dependent hydrolases
16121875	None	None	None	None	None	TatD_DNase	NA	amidohydrolase	NA	Metallo-dependent hydrolases
16122179	None	None	None	None	None	Amidohydro_2	NA	amidohydrolase	NA	Metallo-dependent hydrolases
16122218	None	None	None	None	None	Amidohydro_1	NA	amidohydrolase	NA	Metallo-dependent hydrolases, Composite domain of metallo-dependent hydrolases
16125213	None	None	None	None	None	Amidohydro_1	NA	amidohydrolase	NA	Metallo-dependent hydrolases, Composite domain of metallo-dependent hydrolases
16126065	None	None	None	None	None	TatD_DNase	NA	amidohydrolase	NA	Metallo-dependent hydrolases
16127410	None	None	None	None	None	A_deaminase	NA	amidohydrolase	NA	Metallo-dependent hydrolases
16128309	None	None	None	None	None	Amidohydro_3	NA	amidohydrolase	NA	Metallo-dependent hydrolases, Composite domain of metallo-dependent hydrolases
16132266	None	None	None	None	None	TatD_DNase	NA	amidohydrolase	NA	Metallo-dependent hydrolases
16263395	None	None	None	None	None	Amidohydro_1	NA	amidohydrolase	NA	Metallo-dependent hydrolases, Composite domain of metallo-dependent hydrolases, Translational machinery components
16264530	None	None	None	None	None	Amidohydro_1	NA	amidohydrolase	NA	Metallo-dependent hydrolases, Composite domain of metallo-dependent hydrolases
16272055	None	None	None	None	None	TatD_DNase	NA	amidohydrolase	NA	Metallo-dependent hydrolases
16272402	None	None	None	None	None	TatD_DNase	NA	amidohydrolase	NA	Metallo-dependent hydrolases
16329958	None	None	None	None	None	TatD_DNase	NA	amidohydrolase	NA	Metallo-dependent hydrolases
16330119	None	None	None	None	None	Amidohydro_3	NA	amidohydrolase	NA	Metallo-dependent hydrolases, Composite domain of metallo-dependent hydrolases
16549195	None	None	None	None	None	Amidohydro_3	NA	amidohydrolase	NA	Metallo-dependent hydrolases, Composite domain of metallo-dependent hydrolases
16759498	None	None	None	None	None	Amidohydro_1	NA	amidohydrolase	NA	Metallo-dependent hydrolases, Composite domain of metallo-dependent hydrolases
16760078	None	None	None	None	None	TatD_DNase	NA	amidohydrolase	NA	Metallo-dependent hydrolases
16763359	None	None	None	None	None	TatD_DNase	NA	amidohydrolase	NA	Metallo-dependent hydrolases
16764557	None	None	None	None	None	TatD_DNase	NA	amidohydrolase	NA	Metallo-dependent hydrolases
16767805	None	None	None	None	None	TatD_DNase	NA	amidohydrolase	NA	Metallo-dependent hydrolases
16799301	None	None	None	None	None	TatD_DNase	NA	amidohydrolase	NA	Metallo-dependent hydrolases
16801278	None	None	None	None	None	Amidohydro_1	NA	amidohydrolase	NA	Metallo-dependent hydrolases, Composite domain of metallo-dependent hydrolases
16802231	None	None	None	None	None	TatD_DNase	NA	amidohydrolase	NA	Metallo-dependent hydrolases
16802358	None	None	None	None	None	TatD_DNase	NA	amidohydrolase	NA	Metallo-dependent hydrolases
16804147	None	None	None	None	None	Amidohydro_1	NA	amidohydrolase	NA	Metallo-dependent hydrolases, Composite domain of metallo-dependent hydrolases
17137462	None	None	None	None	None	Amidohydro_1	NA	amidohydrolase	NA	Metallo-dependent hydrolases, Composite domain of metallo-dependent hydrolases
17228483	None	None	None	None	None	Amidohydro_1	NA	amidohydrolase	NA	Metallo-dependent hydrolases, Composite domain of metallo-dependent hydrolases
17229085	None	None	None	None	None	TatD_DNase	NA	amidohydrolase	NA	Metallo-dependent hydrolases
17231910	None	None	None	None	None	A_deaminase	NA	amidohydrolase	NA	Metallo-dependent hydrolases
17232502	None	None	None	None	None	None	NA	amidohydrolase	NA	Metallo-dependent hydrolases, Composite domain of metallo-dependent hydrolases
17539558	None	None	None	None	None	Amidohydro_1	NA	amidohydrolase	NA	Metallo-dependent hydrolases, Composite domain of metallo-dependent hydrolases
17540282	None	None	None	None	None	Amidohydro_1	NA	amidohydrolase	NA	Metallo-dependent hydrolases, Composite domain of metallo-dependent hydrolases
17543026	None	None	None	None	None	TatD_DNase	NA	amidohydrolase	NA	Metallo-dependent hydrolases
17545838	None	None	None	None	None	TatD_DNase	NA	amidohydrolase	NA	Metallo-dependent hydrolases
17546506	None	None	None	None	None	TatD_DNase	NA	amidohydrolase	NA	Metallo-dependent hydrolases
17546817	None	None	None	None	None	A_deaminase	NA	amidohydrolase	NA	Metallo-dependent hydrolases
17555004	None	None	None	None	None	Amidohydro_1	NA	amidohydrolase	NA	Metallo-dependent hydrolases, Composite domain of metallo-dependent hydrolases
17565396	None	None	None	None	None	TatD_DNase	NA	amidohydrolase	NA	Metallo-dependent hydrolases
17935395	None	None	None	None	None	TatD_DNase	NA	amidohydrolase	NA	Metallo-dependent hydrolases
17937638	None	None	None	None	None	Amidohydro_1	NA	amidohydrolase	NA	Metallo-dependent hydrolases, Composite domain of metallo-dependent hydrolases
17938387	None	None	None	None	None	Amidohydro_3	NA	amidohydrolase	NA	Metallo-dependent hydrolases, Composite domain of metallo-dependent hydrolases
17987269	None	None	None	None	None	TatD_DNase	NA	amidohydrolase	NA	Metallo-dependent hydrolases
17988714	None	None	None	None	None	Amidohydro_1	NA	amidohydrolase	NA	Metallo-dependent hydrolases, Composite domain of metallo-dependent hydrolases
18032146	None	None	None	None	None	A_deaminase	NA	amidohydrolase	NA	Metallo-dependent hydrolases
18310250	None	None	None	None	None	Amidohydro_1	NA	amidohydrolase	NA	Metallo-dependent hydrolases, Composite domain of metallo-dependent hydrolases
18311338	None	None	None	None	None	Amidohydro_1	NA	amidohydrolase	NA	Metallo-dependent hydrolases, Composite domain of metallo-dependent hydrolases
18311488	None	None	None	None	None	A_deaminase	NA	amidohydrolase	NA	Metallo-dependent hydrolases
18311502	None	None	None	None	None	TatD_DNase	NA	amidohydrolase	NA	Metallo-dependent hydrolases
18313026	None	None	None	None	None	TatD_DNase	NA	amidohydrolase	NA	Metallo-dependent hydrolases
18412757	None	None	None	None	None	Amidohydro_1	NA	amidohydrolase	NA	Metallo-dependent hydrolases, Composite domain of metallo-dependent hydrolases
18418353	None	None	None	None	None	TatD_DNase	NA	amidohydrolase	NA	Metallo-dependent hydrolases
18490737	None	None	None	None	None	Amidohydro_3	NA	amidohydrolase	NA	Metallo-dependent hydrolases, Composite domain of metallo-dependent hydrolases
18958138	None	None	None	None	None	Amidohydro_1	NA	amidohydrolase	NA	Composite domain of metallo-dependent hydrolases
18977231	None	None	None	None	None	TatD_DNase	NA	amidohydrolase	NA	Metallo-dependent hydrolases
18977910	None	None	None	None	None	Amidohydro_1	NA	amidohydrolase	NA	Metallo-dependent hydrolases, Composite domain of metallo-dependent hydrolases
19111850	None	None	None	None	None	A_deaminase	NA	amidohydrolase	NA	Metallo-dependent hydrolases
19111863	None	None	None	None	None	A_deaminase	NA	amidohydrolase	NA	Metallo-dependent hydrolases
19114983	None	None	None	None	None	TatD_DNase	NA	amidohydrolase	NA	Metallo-dependent hydrolases
19552134	None	None	None	None	None	TatD_DNase	NA	amidohydrolase	NA	Metallo-dependent hydrolases
19704075	None	None	None	None	None	Amidohydro_1	NA	amidohydrolase	NA	Metallo-dependent hydrolases, Composite domain of metallo-dependent hydrolases
19704678	None	None	None	None	None	TatD_DNase	NA	amidohydrolase	NA	Metallo-dependent hydrolases
19746603	None	None	None	None	None	Amidohydro_1	NA	amidohydrolase	NA	Metallo-dependent hydrolases, Composite domain of metallo-dependent hydrolases
19746954	None	None	None	None	None	Amidohydro_1	NA	amidohydrolase	NA	Metallo-dependent hydrolases, Composite domain of metallo-dependent hydrolases
19923821	None	None	None	None	None	Amidohydro_1	NA	amidohydrolase	NA	Metallo-dependent hydrolases, Composite domain of metallo-dependent hydrolases
20090140	None	None	None	None	None	Amidohydro_1	NA	amidohydrolase	NA	Metallo-dependent hydrolases, Composite domain of metallo-dependent hydrolases
20093397	None	None	None	None	None	TatD_DNase	NA	amidohydrolase	NA	Metallo-dependent hydrolases
20093804	None	None	None	None	None	Amidohydro_1	NA	amidohydrolase	NA	Metallo-dependent hydrolases, Composite domain of metallo-dependent hydrolases, Metallo-hydrolase/oxidoreductase
20093984	None	None	None	None	None	TatD_DNase	NA	amidohydrolase	NA	Metallo-dependent hydrolases
20141576	None	None	None	None	None	Amidohydro_1	NA	amidohydrolase	NA	Metallo-dependent hydrolases, Composite domain of metallo-dependent hydrolases
20806640	None	None	None	None	None	TatD_DNase	NA	amidohydrolase	NA	Metallo-dependent hydrolases
20806960	None	None	None	None	None	Amidohydro_1	NA	amidohydrolase	NA	Metallo-dependent hydrolases, Composite domain of metallo-dependent hydrolases
20807319	None	None	None	None	None	Amidohydro_1	NA	amidohydrolase	NA	Metallo-dependent hydrolases, Composite domain of metallo-dependent hydrolases
20808022	None	None	None	None	None	Amidohydro_1	NA	amidohydrolase	NA	Metallo-dependent hydrolases, Composite domain of metallo-dependent hydrolases
20865128	None	None	None	None	None	Amidohydro_3	NA	amidohydrolase	NA	Metallo-dependent hydrolases, Composite domain of metallo-dependent hydrolases
21221005	None	None	None	None	None	A_deaminase	NA	amidohydrolase	NA	Metallo-dependent hydrolases
21221511	None	None	None	None	None	Amidohydro_1	NA	amidohydrolase	NA	Metallo-dependent hydrolases, Composite domain of metallo-dependent hydrolases
21221512	None	None	None	None	None	Amidohydro_1	NA	amidohydrolase	NA	Metallo-dependent hydrolases, Composite domain of metallo-dependent hydrolases
21221588	None	None	None	None	None	TatD_DNase	NA	amidohydrolase	NA	Metallo-dependent hydrolases
21222677	None	None	None	None	None	Amidohydro_1	NA	amidohydrolase	NA	Metallo-dependent hydrolases, Composite domain of metallo-dependent hydrolases
21223026	None	None	None	None	None	A_deaminase	NA	amidohydrolase	NA	Metallo-dependent hydrolases
21223275	None	None	None	None	None	A_deaminase	NA	amidohydrolase	NA	Metallo-dependent hydrolases
21223359	None	None	None	None	None	Amidohydro_3, D-aminoacyl_C	NA	amidohydrolase	NA	Metallo-dependent hydrolases, Composite domain of metallo-dependent hydrolases
21224013	None	None	None	None	None	A_deaminase	NA	amidohydrolase	NA	Metallo-dependent hydrolases
21225545	None	None	None	None	None	A_deaminase	NA	amidohydrolase	NA	Metallo-dependent hydrolases
21227387	None	None	None	None	None	TatD_DNase	NA	amidohydrolase	NA	Metallo-dependent hydrolases
21228381	None	None	None	None	None	Amidohydro_1	NA	amidohydrolase	NA	Metallo-dependent hydrolases, Composite domain of metallo-dependent hydrolases
21230882	None	None	None	None	None	TatD_DNase	NA	amidohydrolase	NA	Metallo-dependent hydrolases
21231035	None	None	None	None	None	Amidohydro_1	NA	amidohydrolase	NA	Metallo-dependent hydrolases, Composite domain of metallo-dependent hydrolases
21231708	None	None	None	None	None	Amidohydro_1	NA	amidohydrolase	NA	Metallo-dependent hydrolases, Composite domain of metallo-dependent hydrolases
21242389	None	None	None	None	None	Amidohydro_1	NA	amidohydrolase	NA	Metallo-dependent hydrolases, Composite domain of metallo-dependent hydrolases
21243112	None	None	None	None	None	Amidohydro_1	NA	amidohydrolase	NA	Metallo-dependent hydrolases, Composite domain of metallo-dependent hydrolases
21283980	None	None	None	None	None	Amidohydro_1	NA	amidohydrolase	NA	Metallo-dependent hydrolases, Composite domain of metallo-dependent hydrolases
21290510	None	None	None	None	None	Amidohydro_3	NA	amidohydrolase	NA	Metallo-dependent hydrolases, Composite domain of metallo-dependent hydrolases
21297286	None	None	None	None	None	A_deaminase	NA	amidohydrolase	NA	Metallo-dependent hydrolases
21362535	None	None	None	None	None	Amidohydro_1	NA	amidohydrolase	NA	Metallo-dependent hydrolases, Composite domain of metallo-dependent hydrolases
21398002	None	None	None	None	None	TatD_DNase	NA	amidohydrolase	NA	Metallo-dependent hydrolases
21398167	None	None	None	None	None	TatD_DNase	NA	amidohydrolase	NA	Metallo-dependent hydrolases
21400916	None	None	None	None	None	Amidohydro_1	NA	amidohydrolase	NA	Composite domain of metallo-dependent hydrolases, Winged helix DNA-binding domain
21401568	None	None	None	None	None	Amidohydro_3	NA	amidohydrolase	NA	Metallo-dependent hydrolases, Composite domain of metallo-dependent hydrolases
21402535	None	None	None	None	None	Amidohydro_3	NA	amidohydrolase	NA	Composite domain of metallo-dependent hydrolases
21555036	None	None	None	None	None	Amidohydro_1	NA	amidohydrolase	NA	Metallo-dependent hydrolases, Composite domain of metallo-dependent hydrolases
21672619	None	None	None	None	None	TatD_DNase	NA	amidohydrolase	NA	Metallo-dependent hydrolases
21674625	None	None	None	None	None	TatD_DNase	NA	amidohydrolase	NA	Metallo-dependent hydrolases
21911011	None	None	None	None	None	Amidohydro_1	NA	amidohydrolase	NA	Metallo-dependent hydrolases, Composite domain of metallo-dependent hydrolases
21911308	None	None	None	None	None	Amidohydro_1	NA	amidohydrolase	NA	Metallo-dependent hydrolases, Composite domain of metallo-dependent hydrolases
22126223	None	None	None	None	None	Amidohydro_1	NA	amidohydrolase	NA	Metallo-dependent hydrolases, Composite domain of metallo-dependent hydrolases
22127616	None	None	None	None	None	TatD_DNase	NA	amidohydrolase	NA	Metallo-dependent hydrolases
22255849	None	None	None	None	None	A_deaminase	NA	amidohydrolase	NA	Metallo-dependent hydrolases
22298730	None	None	None	None	None	TatD_DNase	NA	amidohydrolase	NA	Metallo-dependent hydrolases
22299636	None	None	None	None	None	IMPDH	NA	amidohydrolase	NA	Metallo-dependent hydrolases, Composite domain of metallo-dependent hydrolases
22328354	None	None	None	None	None	A_deaminase	NA	amidohydrolase	NA	Metallo-dependent hydrolases
22405477	None	None	None	None	None	Amidohydro_1	NA	amidohydrolase	NA	Metallo-dependent hydrolases, Composite domain of metallo-dependent hydrolases
22406308	None	None	None	None	None	Amidohydro_1	NA	amidohydrolase	NA	Metallo-dependent hydrolases, Composite domain of metallo-dependent hydrolases
22536450	None	None	None	None	None	Amidohydro_1	NA	amidohydrolase	NA	Metallo-dependent hydrolases, Composite domain of metallo-dependent hydrolases
22536716	None	None	None	None	None	A_deaminase	NA	amidohydrolase	NA	Metallo-dependent hydrolases
22831206	None	None	None	None	None	A_deaminase	NA	amidohydrolase	NA	Metallo-dependent hydrolases
22956902	None	None	None	None	None	A_deaminase	NA	amidohydrolase	NA	Metallo-dependent hydrolases
22959587	None	None	None	None	None	Amidohydro_1	NA	amidohydrolase	NA	Metallo-dependent hydrolases, Composite domain of metallo-dependent hydrolases
22960529	None	None	None	None	None	TatD_DNase	NA	amidohydrolase	NA	Metallo-dependent hydrolases
22964708	None	None	None	None	None	TatD_DNase	NA	amidohydrolase	NA	Metallo-dependent hydrolases
22967047	None	None	None	None	None	A_deaminase	NA	amidohydrolase	NA	Metallo-dependent hydrolases
22967438	None	None	None	None	None	TatD_DNase	NA	amidohydrolase	NA	Metallo-dependent hydrolases
22969007	None	None	None	None	None	Amidohydro_1	NA	amidohydrolase	NA	Metallo-dependent hydrolases, Composite domain of metallo-dependent hydrolases
22970943	None	None	None	None	None	TatD_DNase	NA	amidohydrolase	NA	Metallo-dependent hydrolases
22972780	None	None	None	None	None	Amidohydro_1	NA	amidohydrolase	NA	Metallo-dependent hydrolases, Composite domain of metallo-dependent hydrolases
22975601	None	None	None	None	None	A_deaminase	NA	amidohydrolase	NA	Metallo-dependent hydrolases
22976775	None	None	None	None	None	TatD_DNase	NA	amidohydrolase	NA	Metallo-dependent hydrolases
22977018	None	None	None	None	None	TatD_DNase	NA	amidohydrolase	NA	Metallo-dependent hydrolases
22978317	None	None	None	None	None	Amidohydro_1	NA	amidohydrolase	NA	Metallo-dependent hydrolases, Composite domain of metallo-dependent hydrolases
22983146	None	None	None	None	None	Amidohydro_3	NA	amidohydrolase	NA	Metallo-dependent hydrolases, Composite domain of metallo-dependent hydrolases
22983390	None	None	None	None	None	TatD_DNase	NA	amidohydrolase	NA	Metallo-dependent hydrolases
22986330	None	None	None	None	None	Amidohydro_3	NA	amidohydrolase	NA	Metallo-dependent hydrolases, Composite domain of metallo-dependent hydrolases
22986794	None	None	None	None	None	TatD_DNase	NA	amidohydrolase	NA	Metallo-dependent hydrolases
22987198	None	None	None	None	None	Amidohydro_1	NA	amidohydrolase	NA	Metallo-dependent hydrolases, Composite domain of metallo-dependent hydrolases
22987522	None	None	None	None	None	A_deaminase	NA	amidohydrolase	NA	Metallo-dependent hydrolases
22987647	None	None	None	None	None	Amidohydro_1	NA	amidohydrolase	NA	Metallo-dependent hydrolases, Composite domain of metallo-dependent hydrolases
22993091	None	None	None	None	None	Amidohydro_1	NA	amidohydrolase	NA	Metallo-dependent hydrolases, Composite domain of metallo-dependent hydrolases
22994314	None	None	None	None	None	TatD_DNase	NA	amidohydrolase	NA	Metallo-dependent hydrolases
22994461	None	None	None	None	None	Amidohydro_1	NA	amidohydrolase	NA	Metallo-dependent hydrolases, Composite domain of metallo-dependent hydrolases
22997275	None	None	None	None	None	Amidohydro_1	NA	amidohydrolase	NA	Metallo-dependent hydrolases, Composite domain of metallo-dependent hydrolases
22997307	None	None	None	None	None	TatD_DNase	NA	amidohydrolase	NA	Metallo-dependent hydrolases
22999574	None	None	None	None	None	TatD_DNase	NA	amidohydrolase	NA	Metallo-dependent hydrolases
22999822	None	None	None	None	None	TatD_DNase	NA	amidohydrolase	NA	Metallo-dependent hydrolases
23001672	None	None	None	None	None	TatD_DNase	NA	amidohydrolase	NA	Metallo-dependent hydrolases
23003363	None	None	None	None	None	Amidohydro_1	NA	amidohydrolase	NA	Metallo-dependent hydrolases, Composite domain of metallo-dependent hydrolases
23012797	None	None	None	None	None	TatD_DNase	NA	amidohydrolase	NA	Metallo-dependent hydrolases
23018377	None	None	None	None	None	A_deaminase	NA	amidohydrolase	NA	Metallo-dependent hydrolases
23018794	None	None	None	None	None	Amidohydro_1	NA	amidohydrolase	NA	Metallo-dependent hydrolases, Composite domain of metallo-dependent hydrolases
23018880	None	None	None	None	None	A_deaminase	NA	amidohydrolase	NA	Metallo-dependent hydrolases
23019596	None	None	None	None	None	TatD_DNase	NA	amidohydrolase	NA	Metallo-dependent hydrolases
23022333	None	None	None	None	None	TatD_DNase	NA	amidohydrolase	NA	Metallo-dependent hydrolases
23024940	None	None	None	None	None	A_deaminase	NA	amidohydrolase	NA	Metallo-dependent hydrolases
23026643	None	None	None	None	None	Amidohydro_1	NA	amidohydrolase	NA	Metallo-dependent hydrolases, Composite domain of metallo-dependent hydrolases
23028052	None	None	None	None	None	TatD_DNase	NA	amidohydrolase	NA	Metallo-dependent hydrolases
23028677	None	None	None	None	None	TatD_DNase	NA	amidohydrolase	NA	Metallo-dependent hydrolases
23039329	None	None	None	None	None	TatD_DNase	NA	amidohydrolase	NA	Metallo-dependent hydrolases
23040056	None	None	None	None	None	IMPDH	NA	amidohydrolase	NA	Metallo-dependent hydrolases, Composite domain of metallo-dependent hydrolases
23041026	None	None	None	None	None	Amidohydro_3	NA	amidohydrolase	NA	Metallo-dependent hydrolases, Composite domain of metallo-dependent hydrolases
23042439	None	None	None	None	None	A_deaminase	NA	amidohydrolase	NA	Metallo-dependent hydrolases
23051073	None	None	None	None	None	Amidohydro_1	NA	amidohydrolase	NA	Metallo-dependent hydrolases, Composite domain of metallo-dependent hydrolases
23051449	None	None	None	None	None	TatD_DNase	NA	amidohydrolase	NA	Metallo-dependent hydrolases
23053586	None	None	None	None	None	TatD_DNase	NA	amidohydrolase	NA	Metallo-dependent hydrolases
23055931	None	None	None	None	None	TatD_DNase	NA	amidohydrolase	NA	Metallo-dependent hydrolases
23058022	None	None	None	None	None	Amidohydro_1	NA	amidohydrolase	NA	Metallo-dependent hydrolases, Composite domain of metallo-dependent hydrolases
23058080	None	None	None	None	None	Amidohydro_3	NA	amidohydrolase	NA	Metallo-dependent hydrolases, Composite domain of metallo-dependent hydrolases
23058210	None	None	None	None	None	TatD_DNase	NA	amidohydrolase	NA	Metallo-dependent hydrolases
23058259	None	None	None	None	None	TatD_DNase	NA	amidohydrolase	NA	Metallo-dependent hydrolases
23059153	None	None	None	None	None	Amidohydro_1	NA	amidohydrolase	NA	Metallo-dependent hydrolases, Composite domain of metallo-dependent hydrolases
23061120	None	None	None	None	None	Amidohydro_1	NA	amidohydrolase	NA	Metallo-dependent hydrolases, Composite domain of metallo-dependent hydrolases
23062312	None	None	None	None	None	A_deaminase	NA	amidohydrolase	NA	Metallo-dependent hydrolases
23097502	None	None	None	None	None	TatD_DNase	NA	amidohydrolase	NA	Metallo-dependent hydrolases
23097760	None	None	None	None	None	Amidohydro_1	NA	amidohydrolase	NA	Metallo-dependent hydrolases, Composite domain of metallo-dependent hydrolases
23098206	None	None	None	None	None	Amidohydro_1	NA	amidohydrolase	NA	Metallo-dependent hydrolases, Composite domain of metallo-dependent hydrolases
23098722	None	None	None	None	None	Amidohydro_3	NA	amidohydrolase	NA	Metallo-dependent hydrolases, Composite domain of metallo-dependent hydrolases
23103167	None	None	None	None	None	TatD_DNase	NA	amidohydrolase	NA	Metallo-dependent hydrolases
23103371	None	None	None	None	None	Amidohydro_1	NA	amidohydrolase	NA	Metallo-dependent hydrolases, Composite domain of metallo-dependent hydrolases
23103864	None	None	None	None	None	A_deaminase	NA	amidohydrolase	NA	Metallo-dependent hydrolases
23104253	None	None	None	None	None	TatD_DNase	NA	amidohydrolase	NA	Metallo-dependent hydrolases
23106297	None	None	None	None	None	Amidohydro_1	NA	amidohydrolase	NA	Metallo-dependent hydrolases, Composite domain of metallo-dependent hydrolases
23106680	None	None	None	None	None	TatD_DNase	NA	amidohydrolase	NA	Metallo-dependent hydrolases
23124082	None	None	None	None	None	IMPDH	NA	amidohydrolase	NA	Metallo-dependent hydrolases, Composite domain of metallo-dependent hydrolases
23124557	None	None	None	None	None	A_deaminase	NA	amidohydrolase	NA	Metallo-dependent hydrolases
23124711	None	None	None	None	None	IMPDH	NA	amidohydrolase	NA	Metallo-dependent hydrolases, Composite domain of metallo-dependent hydrolases
23129278	None	None	None	None	None	TatD_DNase	NA	amidohydrolase	NA	Metallo-dependent hydrolases
23335425	None	None	None	None	None	Amidohydro_1	NA	amidohydrolase	NA	Metallo-dependent hydrolases, Composite domain of metallo-dependent hydrolases
23465684	None	None	None	None	None	Amidohydro_1	NA	amidohydrolase	NA	Metallo-dependent hydrolases, Composite domain of metallo-dependent hydrolases
23465905	None	None	None	None	None	Amidohydro_1	NA	amidohydrolase	NA	Metallo-dependent hydrolases, Composite domain of metallo-dependent hydrolases
23466655	None	None	None	None	None	TatD_DNase	NA	amidohydrolase	NA	Metallo-dependent hydrolases
23467384	None	None	None	None	None	TatD_DNase	NA	amidohydrolase	NA	Metallo-dependent hydrolases
23469698	None	None	None	None	None	Amidohydro_1	NA	amidohydrolase	NA	Metallo-dependent hydrolases, Composite domain of metallo-dependent hydrolases
23469986	None	None	None	None	None	A_deaminase	NA	amidohydrolase	NA	Metallo-dependent hydrolases
23472135	None	None	None	None	None	Amidohydro_1	NA	amidohydrolase	NA	Metallo-dependent hydrolases, Composite domain of metallo-dependent hydrolases
23472859	None	None	None	None	None	TatD_DNase	NA	amidohydrolase	NA	Metallo-dependent hydrolases
23472925	None	None	None	None	None	TatD_DNase	NA	amidohydrolase	NA	Metallo-dependent hydrolases
23473836	None	None	None	None	None	Amidohydro_1	NA	amidohydrolase	NA	Metallo-dependent hydrolases, Composite domain of metallo-dependent hydrolases
23475308	None	None	None	None	None	Amidohydro_1	NA	amidohydrolase	NA	Metallo-dependent hydrolases, Composite domain of metallo-dependent hydrolases
23475523	None	None	None	None	None	Amidohydro_3, D-aminoacyl_C	NA	amidohydrolase	NA	Metallo-dependent hydrolases, Composite domain of metallo-dependent hydrolases
23475854	None	None	None	None	None	Amidohydro_1	NA	amidohydrolase	NA	Metallo-dependent hydrolases, Composite domain of metallo-dependent hydrolases
23489143	None	None	None	None	None	A_deaminase	NA	amidohydrolase	NA	Metallo-dependent hydrolases
23500655	None	None	None	None	None	Amidohydro_1	NA	amidohydrolase	NA	Metallo-dependent hydrolases, Composite domain of metallo-dependent hydrolases
23501877	None	None	None	None	None	TatD_DNase	NA	amidohydrolase	NA	Metallo-dependent hydrolases
23508092	None	None	None	None	None	A_deaminase	NA	amidohydrolase	NA	Metallo-dependent hydrolases
24112506	None	None	None	None	None	TatD_DNase	NA	amidohydrolase	NA	Metallo-dependent hydrolases
24115608	None	None	None	None	None	TatD_DNase	NA	amidohydrolase	NA	Metallo-dependent hydrolases
24211792	None	None	None	None	None	Amidohydro_1	NA	amidohydrolase	NA	Metallo-dependent hydrolases, Composite domain of metallo-dependent hydrolases
24372794	None	None	None	None	None	TatD_DNase	NA	amidohydrolase	NA	Metallo-dependent hydrolases
24374152	None	None	None	None	None	TatD_DNase	NA	amidohydrolase	NA	Metallo-dependent hydrolases
24378926	None	None	None	None	None	Amidohydro_1	NA	amidohydrolase	NA	Metallo-dependent hydrolases, Composite domain of metallo-dependent hydrolases
24379711	None	None	None	None	None	A_deaminase	NA	amidohydrolase	NA	Metallo-dependent hydrolases
1310974	1PTA	None	phosphotriesterase	ISS	142	PTE	Phosphotriesterase-like	amidohydrolase	Metallo-dependent hydrolases	Metallo-dependent hydrolases
2098312	1PSC, 1P6C, 1P6B, 1QW7	phosphotriesterase	phosphotriesterase	IES	165	PTE	Phosphotriesterase-like	amidohydrolase	Metallo-dependent hydrolases	Metallo-dependent hydrolases
2392286	1DPM	phosphotriesterase	phosphotriesterase	IES	165	PTE	Phosphotriesterase-like	amidohydrolase	Metallo-dependent hydrolases	Metallo-dependent hydrolases
12084365	1EZ2, 1EYW	phosphotriesterase	phosphotriesterase	IES	165	PTE	Phosphotriesterase-like	amidohydrolase	Metallo-dependent hydrolases	Metallo-dependent hydrolases
13786719	1I0D, 1I0B, 1HZY	phosphotriesterase	phosphotriesterase	CFM	165	PTE	Phosphotriesterase-like	amidohydrolase	Metallo-dependent hydrolases	Metallo-dependent hydrolases
14719485	1JGM	phosphotriesterase	phosphotriesterase	IES	165	PTE	Phosphotriesterase-like	amidohydrolase	Metallo-dependent hydrolases	Metallo-dependent hydrolases
15212234	None	phosphotriesterase	phosphotriesterase	IES	167	PTE	NA	amidohydrolase	NA	Metallo-dependent hydrolases
17977844	None	phosphotriesterase	phosphotriesterase	ISS	142	PTE	NA	amidohydrolase	NA	Metallo-dependent hydrolases
4033703	None	s-triazine hydrolase	s-triazine hydrolase	CFM	142	Amidohydro_1	NA	amidohydrolase	NA	Metallo-dependent hydrolases, Composite domain of metallo-dependent hydrolases
17432321	None	TrzN	TrzN	CFM	142	Amidohydro_1	NA	amidohydrolase	NA	Metallo-dependent hydrolases, Composite domain of metallo-dependent hydrolases
15921275	None	None	urease	ISS	142	Amidohydro_1, Urease_alpha	NA	amidohydrolase	NA	Metallo-dependent hydrolases, Composite domain of metallo-dependent hydrolases
21223881	None	None	urease	ISS	142	Amidohydro_1, Urease_alpha	NA	amidohydrolase	NA	Metallo-dependent hydrolases, Composite domain of metallo-dependent hydrolases
22958708	None	None	urease	ISS	142	Amidohydro_1, Urease_alpha	NA	amidohydrolase	NA	Metallo-dependent hydrolases, Composite domain of metallo-dependent hydrolases
22960876	None	None	urease	ISS	142	Amidohydro_1, Urease_alpha	NA	amidohydrolase	NA	Metallo-dependent hydrolases, Composite domain of metallo-dependent hydrolases
23005331	None	None	urease	ISS	142	Amidohydro_1, Urease_alpha	NA	amidohydrolase	NA	Metallo-dependent hydrolases, Composite domain of metallo-dependent hydrolases
23470718	None	None	urease	ISS	142	Amidohydro_1, Urease_alpha	NA	amidohydrolase	NA	Metallo-dependent hydrolases, Composite domain of metallo-dependent hydrolases
23471417	None	None	urease	ISS	142	Amidohydro_1, Urease_alpha	NA	amidohydrolase	NA	Metallo-dependent hydrolases, Composite domain of metallo-dependent hydrolases
43635	None	urease	urease	ISS	142	Amidohydro_1, Urease_alpha	NA	amidohydrolase	NA	Metallo-dependent hydrolases, Composite domain of metallo-dependent hydrolases
137070	2KAU, 1KRA, 1A5K, 1A5L, 1A5N, 1A5O, 1A5M, 1EJR, 1EJS, 1EJT, 1EJU, 1EJV, 1EJW, 1FWE, 1FWF, 1FWG, 1FWH, 1FWI, 1FWA, 1FWB, 1FWC, 1FWD, 1KRB, 1KRC, 1EJX	urease	urease	CFM	207	Amidohydro_1, Urease_alpha	alpha-subunit of urease, catalytic domain; alpha-Subunit of urease; Urease, beta-subunit; Urease, gamma-subunit	amidohydrolase	Metallo-dependent hydrolases; Composite domain of metallo-dependent hydrolases; Urease, beta-subunit; Urease, gamma-subunit	Metallo-dependent hydrolases, Composite domain of metallo-dependent hydrolases
137071	None	urease	urease	ISS	142	Amidohydro_1, Urease_alpha	NA	amidohydrolase	NA	Metallo-dependent hydrolases, Composite domain of metallo-dependent hydrolases
137073	None	urease	urease	ISS	210	Amidohydro_1, Urease_alpha	NA	amidohydrolase	NA	Metallo-dependent hydrolases, Composite domain of metallo-dependent hydrolases
137074	None	urease	urease	ISS	211	Amidohydro_1, Urease_alpha	NA	amidohydrolase	NA	Metallo-dependent hydrolases, Composite domain of metallo-dependent hydrolases
167228	None	urease	urease	ISS	142	Amidohydro_1, Urease_alpha, Urease_beta, Urease_gamma	NA	amidohydrolase	NA	Metallo-dependent hydrolases, Composite domain of metallo-dependent hydrolases, Urease, beta-subunit, Urease, gamma-subunit
224797	None	urease	urease	ISS	142	Amidohydro_1, Urease_alpha, Urease_beta, Urease_gamma	NA	amidohydrolase	NA	Metallo-dependent hydrolases, Composite domain of metallo-dependent hydrolases, Urease, beta-subunit, Urease, gamma-subunit
225714	None	urease	urease	ISS	142	Amidohydro_1, Urease_alpha, Urease_beta, Urease_gamma	NA	amidohydrolase	NA	Metallo-dependent hydrolases, Composite domain of metallo-dependent hydrolases, Urease, beta-subunit, Urease, gamma-subunit
227457	None	urease	urease	ISS	211	Amidohydro_1, Urease_alpha	NA	amidohydrolase	NA	Metallo-dependent hydrolases, Composite domain of metallo-dependent hydrolases
421269	None	urease	urease	ISS	142	Amidohydro_1, Urease_alpha	NA	amidohydrolase	NA	Metallo-dependent hydrolases, Composite domain of metallo-dependent hydrolases
465008	None	urease	urease	IES	196	Amidohydro_1, Urease_alpha, Urease_beta, Urease_gamma	NA	amidohydrolase	NA	Metallo-dependent hydrolases, Composite domain of metallo-dependent hydrolases, Urease, beta-subunit, Urease, gamma-subunit
586164	None	urease	urease	IES	195	Amidohydro_1, Urease_alpha	NA	amidohydrolase	NA	Metallo-dependent hydrolases, Composite domain of metallo-dependent hydrolases
586167	None	urease	urease	IES	203	Amidohydro_1, Urease_alpha	NA	amidohydrolase	NA	Metallo-dependent hydrolases, Composite domain of metallo-dependent hydrolases
731075	None	urease	urease	ISS	142	Amidohydro_1, Urease_alpha	NA	amidohydrolase	NA	Metallo-dependent hydrolases, Composite domain of metallo-dependent hydrolases
886331	None	urease	urease	ISS	208	Amidohydro_1, Urease_alpha	NA	amidohydrolase	NA	Metallo-dependent hydrolases, Composite domain of metallo-dependent hydrolases
914897	None	urease	urease	ISS	217	Amidohydro_1, Urease_alpha	NA	amidohydrolase	NA	Metallo-dependent hydrolases, Composite domain of metallo-dependent hydrolases
1073151	None	urease	urease	ISS	142	Amidohydro_1, Urease_alpha	NA	amidohydrolase	NA	Metallo-dependent hydrolases, Composite domain of metallo-dependent hydrolases
1174887	None	urease	urease	ISS	213	Amidohydro_1, Urease_alpha	NA	amidohydrolase	NA	Metallo-dependent hydrolases, Composite domain of metallo-dependent hydrolases
1174889	None	urease	urease	IES	220	Amidohydro_1, Urease_alpha	NA	amidohydrolase	NA	Metallo-dependent hydrolases, Composite domain of metallo-dependent hydrolases
1174891	None	urease	urease	ISS	204	Amidohydro_1, Urease_alpha	NA	amidohydrolase	NA	Metallo-dependent hydrolases, Composite domain of metallo-dependent hydrolases
1718044	None	urease	urease	ISS	142	Amidohydro_1, Urease_alpha	NA	amidohydrolase	NA	Metallo-dependent hydrolases, Composite domain of metallo-dependent hydrolases
2340847	None	urease	urease	ISS	142	Amidohydro_1, Urease_alpha	NA	amidohydrolase	NA	Metallo-dependent hydrolases, Composite domain of metallo-dependent hydrolases
2501620	None	urease	urease	IES	212	Amidohydro_1, Urease_alpha, Urease_beta, Urease_gamma	NA	amidohydrolase	NA	Metallo-dependent hydrolases, Composite domain of metallo-dependent hydrolases, Urease, beta-subunit, Urease, gamma-subunit
2501623	None	urease	urease	IES	197	Amidohydro_1, Urease_alpha	NA	amidohydrolase	NA	Metallo-dependent hydrolases, Composite domain of metallo-dependent hydrolases
2507522	None	urease	urease	IES	214	Amidohydro_1, Urease_alpha	NA	amidohydrolase	NA	Metallo-dependent hydrolases, Composite domain of metallo-dependent hydrolases
2624847	1FWJ	urease	urease	ISS	142	Amidohydro_1, Urease_alpha	alpha-subunit of urease, catalytic domain; alpha-Subunit of urease; Urease, beta-subunit; Urease, gamma-subunit	amidohydrolase	Metallo-dependent hydrolases; Composite domain of metallo-dependent hydrolases; Urease, beta-subunit; Urease, gamma-subunit	Metallo-dependent hydrolases, Composite domain of metallo-dependent hydrolases
2708800	None	urease	urease	IES	215	Amidohydro_1, Urease_alpha	NA	amidohydrolase	NA	Metallo-dependent hydrolases, Composite domain of metallo-dependent hydrolases
3659633	None	urease	urease	IES	216	Amidohydro_1, Urease_alpha	NA	amidohydrolase	NA	Metallo-dependent hydrolases, Composite domain of metallo-dependent hydrolases
3688063	None	urease	urease	IES	201	Amidohydro_1, Urease_alpha, Urease_beta, Urease_gamma	NA	amidohydrolase	NA	Metallo-dependent hydrolases, Composite domain of metallo-dependent hydrolases, Urease, beta-subunit, Urease, gamma-subunit
3915207	None	urease	urease	IES	193	Amidohydro_1, Urease_alpha	NA	amidohydrolase	NA	Metallo-dependent hydrolases, Composite domain of metallo-dependent hydrolases
4249601	None	urease	urease	IES	194	Amidohydro_1, Urease_alpha	NA	amidohydrolase	NA	Metallo-dependent hydrolases, Composite domain of metallo-dependent hydrolases
4545295	None	urease	urease	ISS	142	Amidohydro_1, Urease_alpha	NA	amidohydrolase	NA	Metallo-dependent hydrolases, Composite domain of metallo-dependent hydrolases
5913962	None	urease	urease	ISS	206	Amidohydro_1, Urease_alpha	NA	amidohydrolase	NA	Metallo-dependent hydrolases, Composite domain of metallo-dependent hydrolases
6633958	None	urease	urease	ISS	142	Amidohydro_1, Urease_alpha	NA	amidohydrolase	NA	Metallo-dependent hydrolases, Composite domain of metallo-dependent hydrolases
7245287	1EF2	urease	urease	ISS	142	Amidohydro_1, Urease_alpha	alpha-subunit of urease, catalytic domain; alpha-Subunit of urease; Urease, beta-subunit; Urease, gamma-subunit	amidohydrolase	Metallo-dependent hydrolases; Composite domain of metallo-dependent hydrolases; Urease, beta-subunit; Urease, gamma-subunit	Metallo-dependent hydrolases, Composite domain of metallo-dependent hydrolases
7245484	1UBP, 4UBP, 3UBP, 2UBP, 1S3T	urease	urease	ISS	142	Amidohydro_1, Urease_alpha	alpha-subunit of urease, catalytic domain; alpha-Subunit of urease; Urease, beta-subunit; Urease, gamma-subunit	amidohydrolase	Metallo-dependent hydrolases; Composite domain of metallo-dependent hydrolases; Urease, beta-subunit; Urease, gamma-subunit	Metallo-dependent hydrolases, Composite domain of metallo-dependent hydrolases
7272374	None	urease	urease	IES	218	Amidohydro_1, Urease_alpha	NA	amidohydrolase	NA	Metallo-dependent hydrolases, Composite domain of metallo-dependent hydrolases
7320802	None	urease	urease	IES	200	Amidohydro_1, Urease_alpha	NA	amidohydrolase	NA	Metallo-dependent hydrolases, Composite domain of metallo-dependent hydrolases
7839375	None	urease	urease	IES	209	Amidohydro_1, Urease_alpha	NA	amidohydrolase	NA	Metallo-dependent hydrolases, Composite domain of metallo-dependent hydrolases
9967069	None	urease	urease	ISS	142	Amidohydro_1, Urease_alpha	NA	amidohydrolase	NA	Metallo-dependent hydrolases, Composite domain of metallo-dependent hydrolases
10336584	None	urease	urease	IES	219	Amidohydro_1, Urease_alpha	NA	amidohydrolase	NA	Metallo-dependent hydrolases, Composite domain of metallo-dependent hydrolases
12313641	None	urease	urease	ISS	142	Amidohydro_1, Urease_alpha	NA	amidohydrolase	NA	Metallo-dependent hydrolases, Composite domain of metallo-dependent hydrolases
13357995	None	urease	urease	IES	218	Amidohydro_1, Urease_alpha	NA	amidohydrolase	NA	Metallo-dependent hydrolases, Composite domain of metallo-dependent hydrolases
13474128	None	urease	urease	ISS	142	Amidohydro_1, Urease_alpha	NA	amidohydrolase	NA	Metallo-dependent hydrolases, Composite domain of metallo-dependent hydrolases
13605430	None	urease	urease	ISS	142	Amidohydro_1, Urease_alpha	NA	amidohydrolase	NA	Metallo-dependent hydrolases, Composite domain of metallo-dependent hydrolases
13959023	None	urease	urease	ISS	142	Amidohydro_1, Urease_alpha	NA	amidohydrolase	NA	Metallo-dependent hydrolases, Composite domain of metallo-dependent hydrolases
14192678	None	urease	urease	ISS	199	Amidohydro_1, Urease_alpha, Urease_beta, Urease_gamma	NA	amidohydrolase	NA	Metallo-dependent hydrolases, Composite domain of metallo-dependent hydrolases, Urease, beta-subunit, Urease, gamma-subunit
14278353	1IE7	urease	urease	ISS	142	Amidohydro_1, Urease_alpha	alpha-subunit of urease, catalytic domain; alpha-Subunit of urease; Urease, beta-subunit; Urease, gamma-subunit	amidohydrolase	Metallo-dependent hydrolases; Composite domain of metallo-dependent hydrolases; Urease, beta-subunit; Urease, gamma-subunit	Metallo-dependent hydrolases, Composite domain of metallo-dependent hydrolases
14579320	None	urease	urease	IES	205	Amidohydro_1, Urease_alpha	NA	amidohydrolase	NA	Metallo-dependent hydrolases, Composite domain of metallo-dependent hydrolases
14599161	None	urease	urease	ISS	202	Amidohydro_1, Urease_alpha, Urease_beta, Urease_gamma	NA	amidohydrolase	NA	Metallo-dependent hydrolases, Composite domain of metallo-dependent hydrolases, Urease, beta-subunit, Urease, gamma-subunit
14599413	None	urease	urease	ISS	142	Amidohydro_1, Urease_alpha, Urease_beta, Urease_gamma	NA	amidohydrolase	NA	Metallo-dependent hydrolases, Composite domain of metallo-dependent hydrolases, Urease, beta-subunit, Urease, gamma-subunit
14599415	None	urease	urease	ISS	142	Amidohydro_1, Urease_alpha, Urease_beta	NA	amidohydrolase	NA	Metallo-dependent hydrolases, Composite domain of metallo-dependent hydrolases, Urease, beta-subunit
14599435	None	urease	urease	ISS	142	Amidohydro_1, Urease_alpha, Urease_beta, Urease_gamma	NA	amidohydrolase	NA	Metallo-dependent hydrolases, Composite domain of metallo-dependent hydrolases, Urease, beta-subunit, Urease, gamma-subunit
15220459	None	urease	urease	ISS	142	Amidohydro_1, Urease_alpha, Urease_beta, Urease_gamma	NA	amidohydrolase	NA	Metallo-dependent hydrolases, Composite domain of metallo-dependent hydrolases, Urease, beta-subunit, Urease, gamma-subunit
15600061	None	urease	urease	ISS	142	Amidohydro_1, Urease_alpha	NA	amidohydrolase	NA	Metallo-dependent hydrolases, Composite domain of metallo-dependent hydrolases
15608987	None	urease	urease	ISS	142	Amidohydro_1, Urease_alpha	NA	amidohydrolase	NA	Metallo-dependent hydrolases, Composite domain of metallo-dependent hydrolases
15611138	None	urease	urease	ISS	142	Amidohydro_1, Urease_alpha	NA	amidohydrolase	NA	Metallo-dependent hydrolases, Composite domain of metallo-dependent hydrolases
15612817	None	urease	urease	ISS	142	Amidohydro_1, Urease_alpha	NA	amidohydrolase	NA	Metallo-dependent hydrolases, Composite domain of metallo-dependent hydrolases
15800666	None	urease	urease	ISS	142	Amidohydro_1, Urease_alpha	NA	amidohydrolase	NA	Metallo-dependent hydrolases, Composite domain of metallo-dependent hydrolases
15807978	None	urease	urease	ISS	142	Amidohydro_1, Urease_alpha	NA	amidohydrolase	NA	Metallo-dependent hydrolases, Composite domain of metallo-dependent hydrolases
15889672	None	urease	urease	ISS	142	Amidohydro_1, Urease_alpha	NA	amidohydrolase	NA	Metallo-dependent hydrolases, Composite domain of metallo-dependent hydrolases
15925280	None	urease	urease	ISS	142	Amidohydro_1, Urease_alpha	NA	amidohydrolase	NA	Metallo-dependent hydrolases, Composite domain of metallo-dependent hydrolases
15966223	None	urease	urease	ISS	142	Amidohydro_1, Urease_alpha	NA	amidohydrolase	NA	Metallo-dependent hydrolases, Composite domain of metallo-dependent hydrolases
16080717	None	urease	urease	ISS	142	Amidohydro_1, Urease_alpha	NA	amidohydrolase	NA	Metallo-dependent hydrolases, Composite domain of metallo-dependent hydrolases
16122873	None	urease	urease	ISS	142	Amidohydro_1, Urease_alpha	NA	amidohydrolase	NA	Metallo-dependent hydrolases, Composite domain of metallo-dependent hydrolases
16272483	None	urease	urease	ISS	142	Amidohydro_1, Urease_alpha	NA	amidohydrolase	NA	Metallo-dependent hydrolases, Composite domain of metallo-dependent hydrolases
16329675	None	urease	urease	ISS	142	Amidohydro_1, Urease_alpha	NA	amidohydrolase	NA	Metallo-dependent hydrolases, Composite domain of metallo-dependent hydrolases
16974909	1E9Y	urease	urease	ISS	142	Amidohydro_1, Urease_alpha	alpha-subunit of urease, catalytic domain; alpha-Subunit of urease; Urease, beta-subunit; Urease, gamma-subunit	amidohydrolase	Metallo-dependent hydrolases; Composite domain of metallo-dependent hydrolases; Urease, beta-subunit; Urease, gamma-subunit	Metallo-dependent hydrolases, Composite domain of metallo-dependent hydrolases
16974911	1E9Z	urease	urease	ISS	142	Amidohydro_1, Urease_alpha	alpha-subunit of urease, catalytic domain; alpha-Subunit of urease; Urease, beta-subunit; Urease, gamma-subunit	amidohydrolase	Metallo-dependent hydrolases; Composite domain of metallo-dependent hydrolases; Urease, beta-subunit; Urease, gamma-subunit	Metallo-dependent hydrolases, Composite domain of metallo-dependent hydrolases
17231162	None	urease	urease	ISS	142	Amidohydro_1, Urease_alpha	NA	amidohydrolase	NA	Metallo-dependent hydrolases, Composite domain of metallo-dependent hydrolases
17402589	None	urease	urease	ISS	142	Amidohydro_1, Urease_alpha, Urease_beta, Urease_gamma	NA	amidohydrolase	NA	Metallo-dependent hydrolases, Composite domain of metallo-dependent hydrolases, Urease, beta-subunit, Urease, gamma-subunit
17546751	None	urease	urease	ISS	142	Amidohydro_1, Urease_alpha	NA	amidohydrolase	NA	Metallo-dependent hydrolases, Composite domain of metallo-dependent hydrolases
17986930	None	urease	urease	ISS	142	Amidohydro_1, Urease_alpha	NA	amidohydrolase	NA	Metallo-dependent hydrolases, Composite domain of metallo-dependent hydrolases
17987935	None	urease	urease	ISS	142	Amidohydro_1, Urease_alpha	NA	amidohydrolase	NA	Metallo-dependent hydrolases, Composite domain of metallo-dependent hydrolases
19070377	None	urease	urease	ISS	142	Amidohydro_1, Urease_alpha	NA	amidohydrolase	NA	Metallo-dependent hydrolases, Composite domain of metallo-dependent hydrolases
19310948	None	urease	urease	ISS	142	Amidohydro_1, Urease_alpha	NA	amidohydrolase	NA	Metallo-dependent hydrolases, Composite domain of metallo-dependent hydrolases
19338960	None	urease	urease	ISS	142	Amidohydro_1, Urease_alpha	NA	amidohydrolase	NA	Metallo-dependent hydrolases, Composite domain of metallo-dependent hydrolases
19856524	None	urease	urease	ISS	217	Amidohydro_1, Urease_alpha	NA	amidohydrolase	NA	Metallo-dependent hydrolases, Composite domain of metallo-dependent hydrolases
21219743	None	urease	urease	ISS	142	Amidohydro_1, Urease_alpha	NA	amidohydrolase	NA	Metallo-dependent hydrolases, Composite domain of metallo-dependent hydrolases
21637179	None	urease	urease	ISS	142	Amidohydro_1, Urease_alpha	NA	amidohydrolase	NA	Metallo-dependent hydrolases, Composite domain of metallo-dependent hydrolases
21637192	None	urease	urease	ISS	142	Amidohydro_1, Urease_alpha	NA	amidohydrolase	NA	Metallo-dependent hydrolases, Composite domain of metallo-dependent hydrolases
21637202	None	urease	urease	ISS	142	Amidohydro_1, Urease_alpha	NA	amidohydrolase	NA	Metallo-dependent hydrolases, Composite domain of metallo-dependent hydrolases
21637205	None	urease	urease	ISS	142	Amidohydro_1, Urease_alpha	NA	amidohydrolase	NA	Metallo-dependent hydrolases, Composite domain of metallo-dependent hydrolases
21637208	None	urease	urease	ISS	142	Amidohydro_1, Urease_alpha	NA	amidohydrolase	NA	Metallo-dependent hydrolases, Composite domain of metallo-dependent hydrolases
21637244	None	urease	urease	ISS	142	Amidohydro_1, Urease_alpha	NA	amidohydrolase	NA	Metallo-dependent hydrolases, Composite domain of metallo-dependent hydrolases
22125140	None	urease	urease	ISS	142	Amidohydro_1, Urease_alpha	NA	amidohydrolase	NA	Metallo-dependent hydrolases, Composite domain of metallo-dependent hydrolases
22297549	None	urease	urease	ISS	142	Amidohydro_1, Urease_alpha	NA	amidohydrolase	NA	Metallo-dependent hydrolases, Composite domain of metallo-dependent hydrolases
22831365	None	urease	urease	ISS	198	Amidohydro_1, Urease_alpha, Urease_beta	NA	amidohydrolase	NA	Metallo-dependent hydrolases, Composite domain of metallo-dependent hydrolases, Urease, beta-subunit, Urease, gamma-subunit
22976226	None	urease	urease	ISS	142	Amidohydro_1, Urease_alpha	NA	amidohydrolase	NA	Metallo-dependent hydrolases, Composite domain of metallo-dependent hydrolases
22988607	None	urease	urease	ISS	142	Amidohydro_1, Urease_alpha	NA	amidohydrolase	NA	Metallo-dependent hydrolases, Composite domain of metallo-dependent hydrolases
23000615	None	urease	urease	ISS	142	Amidohydro_1, Urease_alpha	NA	amidohydrolase	NA	Metallo-dependent hydrolases, Composite domain of metallo-dependent hydrolases
23020534	None	urease	urease	ISS	142	Amidohydro_1, Urease_alpha	NA	amidohydrolase	NA	Metallo-dependent hydrolases, Composite domain of metallo-dependent hydrolases
23027998	None	urease	urease	ISS	142	Amidohydro_1, Urease_alpha	NA	amidohydrolase	NA	Metallo-dependent hydrolases, Composite domain of metallo-dependent hydrolases
23039910	None	urease	urease	ISS	142	Amidohydro_1, Urease_alpha	NA	amidohydrolase	NA	Metallo-dependent hydrolases, Composite domain of metallo-dependent hydrolases
23058236	None	urease	urease	ISS	142	Amidohydro_1, Urease_alpha	NA	amidohydrolase	NA	Metallo-dependent hydrolases, Composite domain of metallo-dependent hydrolases
23101955	None	urease	urease	ISS	142	Amidohydro_1, Urease_alpha	NA	amidohydrolase	NA	Metallo-dependent hydrolases, Composite domain of metallo-dependent hydrolases
23126033	None	urease	urease	ISS	142	Amidohydro_1, Urease_alpha	NA	amidohydrolase	NA	Metallo-dependent hydrolases, Composite domain of metallo-dependent hydrolases
23136289	None	urease	urease	ISS	142	Amidohydro_1, Urease_alpha	NA	amidohydrolase	NA	Metallo-dependent hydrolases, Composite domain of metallo-dependent hydrolases
23501177	None	urease	urease	ISS	142	Amidohydro_1, Urease_alpha	NA	amidohydrolase	NA	Metallo-dependent hydrolases, Composite domain of metallo-dependent hydrolases
23502230	None	urease	urease	ISS	142	Amidohydro_1, Urease_alpha	NA	amidohydrolase	NA	Metallo-dependent hydrolases, Composite domain of metallo-dependent hydrolases
126968	None	1,4-dihydroxy-2-napthoyl-CoA synthase	1,4-dihydroxy-2-napthoyl-CoA synthase	CFM	69	ECH	NA	crotonase	NA	ClpP/crotonase
15607688	1Q51, 1Q52, 1RJM, 1RJN	1,4-dihydroxy-2-napthoyl-CoA synthase	1,4-dihydroxy-2-napthoyl-CoA synthase	IES	719	ECH	Crotonase-like	crotonase	ClpP/crotonase	ClpP/crotonase
143186	None	None	1,4-dihydroxy-2-napthoyl-CoA synthase	ISS	57	ECH	NA	crotonase	NA	ClpP/crotonase
2147804	None	None	1,4-dihydroxy-2-napthoyl-CoA synthase	ISS	57	ECH	NA	crotonase	NA	ClpP/crotonase
11465502	None	None	1,4-dihydroxy-2-napthoyl-CoA synthase	ISS	57	ECH	NA	crotonase	NA	ClpP/crotonase
15602961	None	None	1,4-dihydroxy-2-napthoyl-CoA synthase	ISS	57	ECH	NA	crotonase	NA	ClpP/crotonase
15641975	None	None	1,4-dihydroxy-2-napthoyl-CoA synthase	ISS	57	ECH	NA	crotonase	NA	ClpP/crotonase
15672711	None	None	1,4-dihydroxy-2-napthoyl-CoA synthase	ISS	57	ECH	NA	crotonase	NA	ClpP/crotonase
15790175	None	None	1,4-dihydroxy-2-napthoyl-CoA synthase	ISS	57	ECH	NA	crotonase	NA	ClpP/crotonase
15802813	None	None	1,4-dihydroxy-2-napthoyl-CoA synthase	ISS	57	ECH	NA	crotonase	NA	ClpP/crotonase
15828210	None	None	1,4-dihydroxy-2-napthoyl-CoA synthase	ISS	57	ECH	NA	crotonase	NA	ClpP/crotonase
15832404	None	None	1,4-dihydroxy-2-napthoyl-CoA synthase	ISS	57	ECH	NA	crotonase	NA	ClpP/crotonase
15924035	None	None	1,4-dihydroxy-2-napthoyl-CoA synthase	ISS	57	ECH	NA	crotonase	NA	ClpP/crotonase
16080132	None	None	1,4-dihydroxy-2-napthoyl-CoA synthase	ISS	57	ECH	NA	crotonase	NA	ClpP/crotonase
16122744	None	None	1,4-dihydroxy-2-napthoyl-CoA synthase	ISS	57	ECH	NA	crotonase	NA	ClpP/crotonase
16272905	None	None	1,4-dihydroxy-2-napthoyl-CoA synthase	ISS	57	ECH	NA	crotonase	NA	ClpP/crotonase
16330127	None	None	1,4-dihydroxy-2-napthoyl-CoA synthase	ISS	57	ECH	NA	crotonase	NA	ClpP/crotonase
16761233	None	None	1,4-dihydroxy-2-napthoyl-CoA synthase	ISS	57	ECH	NA	crotonase	NA	ClpP/crotonase
16800849	None	None	1,4-dihydroxy-2-napthoyl-CoA synthase	ISS	57	ECH	NA	crotonase	NA	ClpP/crotonase
16803713	None	None	1,4-dihydroxy-2-napthoyl-CoA synthase	ISS	57	ECH	NA	crotonase	NA	ClpP/crotonase
17229839	None	None	1,4-dihydroxy-2-napthoyl-CoA synthase	ISS	57	ECH	NA	crotonase	NA	ClpP/crotonase
19551706	None	None	1,4-dihydroxy-2-napthoyl-CoA synthase	ISS	57	ECH	NA	crotonase	NA	ClpP/crotonase
20521224	None	None	1,4-dihydroxy-2-napthoyl-CoA synthase	ISS	57	ECH	NA	crotonase	NA	ClpP/crotonase
21282658	None	None	1,4-dihydroxy-2-napthoyl-CoA synthase	ISS	57	ECH	NA	crotonase	NA	ClpP/crotonase
21674659	None	None	1,4-dihydroxy-2-napthoyl-CoA synthase	ISS	57	ECH	NA	crotonase	NA	ClpP/crotonase
22125557	None	None	1,4-dihydroxy-2-napthoyl-CoA synthase	ISS	57	ECH	NA	crotonase	NA	ClpP/crotonase
22300000	None	None	1,4-dihydroxy-2-napthoyl-CoA synthase	ISS	57	ECH	NA	crotonase	NA	ClpP/crotonase
23018268	None	None	1,4-dihydroxy-2-napthoyl-CoA synthase	ISS	57	ECH	NA	crotonase	NA	ClpP/crotonase
23024048	None	None	1,4-dihydroxy-2-napthoyl-CoA synthase	ISS	57	ECH	NA	crotonase	NA	ClpP/crotonase
23037332	None	None	1,4-dihydroxy-2-napthoyl-CoA synthase	ISS	57	ECH	NA	crotonase	NA	ClpP/crotonase
23040396	None	None	1,4-dihydroxy-2-napthoyl-CoA synthase	ISS	57	ECH	NA	crotonase	NA	ClpP/crotonase
23099778	None	None	1,4-dihydroxy-2-napthoyl-CoA synthase	ISS	57	ECH	NA	crotonase	NA	ClpP/crotonase
23112824	None	None	1,4-dihydroxy-2-napthoyl-CoA synthase	ISS	57	ECH	NA	crotonase	NA	ClpP/crotonase
23126174	None	None	1,4-dihydroxy-2-napthoyl-CoA synthase	ISS	57	ECH	NA	crotonase	NA	ClpP/crotonase
23467877	None	None	1,4-dihydroxy-2-napthoyl-CoA synthase	ISS	57	ECH	NA	crotonase	NA	ClpP/crotonase
24113638	None	None	1,4-dihydroxy-2-napthoyl-CoA synthase	ISS	57	ECH	NA	crotonase	NA	ClpP/crotonase
24376211	None	None	1,4-dihydroxy-2-napthoyl-CoA synthase	ISS	57	ECH	NA	crotonase	NA	ClpP/crotonase
25027031	None	None	1,4-dihydroxy-2-napthoyl-CoA synthase	ISS	57	ECH	NA	crotonase	NA	ClpP/crotonase
25291844	None	None	1,4-dihydroxy-2-napthoyl-CoA synthase	ISS	57	ECH	NA	crotonase	NA	ClpP/crotonase
26450042	None	None	1,4-dihydroxy-2-napthoyl-CoA synthase	ISS	57	ECH	NA	crotonase	NA	ClpP/crotonase
27366431	None	None	1,4-dihydroxy-2-napthoyl-CoA synthase	ISS	57	ECH	NA	crotonase	NA	ClpP/crotonase
27467664	None	None	1,4-dihydroxy-2-napthoyl-CoA synthase	ISS	57	ECH	NA	crotonase	NA	ClpP/crotonase
28493077	None	None	1,4-dihydroxy-2-napthoyl-CoA synthase	ISS	57	ECH	NA	crotonase	NA	ClpP/crotonase
28897705	None	None	1,4-dihydroxy-2-napthoyl-CoA synthase	ISS	57	ECH	NA	crotonase	NA	ClpP/crotonase
29350110	None	None	1,4-dihydroxy-2-napthoyl-CoA synthase	ISS	57	ECH	NA	crotonase	NA	ClpP/crotonase
29375076	None	None	1,4-dihydroxy-2-napthoyl-CoA synthase	ISS	57	ECH	NA	crotonase	NA	ClpP/crotonase
30022921	None	None	1,4-dihydroxy-2-napthoyl-CoA synthase	ISS	57	ECH	NA	crotonase	NA	ClpP/crotonase
30468137	None	None	1,4-dihydroxy-2-napthoyl-CoA synthase	ISS	57	ECH	NA	crotonase	NA	ClpP/crotonase
30696431	None	None	1,4-dihydroxy-2-napthoyl-CoA synthase	ISS	57	ECH	NA	crotonase	NA	ClpP/crotonase
32029562	None	None	1,4-dihydroxy-2-napthoyl-CoA synthase	ISS	57	ECH	NA	crotonase	NA	ClpP/crotonase
33632701	None	None	1,4-dihydroxy-2-napthoyl-CoA synthase	ISS	57	ECH	NA	crotonase	NA	ClpP/crotonase
33634594	None	None	1,4-dihydroxy-2-napthoyl-CoA synthase	ISS	57	ECH	NA	crotonase	NA	ClpP/crotonase
33861165	None	None	1,4-dihydroxy-2-napthoyl-CoA synthase	ISS	57	ECH	NA	crotonase	NA	ClpP/crotonase
47530411	None	None	1,4-dihydroxy-2-napthoyl-CoA synthase	ISS	57	ECH	NA	crotonase	NA	ClpP/crotonase
48856485	None	None	1,4-dihydroxy-2-napthoyl-CoA synthase	ISS	57	ECH	NA	crotonase	NA	ClpP/crotonase
53794813	None	None	1,4-dihydroxy-2-napthoyl-CoA synthase	ISS	57	ECH	NA	crotonase	NA	ClpP/crotonase
11269130	None	2-ketocyclohexanecarboxyl-CoA hydrolase	2-ketocyclohexanecarboxyl-CoA hydrolase	CFM	61	ECH	NA	crotonase	NA	ClpP/crotonase
2880043	None	3-hydroxyisobutyryl-CoA hydrolase	3-hydroxyisobutyryl-CoA hydrolase	ISS	57	ECH	NA	crotonase	NA	ClpP/crotonase
8572760	None	3-hydroxyisobutyryl-CoA hydrolase	3-hydroxyisobutyryl-CoA hydrolase	CFM	54	ECH	NA	crotonase	NA	ClpP/crotonase
2228238	None	None	3-hydroxyisobutyryl-CoA hydrolase	ISS	57	ECH	NA	crotonase	NA	ClpP/crotonase
2880042	None	None	3-hydroxyisobutyryl-CoA hydrolase	ISS	57	ECH	NA	crotonase	NA	ClpP/crotonase
3320120	None	None	3-hydroxyisobutyryl-CoA hydrolase	ISS	57	ECH	NA	crotonase	NA	ClpP/crotonase
6014701	None	None	3-hydroxyisobutyryl-CoA hydrolase	ISS	57	ECH	NA	crotonase	NA	ClpP/crotonase
6320241	None	None	3-hydroxyisobutyryl-CoA hydrolase	ISS	57	ECH	NA	crotonase	NA	ClpP/crotonase
6692680	None	None	3-hydroxyisobutyryl-CoA hydrolase	ISS	57	ECH	NA	crotonase	NA	ClpP/crotonase
10140648	None	None	3-hydroxyisobutyryl-CoA hydrolase	ISS	57	ECH	NA	crotonase	NA	ClpP/crotonase
11357284	None	None	3-hydroxyisobutyryl-CoA hydrolase	ISS	57	ECH	NA	crotonase	NA	ClpP/crotonase
11994698	None	None	3-hydroxyisobutyryl-CoA hydrolase	ISS	57	ECH	NA	crotonase	NA	ClpP/crotonase
13476928	None	None	3-hydroxyisobutyryl-CoA hydrolase	ISS	57	ECH	NA	crotonase	NA	ClpP/crotonase
13528777	None	None	3-hydroxyisobutyryl-CoA hydrolase	ISS	57	ECH	NA	crotonase	NA	ClpP/crotonase
15230101	None	None	3-hydroxyisobutyryl-CoA hydrolase	ISS	57	ECH	NA	crotonase	NA	ClpP/crotonase
15235689	None	None	3-hydroxyisobutyryl-CoA hydrolase	ISS	57	ECH	NA	crotonase	NA	ClpP/crotonase
15595941	None	None	3-hydroxyisobutyryl-CoA hydrolase	ISS	57	ECH	NA	crotonase	NA	ClpP/crotonase
15608211	None	None	3-hydroxyisobutyryl-CoA hydrolase	ISS	57	ECH	NA	crotonase	NA	ClpP/crotonase
15828291	None	None	3-hydroxyisobutyryl-CoA hydrolase	ISS	57	ECH	NA	crotonase	NA	ClpP/crotonase
15891433	None	None	3-hydroxyisobutyryl-CoA hydrolase	ISS	57	ECH	NA	crotonase	NA	ClpP/crotonase
16125601	None	None	3-hydroxyisobutyryl-CoA hydrolase	ISS	57	ECH	NA	crotonase	NA	ClpP/crotonase
16265192	None	None	3-hydroxyisobutyryl-CoA hydrolase	ISS	57	ECH	NA	crotonase	NA	ClpP/crotonase
17546017	None	None	3-hydroxyisobutyryl-CoA hydrolase	ISS	57	ECH	NA	crotonase	NA	ClpP/crotonase
17548868	None	None	3-hydroxyisobutyryl-CoA hydrolase	ISS	57	ECH	NA	crotonase	NA	ClpP/crotonase
17937213	None	None	3-hydroxyisobutyryl-CoA hydrolase	ISS	57	ECH	NA	crotonase	NA	ClpP/crotonase
17987479	None	None	3-hydroxyisobutyryl-CoA hydrolase	ISS	57	ECH	NA	crotonase	NA	ClpP/crotonase
19113020	None	None	3-hydroxyisobutyryl-CoA hydrolase	ISS	57	ECH	NA	crotonase	NA	ClpP/crotonase
19552145	None	None	3-hydroxyisobutyryl-CoA hydrolase	ISS	57	ECH	NA	crotonase	NA	ClpP/crotonase
21230720	None	None	3-hydroxyisobutyryl-CoA hydrolase	ISS	57	ECH	NA	crotonase	NA	ClpP/crotonase
21242068	None	None	3-hydroxyisobutyryl-CoA hydrolase	ISS	57	ECH	NA	crotonase	NA	ClpP/crotonase
22122625	None	None	3-hydroxyisobutyryl-CoA hydrolase	ISS	57	ECH	NA	crotonase	NA	ClpP/crotonase
22329062	None	None	3-hydroxyisobutyryl-CoA hydrolase	ISS	57	ECH	NA	crotonase	NA	ClpP/crotonase
22959179	None	None	3-hydroxyisobutyryl-CoA hydrolase	ISS	57	ECH	NA	crotonase	NA	ClpP/crotonase
22968519	None	None	3-hydroxyisobutyryl-CoA hydrolase	ISS	57	ECH	NA	crotonase	NA	ClpP/crotonase
22977745	None	None	3-hydroxyisobutyryl-CoA hydrolase	ISS	57	ECH	NA	crotonase	NA	ClpP/crotonase
22983529	None	None	3-hydroxyisobutyryl-CoA hydrolase	ISS	57	ECH	NA	crotonase	NA	ClpP/crotonase
23008652	None	None	3-hydroxyisobutyryl-CoA hydrolase	ISS	57	ECH	NA	crotonase	NA	ClpP/crotonase
23013936	None	None	3-hydroxyisobutyryl-CoA hydrolase	ISS	57	ECH	NA	crotonase	NA	ClpP/crotonase
23016278	None	None	3-hydroxyisobutyryl-CoA hydrolase	ISS	57	ECH	NA	crotonase	NA	ClpP/crotonase
23063262	None	None	3-hydroxyisobutyryl-CoA hydrolase	ISS	57	ECH	NA	crotonase	NA	ClpP/crotonase
23098272	None	None	3-hydroxyisobutyryl-CoA hydrolase	ISS	57	ECH	NA	crotonase	NA	ClpP/crotonase
23118584	None	None	3-hydroxyisobutyryl-CoA hydrolase	ISS	57	ECH	NA	crotonase	NA	ClpP/crotonase
23501645	None	None	3-hydroxyisobutyryl-CoA hydrolase	ISS	57	ECH	NA	crotonase	NA	ClpP/crotonase
24373249	None	None	3-hydroxyisobutyryl-CoA hydrolase	ISS	57	ECH	NA	crotonase	NA	ClpP/crotonase
25027537	None	None	3-hydroxyisobutyryl-CoA hydrolase	ISS	57	ECH	NA	crotonase	NA	ClpP/crotonase
25144157	None	None	3-hydroxyisobutyryl-CoA hydrolase	ISS	57	ECH	NA	crotonase	NA	ClpP/crotonase
25144160	None	None	3-hydroxyisobutyryl-CoA hydrolase	ISS	57	ECH	NA	crotonase	NA	ClpP/crotonase
26988145	None	None	3-hydroxyisobutyryl-CoA hydrolase	ISS	57	ECH	NA	crotonase	NA	ClpP/crotonase
26990203	None	None	3-hydroxyisobutyryl-CoA hydrolase	ISS	57	ECH	NA	crotonase	NA	ClpP/crotonase
27366924	None	None	3-hydroxyisobutyryl-CoA hydrolase	ISS	57	ECH	NA	crotonase	NA	ClpP/crotonase
27379067	None	None	3-hydroxyisobutyryl-CoA hydrolase	ISS	57	ECH	NA	crotonase	NA	ClpP/crotonase
28571729	None	None	3-hydroxyisobutyryl-CoA hydrolase	ISS	57	ECH	NA	crotonase	NA	ClpP/crotonase
28571730	None	None	3-hydroxyisobutyryl-CoA hydrolase	ISS	57	ECH	NA	crotonase	NA	ClpP/crotonase
28870860	None	None	3-hydroxyisobutyryl-CoA hydrolase	ISS	57	ECH	NA	crotonase	NA	ClpP/crotonase
28900479	None	None	3-hydroxyisobutyryl-CoA hydrolase	ISS	57	ECH	NA	crotonase	NA	ClpP/crotonase
28900974	None	None	3-hydroxyisobutyryl-CoA hydrolase	ISS	57	ECH	NA	crotonase	NA	ClpP/crotonase
29655141	None	None	3-hydroxyisobutyryl-CoA hydrolase	ISS	57	ECH	NA	crotonase	NA	ClpP/crotonase
30020424	None	None	3-hydroxyisobutyryl-CoA hydrolase	ISS	57	ECH	NA	crotonase	NA	ClpP/crotonase
30262361	None	None	3-hydroxyisobutyryl-CoA hydrolase	ISS	57	ECH	NA	crotonase	NA	ClpP/crotonase
30679729	None	None	3-hydroxyisobutyryl-CoA hydrolase	ISS	57	ECH	NA	crotonase	NA	ClpP/crotonase
30695218	None	None	3-hydroxyisobutyryl-CoA hydrolase	ISS	57	ECH	NA	crotonase	NA	ClpP/crotonase
31208011	None	None	3-hydroxyisobutyryl-CoA hydrolase	ISS	57	ECH	NA	crotonase	NA	ClpP/crotonase
32404930	None	None	3-hydroxyisobutyryl-CoA hydrolase	ISS	57	ECH	NA	crotonase	NA	ClpP/crotonase
39936510	None	None	3-hydroxyisobutyryl-CoA hydrolase	ISS	57	ECH	NA	crotonase	NA	ClpP/crotonase
48785709	None	None	3-hydroxyisobutyryl-CoA hydrolase	ISS	57	ECH	NA	crotonase	NA	ClpP/crotonase
48788634	None	None	3-hydroxyisobutyryl-CoA hydrolase	ISS	57	ECH	NA	crotonase	NA	ClpP/crotonase
48850988	None	None	3-hydroxyisobutyryl-CoA hydrolase	ISS	57	ECH	NA	crotonase	NA	ClpP/crotonase
65319652	None	None	3-hydroxyisobutyryl-CoA hydrolase	ISS	57	ECH	NA	crotonase	NA	ClpP/crotonase
66045015	None	None	3-hydroxyisobutyryl-CoA hydrolase	ISS	57	ECH	NA	crotonase	NA	ClpP/crotonase
67153773	None	None	3-hydroxyisobutyryl-CoA hydrolase	ISS	57	ECH	NA	crotonase	NA	ClpP/crotonase
67156734	None	None	3-hydroxyisobutyryl-CoA hydrolase	ISS	57	ECH	NA	crotonase	NA	ClpP/crotonase
2392482	1NZY, 1JXZ	4-chlorobenzoate dehalogenase	4-chlorobenzoate dehalogenase	CFM	48	ECH	Crotonase-like	crotonase	ClpP/crotonase	ClpP/crotonase
419529	None	None	4-chlorobenzoate dehalogenase	ISS	423	ECH	NA	crotonase	NA	ClpP/crotonase
477389	None	None	4-chlorobenzoate dehalogenase	ISS	422	ECH	NA	crotonase	NA	ClpP/crotonase
2952540	None	None	4-chlorobenzoate dehalogenase	ISS	424	ECH	NA	crotonase	NA	ClpP/crotonase
8712875	None	None	4-chlorobenzoate dehalogenase	ISS	57	ECH	NA	crotonase	NA	ClpP/crotonase
13516852	None	None	4-chlorobenzoate dehalogenase	ISS	57	ECH	NA	crotonase	NA	ClpP/crotonase
22901870	None	None	4-chlorobenzoate dehalogenase	ISS	57	ECH	NA	crotonase	NA	ClpP/crotonase
563865	None	crotonobetainyl-CoA hydratase	crotonobetainyl-CoA hydratase	CFM	53	ECH	NA	crotonase	NA	ClpP/crotonase
21542398	None	crotonobetainyl-CoA hydratase	crotonobetainyl-CoA hydratase	IES	53	ECH	NA	crotonase	NA	ClpP/crotonase
13474207	None	None	crotonobetainyl-CoA hydratase	ISS	57	ECH	NA	crotonase	NA	ClpP/crotonase
15799719	None	None	crotonobetainyl-CoA hydratase	ISS	57	ECH	NA	crotonase	NA	ClpP/crotonase
15966006	None	None	crotonobetainyl-CoA hydratase	ISS	57	ECH	NA	crotonase	NA	ClpP/crotonase
16128030	None	None	crotonobetainyl-CoA hydratase	ISS	57	ECH	NA	crotonase	NA	ClpP/crotonase
16759063	None	None	crotonobetainyl-CoA hydratase	ISS	57	ECH	NA	crotonase	NA	ClpP/crotonase
16763460	None	None	crotonobetainyl-CoA hydratase	ISS	57	ECH	NA	crotonase	NA	ClpP/crotonase
21321918	None	None	crotonobetainyl-CoA hydratase	ISS	57	ECH	NA	crotonase	NA	ClpP/crotonase
21542007	None	None	crotonobetainyl-CoA hydratase	ISS	57	ECH	NA	crotonase	NA	ClpP/crotonase
24111482	None	None	crotonobetainyl-CoA hydratase	ISS	57	ECH	NA	crotonase	NA	ClpP/crotonase
26245960	None	None	crotonobetainyl-CoA hydratase	ISS	57	ECH	NA	crotonase	NA	ClpP/crotonase
29336605	None	None	crotonobetainyl-CoA hydratase	ISS	57	ECH	NA	crotonase	NA	ClpP/crotonase
29336716	None	None	crotonobetainyl-CoA hydratase	ISS	57	ECH	NA	crotonase	NA	ClpP/crotonase
29336747	None	None	crotonobetainyl-CoA hydratase	ISS	391	ECH	NA	crotonase	NA	ClpP/crotonase
11269128	None	cyclohex-1-enecarboxyl-CoA hydratase	cyclohex-1-enecarboxyl-CoA hydratase	IES	429	ECH	NA	crotonase	NA	ClpP/crotonase
22962638	None	None	cyclohex-1-enecarboxyl-CoA hydratase	ISS	57	ECH	NA	crotonase	NA	ClpP/crotonase
17366034	None	cyclohexa-1,5-dienecarbonyl-CoA hydratase	cyclohexa-1,5-dienecarbonyl-CoA hydratase	CFM	60	ECH	NA	crotonase	NA	ClpP/crotonase
23013978	None	None	cyclohexa-1,5-dienecarbonyl-CoA hydratase	ISS	57	ECH	NA	crotonase	NA	ClpP/crotonase
48844983	None	None	cyclohexa-1,5-dienecarbonyl-CoA hydratase	ISS	57	ECH	NA	crotonase	NA	ClpP/crotonase
4699607	1DCI	delta(3,5)-delta(2,4)-dienoyl-CoA isomerase	delta(3,5)-delta(2,4)-dienoyl-CoA isomerase	IES	46	ECH	Crotonase-like	crotonase	ClpP/crotonase	ClpP/crotonase
6015047	None	delta(3,5)-delta(2,4)-dienoyl-CoA isomerase	delta(3,5)-delta(2,4)-dienoyl-CoA isomerase	CFM	46	ECH	NA	crotonase	NA	ClpP/crotonase
12018256	None	delta(3,5)-delta(2,4)-dienoyl-CoA isomerase	delta(3,5)-delta(2,4)-dienoyl-CoA isomerase	ISS	57	ECH	NA	crotonase	NA	ClpP/crotonase
3355325	None	None	delta(3,5)-delta(2,4)-dienoyl-CoA isomerase	ISS	57	ECH	NA	crotonase	NA	ClpP/crotonase
4503447	None	None	delta(3,5)-delta(2,4)-dienoyl-CoA isomerase	ISS	57	ECH	NA	crotonase	NA	ClpP/crotonase
7949037	None	None	delta(3,5)-delta(2,4)-dienoyl-CoA isomerase	ISS	57	ECH	NA	crotonase	NA	ClpP/crotonase
15080016	None	None	delta(3,5)-delta(2,4)-dienoyl-CoA isomerase	ISS	57	ECH	NA	crotonase	NA	ClpP/crotonase
15239823	None	None	delta(3,5)-delta(2,4)-dienoyl-CoA isomerase	ISS	57	ECH	NA	crotonase	NA	ClpP/crotonase
15597018	None	None	delta(3,5)-delta(2,4)-dienoyl-CoA isomerase	ISS	57	ECH	NA	crotonase	NA	ClpP/crotonase
15610910	None	None	delta(3,5)-delta(2,4)-dienoyl-CoA isomerase	ISS	57	ECH	NA	crotonase	NA	ClpP/crotonase
15826953	None	None	delta(3,5)-delta(2,4)-dienoyl-CoA isomerase	ISS	57	ECH	NA	crotonase	NA	ClpP/crotonase
16124608	None	None	delta(3,5)-delta(2,4)-dienoyl-CoA isomerase	ISS	57	ECH	NA	crotonase	NA	ClpP/crotonase
16924265	None	None	delta(3,5)-delta(2,4)-dienoyl-CoA isomerase	ISS	57	ECH	NA	crotonase	NA	ClpP/crotonase
17534483	None	None	delta(3,5)-delta(2,4)-dienoyl-CoA isomerase	ISS	57	ECH	NA	crotonase	NA	ClpP/crotonase
17536985	None	None	delta(3,5)-delta(2,4)-dienoyl-CoA isomerase	ISS	392	ECH	NA	crotonase	NA	ClpP/crotonase
19920382	None	None	delta(3,5)-delta(2,4)-dienoyl-CoA isomerase	ISS	57	ECH	NA	crotonase	NA	ClpP/crotonase
20160715	None	None	delta(3,5)-delta(2,4)-dienoyl-CoA isomerase	ISS	57	ECH	NA	crotonase	NA	ClpP/crotonase
24213732	None	None	delta(3,5)-delta(2,4)-dienoyl-CoA isomerase	ISS	57	ECH	NA	crotonase	NA	ClpP/crotonase
26990733	None	None	delta(3,5)-delta(2,4)-dienoyl-CoA isomerase	ISS	57	ECH	NA	crotonase	NA	ClpP/crotonase
28869906	None	None	delta(3,5)-delta(2,4)-dienoyl-CoA isomerase	ISS	57	ECH	NA	crotonase	NA	ClpP/crotonase
31206599	None	None	delta(3,5)-delta(2,4)-dienoyl-CoA isomerase	ISS	57	ECH	NA	crotonase	NA	ClpP/crotonase
32412906	None	None	delta(3,5)-delta(2,4)-dienoyl-CoA isomerase	ISS	57	ECH	NA	crotonase	NA	ClpP/crotonase
48733167	None	None	delta(3,5)-delta(2,4)-dienoyl-CoA isomerase	ISS	57	ECH	NA	crotonase	NA	ClpP/crotonase
66045688	None	None	delta(3,5)-delta(2,4)-dienoyl-CoA isomerase	ISS	57	ECH	NA	crotonase	NA	ClpP/crotonase
57333	1XX4	dodecenoyl-CoA delta-isomerase (mitochondrial)	dodecenoyl-CoA delta-isomerase (mitochondrial)	CFM	45	ECH	NA	crotonase	NA	ClpP/crotonase
31981810	None	dodecenoyl-CoA delta-isomerase (mitochondrial)	dodecenoyl-CoA delta-isomerase (mitochondrial)	IES	389	ECH	NA	crotonase	NA	ClpP/crotonase
203900	None	None	dodecenoyl-CoA delta-isomerase (mitochondrial)	ISS	390	ECH	NA	crotonase	NA	ClpP/crotonase
472987	None	None	dodecenoyl-CoA delta-isomerase (mitochondrial)	ISS	386	ECH	NA	crotonase	NA	ClpP/crotonase
511635	None	None	dodecenoyl-CoA delta-isomerase (mitochondrial)	ISS	387	ECH	NA	crotonase	NA	ClpP/crotonase
1169204	None	None	dodecenoyl-CoA delta-isomerase (mitochondrial)	ISS	386	ECH	NA	crotonase	NA	ClpP/crotonase
1169205	None	None	dodecenoyl-CoA delta-isomerase (mitochondrial)	ISS	388	ECH	NA	crotonase	NA	ClpP/crotonase
12653937	None	None	dodecenoyl-CoA delta-isomerase (mitochondrial)	ISS	57	ECH	NA	crotonase	NA	ClpP/crotonase
12836323	None	None	dodecenoyl-CoA delta-isomerase (mitochondrial)	ISS	57	ECH	NA	crotonase	NA	ClpP/crotonase
16307101	None	None	dodecenoyl-CoA delta-isomerase (mitochondrial)	ISS	57	ECH	NA	crotonase	NA	ClpP/crotonase
19921018	None	None	dodecenoyl-CoA delta-isomerase (mitochondrial)	ISS	57	ECH	NA	crotonase	NA	ClpP/crotonase
24583165	None	None	dodecenoyl-CoA delta-isomerase (mitochondrial)	ISS	57	ECH	NA	crotonase	NA	ClpP/crotonase
32766683	None	None	dodecenoyl-CoA delta-isomerase (mitochondrial)	ISS	57	ECH	NA	crotonase	NA	ClpP/crotonase
15826830	1HNU, 1HNO, 1K39, 1PJH	dodecenoyl-CoA delta-isomerase (peroxisomal)	dodecenoyl-CoA delta-isomerase (peroxisomal)	CFM	45	ECH	Crotonase-like	crotonase	ClpP/crotonase	ClpP/crotonase
6324754	None	None	dodecenoyl-CoA delta-isomerase (peroxisomal)	ISS	57	ECH	NA	crotonase	NA	ClpP/crotonase
32403544	None	None	dodecenoyl-CoA delta-isomerase (peroxisomal)	ISS	57	ECH	NA	crotonase	NA	ClpP/crotonase
119119	None	enoyl-CoA hydratase	enoyl-CoA hydratase	CFM	43	ECH	NA	crotonase	NA	ClpP/crotonase
119826	1WDK, 1WDM, 1WDL	enoyl-CoA hydratase	enoyl-CoA hydratase	IES	409	ECH	Crotonase-like	crotonase	ClpP/crotonase	ClpP/crotonase
145900	None	enoyl-CoA hydratase	enoyl-CoA hydratase	IES	402	ECH	NA	crotonase	NA	ClpP/crotonase
595267	None	enoyl-CoA hydratase	enoyl-CoA hydratase	ISS	57	ECH	NA	crotonase	NA	ClpP/crotonase
862457	None	enoyl-CoA hydratase	enoyl-CoA hydratase	IES	406	ECH	NA	crotonase	NA	ClpP/crotonase
2392291	2DUB, 1DUB	enoyl-CoA hydratase	enoyl-CoA hydratase	IES	64	ECH	Crotonase-like	crotonase	ClpP/crotonase	ClpP/crotonase
2737971	None	enoyl-CoA hydratase	enoyl-CoA hydratase	ISS	57	ECH	NA	crotonase	NA	ClpP/crotonase; Winged helix DNA-binding domain
3021301	None	enoyl-CoA hydratase	enoyl-CoA hydratase	ISS	397	ECH	NA	crotonase	NA	ClpP/crotonase
4584722	None	enoyl-CoA hydratase	enoyl-CoA hydratase	IES	65	ECH	NA	crotonase	NA	ClpP/crotonase
7387634	None	enoyl-CoA hydratase	enoyl-CoA hydratase	ISS	419	ECH	NA	crotonase	NA	ClpP/crotonase
7436972	None	enoyl-CoA hydratase	enoyl-CoA hydratase	IES	400	ECH	NA	crotonase	NA	ClpP/crotonase
7436975	None	enoyl-CoA hydratase	enoyl-CoA hydratase	ISS	57	ECH	NA	crotonase	NA	ClpP/crotonase
10441766	None	enoyl-CoA hydratase	enoyl-CoA hydratase	IES	401	ECH	NA	crotonase	NA	ClpP/crotonase
13310123	None	enoyl-CoA hydratase	enoyl-CoA hydratase	ISS	411	ECH	NA	crotonase	NA	ClpP/crotonase
15077078	None	enoyl-CoA hydratase	enoyl-CoA hydratase	IES	410	ECH	NA	crotonase	NA	ClpP/crotonase
15231317	None	enoyl-CoA hydratase	enoyl-CoA hydratase	ISS	57	ECH	NA	crotonase	NA	ClpP/crotonase
15235527	None	enoyl-CoA hydratase	enoyl-CoA hydratase	ISS	57	ECH	NA	crotonase	NA	ClpP/crotonase
15290204	None	enoyl-CoA hydratase	enoyl-CoA hydratase	ISS	57	ECH	NA	crotonase	NA	ClpP/crotonase
15598210	None	enoyl-CoA hydratase	enoyl-CoA hydratase	ISS	57	ECH	NA	crotonase	NA	ClpP/crotonase
15642751	None	enoyl-CoA hydratase	enoyl-CoA hydratase	ISS	57	ECH	NA	crotonase	NA	ClpP/crotonase
15804436	None	enoyl-CoA hydratase	enoyl-CoA hydratase	ISS	57	ECH	NA	crotonase	NA	ClpP/crotonase
15834028	None	enoyl-CoA hydratase	enoyl-CoA hydratase	ISS	57	ECH	NA	crotonase	NA	ClpP/crotonase
15982640	None	enoyl-CoA hydratase	enoyl-CoA hydratase	IES	396	ECH	NA	crotonase	NA	ClpP/crotonase
16123902	None	enoyl-CoA hydratase	enoyl-CoA hydratase	ISS	57	ECH	NA	crotonase	NA	ClpP/crotonase
16131692	None	enoyl-CoA hydratase	enoyl-CoA hydratase	ISS	57	ECH	NA	crotonase	NA	ClpP/crotonase
16762152	None	enoyl-CoA hydratase	enoyl-CoA hydratase	ISS	57	ECH	NA	crotonase	NA	ClpP/crotonase
16767253	None	enoyl-CoA hydratase	enoyl-CoA hydratase	ISS	57	ECH	NA	crotonase	NA	ClpP/crotonase
17105223	None	enoyl-CoA hydratase	enoyl-CoA hydratase	IES	408	ECH	NA	crotonase	NA	ClpP/crotonase
17508951	None	enoyl-CoA hydratase	enoyl-CoA hydratase	ISS	57	ECH	NA	crotonase	NA	ClpP/crotonase
17508953	None	enoyl-CoA hydratase	enoyl-CoA hydratase	ISS	57	ECH	NA	crotonase	NA	ClpP/crotonase
17558304	None	enoyl-CoA hydratase	enoyl-CoA hydratase	ISS	57	ECH	NA	crotonase	NA	ClpP/crotonase
18677763	None	enoyl-CoA hydratase	enoyl-CoA hydratase	IES	415	ECH	NA	crotonase	NA	ClpP/crotonase
19921000	None	enoyl-CoA hydratase	enoyl-CoA hydratase	ISS	57	ECH	NA	crotonase	NA	ClpP/crotonase
20127408	None	enoyl-CoA hydratase	enoyl-CoA hydratase	IES	404	ECH	NA	crotonase	NA	ClpP/crotonase
20149805	1EY3	enoyl-CoA hydratase	enoyl-CoA hydratase	ISS	67	ECH	Crotonase-like	crotonase	ClpP/crotonase	ClpP/crotonase
23030094	None	enoyl-CoA hydratase	enoyl-CoA hydratase	ISS	57	ECH	NA	crotonase	NA	ClpP/crotonase
23103221	None	enoyl-CoA hydratase	enoyl-CoA hydratase	ISS	57	ECH	NA	crotonase	NA	ClpP/crotonase; NAD(P)-binding Rossmann-fold domains
24115140	None	enoyl-CoA hydratase	enoyl-CoA hydratase	ISS	57	ECH	NA	crotonase	NA	ClpP/crotonase
24159081	1MJ3	enoyl-CoA hydratase	enoyl-CoA hydratase	IES	417	ECH	Crotonase-like	crotonase	ClpP/crotonase	ClpP/crotonase
24371621	None	enoyl-CoA hydratase	enoyl-CoA hydratase	ISS	57	ECH	NA	crotonase	NA	ClpP/crotonase
24583077	None	enoyl-CoA hydratase	enoyl-CoA hydratase	ISS	57	ECH	NA	crotonase	NA	ClpP/crotonase
26250612	None	enoyl-CoA hydratase	enoyl-CoA hydratase	ISS	57	ECH	NA	crotonase	NA	ClpP/crotonase
26988860	None	enoyl-CoA hydratase	enoyl-CoA hydratase	ISS	57	ECH	NA	crotonase	NA	ClpP/crotonase
27364416	None	enoyl-CoA hydratase	enoyl-CoA hydratase	ISS	57	ECH	NA	crotonase	NA	ClpP/crotonase
27805909	None	enoyl-CoA hydratase	enoyl-CoA hydratase	ISS	397	ECH	NA	crotonase	NA	ClpP/crotonase
28870678	None	enoyl-CoA hydratase	enoyl-CoA hydratase	ISS	57	ECH	NA	crotonase	NA	ClpP/crotonase
28896804	None	enoyl-CoA hydratase	enoyl-CoA hydratase	ISS	57	ECH	NA	crotonase	NA	ClpP/crotonase
29126583	None	enoyl-CoA hydratase	enoyl-CoA hydratase	IES	399	ECH	NA	crotonase	NA	ClpP/crotonase
30064859	None	enoyl-CoA hydratase	enoyl-CoA hydratase	ISS	57	ECH	NA	crotonase	NA	ClpP/crotonase
31226567	None	enoyl-CoA hydratase	enoyl-CoA hydratase	ISS	57	ECH	NA	crotonase	NA	ClpP/crotonase
33859811	None	enoyl-CoA hydratase	enoyl-CoA hydratase	ISS	57	ECH	NA	crotonase	NA	ClpP/crotonase
34897626	None	enoyl-CoA hydratase	enoyl-CoA hydratase	ISS	57	ECH	NA	crotonase	NA	ClpP/crotonase
66046519	None	enoyl-CoA hydratase	enoyl-CoA hydratase	ISS	57	ECH	NA	crotonase	NA	ClpP/crotonase
67158186	None	enoyl-CoA hydratase	enoyl-CoA hydratase	ISS	57	ECH	NA	crotonase	NA	ClpP/crotonase
423209	None	None	enoyl-CoA hydratase	ISS	57	ECH	NA	crotonase	NA	ClpP/crotonase
433413	None	None	enoyl-CoA hydratase	ISS	405	ECH	NA	crotonase	NA	ClpP/crotonase
755067	None	None	enoyl-CoA hydratase	ISS	418	ECH	NA	crotonase	NA	ClpP/crotonase
1706569	None	None	enoyl-CoA hydratase	ISS	398	ECH	NA	crotonase	NA	ClpP/crotonase
1742269	None	None	enoyl-CoA hydratase	ISS	57	ECH	NA	crotonase	NA	ClpP/crotonase
1903327	None	None	enoyl-CoA hydratase	ISS	57	ECH	NA	crotonase	NA	ClpP/crotonase
2764828	None	None	enoyl-CoA hydratase	ISS	57	ECH	NA	crotonase	NA	ClpP/crotonase
4503497	None	None	enoyl-CoA hydratase	ISS	57	ECH	NA	crotonase	NA	ClpP/crotonase
8896103	None	None	enoyl-CoA hydratase	ISS	57	ECH	NA	crotonase	NA	ClpP/crotonase
8926186	None	None	enoyl-CoA hydratase	ISS	57	ECH	NA	crotonase	NA	ClpP/crotonase
9622538	None	None	enoyl-CoA hydratase	ISS	420	ECH	NA	crotonase	NA	ClpP/crotonase
9965283	None	None	enoyl-CoA hydratase	ISS	395	ECH	NA	crotonase	NA	ClpP/crotonase
11497638	None	None	enoyl-CoA hydratase	ISS	57	ECH	NA	crotonase	NA	ClpP/crotonase; 6-phosphogluconate dehydrogenase C-terminal domain-like
11497901	None	None	enoyl-CoA hydratase	ISS	57	ECH	NA	crotonase	NA	ClpP/crotonase
11498047	None	None	enoyl-CoA hydratase	ISS	57	ECH	NA	crotonase	NA	ClpP/crotonase
11498568	None	None	enoyl-CoA hydratase	ISS	57	ECH	NA	crotonase	NA	ClpP/crotonase
11499854	None	None	enoyl-CoA hydratase	ISS	57	ECH	NA	crotonase	NA	ClpP/crotonase
12667044	None	None	enoyl-CoA hydratase	ISS	57	ECH	NA	crotonase	NA	ClpP/crotonase
12707570	None	None	enoyl-CoA hydratase	ISS	403	ECH	NA	crotonase	NA	ClpP/crotonase
12805413	None	None	enoyl-CoA hydratase	ISS	57	ECH	NA	crotonase	NA	ClpP/crotonase
13310130	None	None	enoyl-CoA hydratase	ISS	411	ECH	NA	crotonase	NA	ClpP/crotonase
13471124	None	None	enoyl-CoA hydratase	ISS	57	ECH	NA	crotonase	NA	ClpP/crotonase
13472678	None	None	enoyl-CoA hydratase	ISS	57	ECH	NA	crotonase	NA	ClpP/crotonase
13473557	None	None	enoyl-CoA hydratase	ISS	57	ECH	NA	crotonase	NA	ClpP/crotonase
13474650	None	None	enoyl-CoA hydratase	ISS	57	ECH	NA	crotonase	NA	ClpP/crotonase
13474685	None	None	enoyl-CoA hydratase	ISS	57	ECH	NA	crotonase	NA	ClpP/crotonase
13475805	None	None	enoyl-CoA hydratase	ISS	57	ECH	NA	crotonase	NA	ClpP/crotonase
13476731	None	None	enoyl-CoA hydratase	ISS	57	ECH	NA	crotonase	NA	ClpP/crotonase
13540848	None	None	enoyl-CoA hydratase	ISS	57	ECH	NA	crotonase	NA	ClpP/crotonase
13541029	None	None	enoyl-CoA hydratase	ISS	57	ECH	NA	crotonase	NA	ClpP/crotonase
13542141	None	None	enoyl-CoA hydratase	ISS	57	ECH	NA	crotonase	NA	ClpP/crotonase
14286220	None	None	enoyl-CoA hydratase	ISS	57	ECH	NA	crotonase	NA	ClpP/crotonase
14600413	None	None	enoyl-CoA hydratase	ISS	57	ECH	NA	crotonase	NA	ClpP/crotonase
14600820	None	None	enoyl-CoA hydratase	ISS	57	ECH	NA	crotonase	NA	ClpP/crotonase
14601435	None	None	enoyl-CoA hydratase	ISS	57	ECH	NA	crotonase	NA	ClpP/crotonase; 6-phosphogluconate dehydrogenase C-terminal domain-like
15595942	None	None	enoyl-CoA hydratase	ISS	57	ECH	NA	crotonase	NA	ClpP/crotonase
15596826	None	None	enoyl-CoA hydratase	ISS	57	ECH	NA	crotonase	NA	ClpP/crotonase
15596934	None	None	enoyl-CoA hydratase	ISS	57	ECH	NA	crotonase	NA	ClpP/crotonase
15597963	None	None	enoyl-CoA hydratase	ISS	57	ECH	NA	crotonase	NA	ClpP/crotonase
15598787	None	None	enoyl-CoA hydratase	ISS	57	ECH	NA	crotonase	NA	ClpP/crotonase
15607363	None	None	enoyl-CoA hydratase	ISS	57	ECH	NA	crotonase	NA	ClpP/crotonase
15608000	None	None	enoyl-CoA hydratase	ISS	57	ECH	NA	crotonase	NA	ClpP/crotonase
15608210	None	None	enoyl-CoA hydratase	ISS	57	ECH	NA	crotonase	NA	ClpP/crotonase
15610652	None	None	enoyl-CoA hydratase	ISS	57	ECH	NA	crotonase	NA	ClpP/crotonase
15612764	None	None	enoyl-CoA hydratase	ISS	57	ECH	NA	crotonase	NA	ClpP/crotonase
15614559	None	None	enoyl-CoA hydratase	ISS	57	ECH	NA	crotonase	NA	ClpP/crotonase
15615663	None	None	enoyl-CoA hydratase	ISS	57	ECH	NA	crotonase	NA	ClpP/crotonase
15641060	None	None	enoyl-CoA hydratase	ISS	57	ECH	NA	crotonase	NA	ClpP/crotonase
15789672	None	None	enoyl-CoA hydratase	ISS	57	ECH	NA	crotonase	NA	ClpP/crotonase
15790352	None	None	enoyl-CoA hydratase	ISS	57	ECH	NA	crotonase	NA	ClpP/crotonase
15802887	None	None	enoyl-CoA hydratase	ISS	57	ECH	NA	crotonase	NA	ClpP/crotonase
15806171	None	None	enoyl-CoA hydratase	ISS	57	ECH	NA	crotonase	NA	ClpP/crotonase
15806500	None	None	enoyl-CoA hydratase	ISS	57	ECH	NA	crotonase	NA	ClpP/crotonase
15812041	None	None	enoyl-CoA hydratase	ISS	57	ECH	NA	crotonase	NA	ClpP/crotonase
15828159	None	None	enoyl-CoA hydratase	ISS	57	ECH	NA	crotonase	NA	ClpP/crotonase
15828292	None	None	enoyl-CoA hydratase	ISS	57	ECH	NA	crotonase	NA	ClpP/crotonase
15840273	None	None	enoyl-CoA hydratase	ISS	57	ECH	NA	crotonase	NA	ClpP/crotonase
15843126	None	None	enoyl-CoA hydratase	ISS	57	ECH	NA	crotonase	NA	ClpP/crotonase
15887672	None	None	enoyl-CoA hydratase	ISS	57	ECH	NA	crotonase	NA	ClpP/crotonase
15887850	None	None	enoyl-CoA hydratase	ISS	57	ECH	NA	crotonase	NA	ClpP/crotonase
15888744	None	None	enoyl-CoA hydratase	ISS	57	ECH	NA	crotonase	NA	ClpP/crotonase
15895286	None	None	enoyl-CoA hydratase	ISS	57	ECH	NA	crotonase	NA	ClpP/crotonase
15895969	None	None	enoyl-CoA hydratase	ISS	57	ECH	NA	crotonase	NA	ClpP/crotonase
15897564	None	None	enoyl-CoA hydratase	ISS	57	ECH	NA	crotonase	NA	ClpP/crotonase
15898152	None	None	enoyl-CoA hydratase	ISS	57	ECH	NA	crotonase	NA	ClpP/crotonase
15898808	None	None	enoyl-CoA hydratase	ISS	57	ECH	NA	crotonase	NA	ClpP/crotonase
15899250	None	None	enoyl-CoA hydratase	ISS	57	ECH	NA	crotonase	NA	ClpP/crotonase
15899269	None	None	enoyl-CoA hydratase	ISS	57	ECH	NA	crotonase	NA	ClpP/crotonase
15899349	None	None	enoyl-CoA hydratase	ISS	57	ECH	NA	crotonase	NA	ClpP/crotonase
15920225	None	None	enoyl-CoA hydratase	ISS	57	ECH	NA	crotonase	NA	ClpP/crotonase
15920248	None	None	enoyl-CoA hydratase	ISS	57	ECH	NA	crotonase	NA	ClpP/crotonase
15920273	None	None	enoyl-CoA hydratase	ISS	57	ECH	NA	crotonase	NA	ClpP/crotonase
15921809	None	None	enoyl-CoA hydratase	ISS	57	ECH	NA	crotonase	NA	ClpP/crotonase
15922748	None	None	enoyl-CoA hydratase	ISS	57	ECH	NA	crotonase	NA	ClpP/crotonase
15964119	None	None	enoyl-CoA hydratase	ISS	57	ECH	NA	crotonase	NA	ClpP/crotonase
15964285	None	None	enoyl-CoA hydratase	ISS	57	ECH	NA	crotonase	NA	ClpP/crotonase
15966034	None	None	enoyl-CoA hydratase	ISS	57	ECH	NA	crotonase	NA	ClpP/crotonase
15967056	None	None	enoyl-CoA hydratase	ISS	57	ECH	NA	crotonase	NA	ClpP/crotonase
16079906	None	None	enoyl-CoA hydratase	ISS	57	ECH	NA	crotonase	NA	ClpP/crotonase
16081236	None	None	enoyl-CoA hydratase	ISS	57	ECH	NA	crotonase	NA	ClpP/crotonase
16081285	None	None	enoyl-CoA hydratase	ISS	57	ECH	NA	crotonase	NA	ClpP/crotonase
16081429	None	None	enoyl-CoA hydratase	ISS	57	ECH	NA	crotonase	NA	ClpP/crotonase
16122951	None	None	enoyl-CoA hydratase	ISS	57	ECH	NA	crotonase	NA	ClpP/crotonase
16124262	None	None	enoyl-CoA hydratase	ISS	57	ECH	NA	crotonase	NA	ClpP/crotonase
16124331	None	None	enoyl-CoA hydratase	ISS	57	ECH	NA	crotonase	NA	ClpP/crotonase
16127419	None	None	enoyl-CoA hydratase	ISS	57	ECH	NA	crotonase	NA	ClpP/crotonase
16129354	None	None	enoyl-CoA hydratase	ISS	57	ECH	NA	crotonase	NA	ClpP/crotonase
16130274	None	None	enoyl-CoA hydratase	ISS	57	ECH	NA	crotonase	NA	ClpP/crotonase
16263222	None	None	enoyl-CoA hydratase	ISS	57	ECH	NA	crotonase	NA	ClpP/crotonase
16761312	None	None	enoyl-CoA hydratase	ISS	57	ECH	NA	crotonase	NA	ClpP/crotonase
16765715	None	None	enoyl-CoA hydratase	ISS	57	ECH	NA	crotonase	NA	ClpP/crotonase
17065148	None	None	enoyl-CoA hydratase	ISS	57	ECH	NA	crotonase	NA	ClpP/crotonase
17366737	None	None	enoyl-CoA hydratase	ISS	57	ECH	NA	crotonase	NA	ClpP/crotonase
17546478	None	None	enoyl-CoA hydratase	ISS	57	ECH	NA	crotonase	NA	ClpP/crotonase
17548869	None	None	enoyl-CoA hydratase	ISS	57	ECH	NA	crotonase	NA	ClpP/crotonase
17554946	None	None	enoyl-CoA hydratase	ISS	57	ECH	NA	crotonase	NA	ClpP/crotonase
17934238	None	None	enoyl-CoA hydratase	ISS	57	ECH	NA	crotonase	NA	ClpP/crotonase
17988228	None	None	enoyl-CoA hydratase	ISS	57	ECH	NA	crotonase	NA	ClpP/crotonase
17988558	None	None	enoyl-CoA hydratase	ISS	57	ECH	NA	crotonase	NA	ClpP/crotonase
17988842	None	None	enoyl-CoA hydratase	ISS	57	ECH	NA	crotonase	NA	ClpP/crotonase
17989366	None	None	enoyl-CoA hydratase	ISS	57	ECH	NA	crotonase	NA	ClpP/crotonase
18092574	None	None	enoyl-CoA hydratase	ISS	57	ECH	NA	crotonase	NA	ClpP/crotonase
18309077	None	None	enoyl-CoA hydratase	ISS	57	ECH	NA	crotonase	NA	ClpP/crotonase
18311283	None	None	enoyl-CoA hydratase	ISS	57	ECH	NA	crotonase	NA	ClpP/crotonase
18312600	None	None	enoyl-CoA hydratase	ISS	57	ECH	NA	crotonase	NA	ClpP/crotonase; 6-phosphogluconate dehydrogenase C-terminal domain-like
18313375	None	None	enoyl-CoA hydratase	ISS	57	ECH	NA	crotonase	NA	ClpP/crotonase
19424318	None	None	enoyl-CoA hydratase	ISS	416	ECH	NA	crotonase	NA	ClpP/crotonase
19704355	None	None	enoyl-CoA hydratase	ISS	57	ECH	NA	crotonase	NA	ClpP/crotonase
20129971	None	None	enoyl-CoA hydratase	ISS	57	ECH	NA	crotonase	NA	ClpP/crotonase
20162438	None	None	enoyl-CoA hydratase	ISS	57	ECH	NA	crotonase	NA	ClpP/crotonase
20807045	None	None	enoyl-CoA hydratase	ISS	57	ECH	NA	crotonase	NA	ClpP/crotonase
21218908	None	None	enoyl-CoA hydratase	ISS	57	ECH	NA	crotonase	NA	ClpP/crotonase
21223304	None	None	enoyl-CoA hydratase	ISS	57	ECH	NA	crotonase	NA	ClpP/crotonase
21223817	None	None	enoyl-CoA hydratase	ISS	57	ECH	NA	crotonase	NA	ClpP/crotonase
21230719	None	None	enoyl-CoA hydratase	ISS	57	ECH	NA	crotonase	NA	ClpP/crotonase
21230723	None	None	enoyl-CoA hydratase	ISS	57	ECH	NA	crotonase	NA	ClpP/crotonase
21230988	None	None	enoyl-CoA hydratase	ISS	57	ECH	NA	crotonase	NA	ClpP/crotonase
21242067	None	None	enoyl-CoA hydratase	ISS	57	ECH	NA	crotonase	NA	ClpP/crotonase
21242071	None	None	enoyl-CoA hydratase	ISS	57	ECH	NA	crotonase	NA	ClpP/crotonase
21242334	None	None	enoyl-CoA hydratase	ISS	57	ECH	NA	crotonase	NA	ClpP/crotonase
21402566	None	None	enoyl-CoA hydratase	ISS	57	ECH	NA	crotonase	NA	ClpP/crotonase
22125475	None	None	enoyl-CoA hydratase	ISS	57	ECH	NA	crotonase	NA	ClpP/crotonase
22711872	None	None	enoyl-CoA hydratase	ISS	414	ECH	NA	crotonase	NA	ClpP/crotonase
22956836	None	None	enoyl-CoA hydratase	ISS	57	ECH	NA	crotonase	NA	ClpP/crotonase
22957421	None	None	enoyl-CoA hydratase	ISS	57	ECH	NA	crotonase	NA	ClpP/crotonase
22961010	None	None	enoyl-CoA hydratase	ISS	57	ECH	NA	crotonase	NA	ClpP/crotonase
22961514	None	None	enoyl-CoA hydratase	ISS	57	ECH	NA	crotonase	NA	ClpP/crotonase
22962801	None	None	enoyl-CoA hydratase	ISS	57	ECH	NA	crotonase	NA	ClpP/crotonase
22963782	None	None	enoyl-CoA hydratase	ISS	57	ECH	NA	crotonase	NA	ClpP/crotonase
22965344	None	None	enoyl-CoA hydratase	ISS	57	ECH	NA	crotonase	NA	ClpP/crotonase
22965528	None	None	enoyl-CoA hydratase	ISS	57	ECH	NA	crotonase	NA	ClpP/crotonase
22972769	None	None	enoyl-CoA hydratase	ISS	57	ECH	NA	crotonase	NA	ClpP/crotonase
22975557	None	None	enoyl-CoA hydratase	ISS	57	ECH	NA	crotonase	NA	ClpP/crotonase
22975564	None	None	enoyl-CoA hydratase	ISS	57	ECH	NA	crotonase	NA	ClpP/crotonase
22975566	None	None	enoyl-CoA hydratase	ISS	57	ECH	NA	crotonase	NA	ClpP/crotonase
22976428	None	None	enoyl-CoA hydratase	ISS	57	ECH	NA	crotonase	NA	ClpP/crotonase
22981395	None	None	enoyl-CoA hydratase	ISS	57	ECH	NA	crotonase	NA	ClpP/crotonase
22982790	None	None	enoyl-CoA hydratase	ISS	57	ECH	NA	crotonase	NA	ClpP/crotonase
22983557	None	None	enoyl-CoA hydratase	ISS	57	ECH	NA	crotonase	NA	ClpP/crotonase; NAD(P)-binding Rossmann-fold domains
22983641	None	None	enoyl-CoA hydratase	ISS	57	ECH	NA	crotonase	NA	ClpP/crotonase
22986252	None	None	enoyl-CoA hydratase	ISS	57	ECH	NA	crotonase	NA	ClpP/crotonase
22989714	None	None	enoyl-CoA hydratase	ISS	57	ECH	NA	crotonase	NA	ClpP/crotonase
23000128	None	None	enoyl-CoA hydratase	ISS	57	ECH	NA	crotonase	NA	ClpP/crotonase
23013415	None	None	enoyl-CoA hydratase	ISS	57	ECH	NA	crotonase	NA	ClpP/crotonase
23013419	None	None	enoyl-CoA hydratase	ISS	57	ECH	NA	crotonase	NA	ClpP/crotonase
23014786	None	None	enoyl-CoA hydratase	ISS	57	ECH	NA	crotonase	NA	ClpP/crotonase
23015062	None	None	enoyl-CoA hydratase	ISS	57	ECH	NA	crotonase	NA	ClpP/crotonase
23019773	None	None	enoyl-CoA hydratase	ISS	57	ECH	NA	crotonase	NA	ClpP/crotonase
23053193	None	None	enoyl-CoA hydratase	ISS	57	ECH	NA	crotonase	NA	ClpP/crotonase
23053355	None	None	enoyl-CoA hydratase	ISS	57	ECH	NA	crotonase	NA	ClpP/crotonase
23055682	None	None	enoyl-CoA hydratase	ISS	57	ECH	NA	crotonase	NA	ClpP/crotonase
23055686	None	None	enoyl-CoA hydratase	ISS	57	ECH	NA	crotonase	NA	ClpP/crotonase
23058581	None	None	enoyl-CoA hydratase	ISS	57	ECH	NA	crotonase	NA	ClpP/crotonase
23058946	None	None	enoyl-CoA hydratase	ISS	57	ECH	NA	crotonase	NA	ClpP/crotonase
23060191	None	None	enoyl-CoA hydratase	ISS	57	ECH	NA	crotonase	NA	ClpP/crotonase
23099575	None	None	enoyl-CoA hydratase	ISS	57	ECH	NA	crotonase	NA	ClpP/crotonase
23102514	None	None	enoyl-CoA hydratase	ISS	57	ECH	NA	crotonase	NA	ClpP/crotonase
23102901	None	None	enoyl-CoA hydratase	ISS	57	ECH	NA	crotonase	NA	ClpP/crotonase
23110085	None	None	enoyl-CoA hydratase	ISS	57	ECH	NA	crotonase	NA	ClpP/crotonase
23111956	None	None	enoyl-CoA hydratase	ISS	57	ECH	NA	crotonase	NA	ClpP/crotonase
23113349	None	None	enoyl-CoA hydratase	ISS	57	ECH	NA	crotonase	NA	ClpP/crotonase
23114197	None	None	enoyl-CoA hydratase	ISS	57	ECH	NA	crotonase	NA	ClpP/crotonase
23118607	None	None	enoyl-CoA hydratase	ISS	57	ECH	NA	crotonase	NA	ClpP/crotonase
23499981	None	None	enoyl-CoA hydratase	ISS	57	ECH	NA	crotonase	NA	ClpP/crotonase
23500527	None	None	enoyl-CoA hydratase	ISS	57	ECH	NA	crotonase	NA	ClpP/crotonase
23500807	None	None	enoyl-CoA hydratase	ISS	57	ECH	NA	crotonase	NA	ClpP/crotonase
23502894	None	None	enoyl-CoA hydratase	ISS	57	ECH	NA	crotonase	NA	ClpP/crotonase
23503031	None	None	enoyl-CoA hydratase	ISS	57	ECH	NA	crotonase	NA	ClpP/crotonase
24113713	None	None	enoyl-CoA hydratase	ISS	57	ECH	NA	crotonase	NA	ClpP/crotonase
24213898	None	None	enoyl-CoA hydratase	ISS	57	ECH	NA	crotonase	NA	ClpP/crotonase
24373248	None	None	enoyl-CoA hydratase	ISS	57	ECH	NA	crotonase	NA	ClpP/crotonase
24374608	None	None	enoyl-CoA hydratase	ISS	57	ECH	NA	crotonase	NA	ClpP/crotonase
25026878	None	None	enoyl-CoA hydratase	ISS	57	ECH	NA	crotonase	NA	ClpP/crotonase
25027230	None	None	enoyl-CoA hydratase	ISS	57	ECH	NA	crotonase	NA	ClpP/crotonase
25029332	None	None	enoyl-CoA hydratase	ISS	57	ECH	NA	crotonase	NA	ClpP/crotonase
25144276	None	None	enoyl-CoA hydratase	ISS	57	ECH	NA	crotonase	NA	ClpP/crotonase
25145438	None	None	enoyl-CoA hydratase	ISS	57	ECH	NA	crotonase	NA	ClpP/crotonase
26248728	None	None	enoyl-CoA hydratase	ISS	57	ECH	NA	crotonase	NA	ClpP/crotonase
26250835	None	None	enoyl-CoA hydratase	ISS	57	ECH	NA	crotonase	NA	ClpP/crotonase
26251108	None	None	enoyl-CoA hydratase	ISS	57	ECH	NA	crotonase	NA	ClpP/crotonase
26988941	None	None	enoyl-CoA hydratase	ISS	57	ECH	NA	crotonase	NA	ClpP/crotonase
26990002	None	None	enoyl-CoA hydratase	ISS	57	ECH	NA	crotonase	NA	ClpP/crotonase
27365321	None	None	enoyl-CoA hydratase	ISS	57	ECH	NA	crotonase	NA	ClpP/crotonase
27366925	None	None	enoyl-CoA hydratase	ISS	57	ECH	NA	crotonase	NA	ClpP/crotonase
27376271	None	None	enoyl-CoA hydratase	ISS	57	ECH	NA	crotonase	NA	ClpP/crotonase
27377539	None	None	enoyl-CoA hydratase	ISS	57	ECH	NA	crotonase	NA	ClpP/crotonase
27378147	None	None	enoyl-CoA hydratase	ISS	57	ECH	NA	crotonase	NA	ClpP/crotonase
27378648	None	None	enoyl-CoA hydratase	ISS	57	ECH	NA	crotonase	NA	ClpP/crotonase
27379061	None	None	enoyl-CoA hydratase	ISS	57	ECH	NA	crotonase	NA	ClpP/crotonase
27381476	None	None	enoyl-CoA hydratase	ISS	57	ECH	NA	crotonase	NA	ClpP/crotonase
27382932	None	None	enoyl-CoA hydratase	ISS	57	ECH	NA	crotonase	NA	ClpP/crotonase
27382955	None	None	enoyl-CoA hydratase	ISS	57	ECH	NA	crotonase	NA	ClpP/crotonase
27802778	None	None	enoyl-CoA hydratase	ISS	57	ECH	NA	crotonase	NA	ClpP/crotonase
27885931	None	None	enoyl-CoA hydratase	ISS	57	ECH	NA	crotonase	NA	ClpP/crotonase
28210227	None	None	enoyl-CoA hydratase	ISS	57	ECH	NA	crotonase	NA	ClpP/crotonase
28212012	None	None	enoyl-CoA hydratase	ISS	57	ECH	NA	crotonase	NA	ClpP/crotonase
28870334	None	None	enoyl-CoA hydratase	ISS	57	ECH	NA	crotonase	NA	ClpP/crotonase
28898982	None	None	enoyl-CoA hydratase	ISS	57	ECH	NA	crotonase	NA	ClpP/crotonase
28900478	None	None	enoyl-CoA hydratase	ISS	57	ECH	NA	crotonase	NA	ClpP/crotonase
28900975	None	None	enoyl-CoA hydratase	ISS	57	ECH	NA	crotonase	NA	ClpP/crotonase
28974559	None	None	enoyl-CoA hydratase	ISS	57	ECH	NA	crotonase	NA	ClpP/crotonase
29653914	None	None	enoyl-CoA hydratase	ISS	57	ECH	NA	crotonase	NA	ClpP/crotonase
29789289	None	None	enoyl-CoA hydratase	ISS	57	ECH	NA	crotonase	NA	ClpP/crotonase
29827176	None	None	enoyl-CoA hydratase	ISS	57	ECH	NA	crotonase	NA	ClpP/crotonase
29827786	None	None	enoyl-CoA hydratase	ISS	57	ECH	NA	crotonase	NA	ClpP/crotonase
29829328	None	None	enoyl-CoA hydratase	ISS	57	ECH	NA	crotonase	NA	ClpP/crotonase
30022601	None	None	enoyl-CoA hydratase	ISS	57	ECH	NA	crotonase	NA	ClpP/crotonase
30264590	None	None	enoyl-CoA hydratase	ISS	57	ECH	NA	crotonase	NA	ClpP/crotonase
30585161	None	None	enoyl-CoA hydratase	ISS	57	ECH	NA	crotonase	NA	ClpP/crotonase
31240539	None	None	enoyl-CoA hydratase	ISS	57	ECH	NA	crotonase	NA	ClpP/crotonase
31541815	None	None	enoyl-CoA hydratase	ISS	407	ECH	NA	crotonase	NA	ClpP/crotonase
31792048	None	None	enoyl-CoA hydratase	ISS	57	ECH	NA	crotonase	NA	ClpP/crotonase
32041807	None	None	enoyl-CoA hydratase	ISS	57	ECH	NA	crotonase	NA	ClpP/crotonase
32411645	None	None	enoyl-CoA hydratase	ISS	57	ECH	NA	crotonase	NA	ClpP/crotonase
32413533	None	None	enoyl-CoA hydratase	ISS	57	ECH	NA	crotonase	NA	ClpP/crotonase; Ribokinase-like
39934855	None	None	enoyl-CoA hydratase	ISS	57	ECH	NA	crotonase	NA	ClpP/crotonase
39936778	None	None	enoyl-CoA hydratase	ISS	57	ECH	NA	crotonase	NA	ClpP/crotonase
47528868	None	None	enoyl-CoA hydratase	ISS	57	ECH	NA	crotonase	NA	ClpP/crotonase
48731385	None	None	enoyl-CoA hydratase	ISS	57	ECH	NA	crotonase	NA	ClpP/crotonase
48733151	None	None	enoyl-CoA hydratase	ISS	57	ECH	NA	crotonase	NA	ClpP/crotonase
48780769	None	None	enoyl-CoA hydratase	ISS	57	ECH	NA	crotonase	NA	ClpP/crotonase
48782219	None	None	enoyl-CoA hydratase	ISS	57	ECH	NA	crotonase	NA	ClpP/crotonase
48783172	None	None	enoyl-CoA hydratase	ISS	57	ECH	NA	crotonase	NA	ClpP/crotonase
48784092	None	None	enoyl-CoA hydratase	ISS	57	ECH	NA	crotonase	NA	ClpP/crotonase
48785205	None	None	enoyl-CoA hydratase	ISS	57	ECH	NA	crotonase	NA	ClpP/crotonase
48785253	None	None	enoyl-CoA hydratase	ISS	57	ECH	NA	crotonase	NA	ClpP/crotonase
48787968	None	None	enoyl-CoA hydratase	ISS	57	ECH	NA	crotonase	NA	ClpP/crotonase
48836355	None	None	enoyl-CoA hydratase	ISS	57	ECH	NA	crotonase	NA	ClpP/crotonase
48845694	None	None	enoyl-CoA hydratase	ISS	57	ECH	NA	crotonase	NA	ClpP/crotonase
48847391	None	None	enoyl-CoA hydratase	ISS	57	ECH	NA	crotonase	NA	ClpP/crotonase
48849763	None	None	enoyl-CoA hydratase	ISS	57	ECH	NA	crotonase	NA	ClpP/crotonase
48850652	None	None	enoyl-CoA hydratase	ISS	57	ECH	NA	crotonase	NA	ClpP/crotonase
48852303	None	None	enoyl-CoA hydratase	ISS	57	ECH	NA	crotonase	NA	ClpP/crotonase
48852708	None	None	enoyl-CoA hydratase	ISS	57	ECH	NA	crotonase	NA	ClpP/crotonase
48853174	None	None	enoyl-CoA hydratase	ISS	57	ECH	NA	crotonase	NA	ClpP/crotonase
48854178	None	None	enoyl-CoA hydratase	ISS	57	ECH	NA	crotonase	NA	ClpP/crotonase
56476721	None	None	enoyl-CoA hydratase	ISS	57	ECH	NA	crotonase	NA	ClpP/crotonase
66046261	None	None	enoyl-CoA hydratase	ISS	57	ECH	NA	crotonase	NA	ClpP/crotonase
67153691	None	None	enoyl-CoA hydratase	ISS	57	ECH	NA	crotonase	NA	ClpP/crotonase
2765432	None	feruloyl-CoA hydratase/lyase	feruloyl-CoA hydratase/lyase	IES	427	ECH	NA	crotonase	NA	ClpP/crotonase
3116017	None	feruloyl-CoA hydratase/lyase	feruloyl-CoA hydratase/lyase	CFM	55	ECH	NA	crotonase	NA	ClpP/crotonase
11595498	None	feruloyl-CoA hydratase/lyase	feruloyl-CoA hydratase/lyase	IES	425	ECH	NA	crotonase	NA	ClpP/crotonase
19570348	None	feruloyl-CoA hydratase/lyase	feruloyl-CoA hydratase/lyase	IES	428	ECH	NA	crotonase	NA	ClpP/crotonase
19570352	None	feruloyl-CoA hydratase/lyase	feruloyl-CoA hydratase/lyase	IES	428	ECH	NA	crotonase	NA	ClpP/crotonase
1946287	None	None	feruloyl-CoA hydratase/lyase	ISS	57	ECH	NA	crotonase	NA	ClpP/crotonase
13471764	None	None	feruloyl-CoA hydratase/lyase	ISS	57	ECH	NA	crotonase	NA	ClpP/crotonase
16126640	None	None	feruloyl-CoA hydratase/lyase	ISS	57	ECH	NA	crotonase	NA	ClpP/crotonase
17548446	None	None	feruloyl-CoA hydratase/lyase	ISS	57	ECH	NA	crotonase	NA	ClpP/crotonase
18250630	None	None	feruloyl-CoA hydratase/lyase	ISS	426	ECH	NA	crotonase	NA	ClpP/crotonase
21230284	None	None	feruloyl-CoA hydratase/lyase	ISS	57	ECH	NA	crotonase	NA	ClpP/crotonase
21241653	None	None	feruloyl-CoA hydratase/lyase	ISS	57	ECH	NA	crotonase	NA	ClpP/crotonase
23109992	None	None	feruloyl-CoA hydratase/lyase	ISS	57	ECH	NA	crotonase	NA	ClpP/crotonase
26990073	None	None	feruloyl-CoA hydratase/lyase	ISS	57	ECH	NA	crotonase	NA	ClpP/crotonase
28870123	None	None	feruloyl-CoA hydratase/lyase	ISS	57	ECH	NA	crotonase	NA	ClpP/crotonase
32306888	None	None	feruloyl-CoA hydratase/lyase	ISS	57	ECH	NA	crotonase	NA	ClpP/crotonase
66045964	None	None	feruloyl-CoA hydratase/lyase	ISS	57	ECH	NA	crotonase	NA	ClpP/crotonase
67155787	None	None	feruloyl-CoA hydratase/lyase	ISS	57	ECH	NA	crotonase	NA	ClpP/crotonase
4558756	None	histone acetyltransferase	histone acetyltransferase	ISS	57	ECH	NA	crotonase	NA	ClpP/crotonase
4757966	None	histone acetyltransferase	histone acetyltransferase	IES	68	ECH	NA	crotonase	NA	ClpP/crotonase
4757968	None	histone acetyltransferase	histone acetyltransferase	ISS	68	ECH	NA	crotonase	NA	ClpP/crotonase
6753398	None	histone acetyltransferase	histone acetyltransferase	ISS	57	ECH	NA	crotonase	NA	ClpP/crotonase
15886859	None	histone acetyltransferase	histone acetyltransferase	ISS	57	ECH	NA	crotonase	NA	ClpP/crotonase
25453481	None	histone acetyltransferase	histone acetyltransferase	CFM	68	ECH	NA	crotonase	NA	ClpP/crotonase
25777617	None	histone acetyltransferase	histone acetyltransferase	IES	68	ECH	NA	crotonase	NA	ClpP/crotonase
25777619	None	histone acetyltransferase	histone acetyltransferase	IES	68	ECH	NA	crotonase	NA	ClpP/crotonase
25777621	None	histone acetyltransferase	histone acetyltransferase	IES	68	ECH	NA	crotonase	NA	ClpP/crotonase
32479358	None	histone acetyltransferase	histone acetyltransferase	ISS	57	ECH	NA	crotonase	NA	ClpP/crotonase
32479360	None	histone acetyltransferase	histone acetyltransferase	ISS	57	ECH	NA	crotonase	NA	ClpP/crotonase
27708686	None	None	histone acetyltransferase	ISS	57	ECH	NA	crotonase	NA	ClpP/crotonase
4502327	None	methylglutaconyl-CoA hydratase	methylglutaconyl-CoA hydratase	IES	58	ECH	NA	crotonase	NA	ClpP/crotonase
17943407	1HZD	methylglutaconyl-CoA hydratase	methylglutaconyl-CoA hydratase	CFM	58	ECH	Crotonase-like	crotonase	ClpP/crotonase	ClpP/crotonase
7709988	None	None	methylglutaconyl-CoA hydratase	ISS	421	ECH	NA	crotonase	NA	ClpP/crotonase
20072952	None	None	methylglutaconyl-CoA hydratase	ISS	57	ECH	NA	crotonase	NA	ClpP/crotonase
29612662	None	None	methylglutaconyl-CoA hydratase	ISS	57	ECH	NA	crotonase	NA	ClpP/crotonase
15597209	None	methylglutaconyl-CoA hydratase 2	methylglutaconyl-CoA hydratase 2	IES	761	ECH	NA	crotonase	NA	ClpP/crotonase
26990767	None	methylglutaconyl-CoA hydratase 2	methylglutaconyl-CoA hydratase 2	CFM	761	ECH	NA	crotonase	NA	ClpP/crotonase
23101990	None	None	methylglutaconyl-CoA hydratase 2	ISS	57	ECH	NA	crotonase	NA	ClpP/crotonase
23472264	None	None	methylglutaconyl-CoA hydratase 2	ISS	57	ECH	NA	crotonase	NA	ClpP/crotonase
24373460	None	None	methylglutaconyl-CoA hydratase 2	ISS	57	ECH	NA	crotonase	NA	ClpP/crotonase
27366932	None	None	methylglutaconyl-CoA hydratase 2	ISS	57	ECH	NA	crotonase	NA	ClpP/crotonase
28869924	None	None	methylglutaconyl-CoA hydratase 2	ISS	57	ECH	NA	crotonase	NA	ClpP/crotonase
28900471	None	None	methylglutaconyl-CoA hydratase 2	ISS	57	ECH	NA	crotonase	NA	ClpP/crotonase
28900982	None	None	methylglutaconyl-CoA hydratase 2	ISS	57	ECH	NA	crotonase	NA	ClpP/crotonase
48729829	None	None	methylglutaconyl-CoA hydratase 2	ISS	57	ECH	NA	crotonase	NA	ClpP/crotonase
48783629	None	None	methylglutaconyl-CoA hydratase 2	ISS	57	ECH	NA	crotonase	NA	ClpP/crotonase
8569414	1EF9, 1EF8	methylmalonyl-CoA decarboxylase	methylmalonyl-CoA decarboxylase	CFM	62	ECH	Crotonase-like	crotonase	ClpP/crotonase	ClpP/crotonase
15803453	None	None	methylmalonyl-CoA decarboxylase	ISS	57	ECH	NA	crotonase	NA	ClpP/crotonase
22986618	None	None	methylmalonyl-CoA decarboxylase	ISS	57	ECH	NA	crotonase	NA	ClpP/crotonase
23012990	None	None	methylmalonyl-CoA decarboxylase	ISS	57	ECH	NA	crotonase	NA	ClpP/crotonase
24114170	None	None	methylmalonyl-CoA decarboxylase	ISS	57	ECH	NA	crotonase	NA	ClpP/crotonase
30064228	None	None	methylmalonyl-CoA decarboxylase	ISS	57	ECH	NA	crotonase	NA	ClpP/crotonase
119118	None	None	None	None	None	ECH	NA	crotonase	NA	ClpP/crotonase
2226378	None	None	None	None	None	ECH	NA	crotonase	NA	ClpP/crotonase
2290997	None	None	None	None	None	ECH	NA	crotonase	NA	ClpP/crotonase
2764829	None	None	None	None	None	ECH	NA	crotonase	NA	ClpP/crotonase
3193336	None	None	None	None	None	ECH	NA	crotonase	NA	ClpP/crotonase
3253198	None	None	None	None	None	ECH	NA	crotonase	NA	ClpP/crotonase
3309645	None	None	None	None	None	ECH	NA	crotonase	NA	ClpP/crotonase
3724166	None	None	None	None	None	ECH	NA	crotonase	NA	ClpP/crotonase
3885480	None	None	None	None	None	ECH	NA	crotonase	NA	ClpP/crotonase
4512361	None	None	None	None	None	ECH	NA	crotonase	NA	ClpP/crotonase
5019752	None	None	None	None	None	ECH	NA	crotonase	NA	ClpP/crotonase
5042366	None	None	None	None	None	ECH	NA	crotonase	NA	ClpP/crotonase
5916173	None	None	None	None	None	ECH	NA	crotonase	NA	ClpP/crotonase
6323314	None	None	None	None	None	ECH	NA	crotonase	NA	ClpP/crotonase
6469117	None	None	None	None	None	ECH	NA	crotonase	NA	ClpP/crotonase
6683571	None	None	None	None	None	ECH	NA	crotonase	NA	ClpP/crotonase
6755026	None	None	None	None	None	ECH	NA	crotonase	NA	ClpP/crotonase
6942171	None	None	None	None	None	ECH	NA	crotonase	NA	ClpP/crotonase
7428394	None	None	None	None	None	ECH	NA	crotonase	NA	ClpP/crotonase
7436962	None	None	None	None	None	ECH	NA	crotonase	NA	ClpP/crotonase
7522119	None	None	None	None	None	ECH	NA	crotonase	NA	ClpP/crotonase
7594586	None	None	None	None	None	ECH	NA	crotonase	NA	ClpP/crotonase
7670842	None	None	None	None	None	ECH	NA	crotonase	NA	ClpP/crotonase
7689035	None	None	None	None	None	ECH	NA	crotonase	NA	ClpP/crotonase
8133118	None	None	None	None	None	ECH	NA	crotonase	NA	ClpP/crotonase
8574030	None	None	None	None	None	ECH	NA	crotonase	NA	ClpP/crotonase
8919878	None	None	None	None	None	ECH	NA	crotonase	NA	ClpP/crotonase
9711323	None	None	None	None	None	ECH	NA	crotonase	NA	ClpP/crotonase
9711331	None	None	None	None	None	ECH	NA	crotonase	NA	ClpP/crotonase
10566466	None	None	None	None	None	ECH	NA	crotonase	NA	ClpP/crotonase
10566913	None	None	None	None	None	ECH	NA	crotonase	NA	ClpP/crotonase
10635042	None	None	None	None	None	ECH	NA	crotonase	NA	ClpP/crotonase
11095329	None	None	None	None	None	ECH	NA	crotonase	NA	ClpP/crotonase
11360931	None	None	None	None	None	ECH	NA	crotonase	NA	ClpP/crotonase
11498293	None	None	None	None	None	ECH	NA	crotonase	NA	ClpP/crotonase
11498722	None	None	None	None	None	ECH	NA	crotonase	NA	ClpP/crotonase
11498791	None	None	None	None	None	ECH	NA	crotonase	NA	ClpP/crotonase
11499231	None	None	None	None	None	ECH	NA	crotonase	NA	ClpP/crotonase
11500005	None	None	None	None	None	ECH	NA	crotonase	NA	ClpP/crotonase
11559437	None	None	None	None	None	ECH	NA	crotonase	NA	ClpP/crotonase
12052810	None	None	None	None	None	ECH	NA	crotonase	NA	ClpP/crotonase
12654521	None	None	None	None	None	ECH	NA	crotonase	NA	ClpP/crotonase
12667040	None	None	None	None	None	ECH	NA	crotonase	NA	ClpP/crotonase
12803813	None	None	None	None	None	ECH	NA	crotonase	NA	ClpP/crotonase
12805053	None	None	None	None	None	ECH	NA	crotonase	NA	ClpP/crotonase
12805477	None	None	None	None	None	ECH	NA	crotonase	NA	ClpP/crotonase
12830828	None	None	None	None	None	ECH	NA	crotonase	NA	ClpP/crotonase
12839648	None	None	None	None	None	ECH	NA	crotonase	NA	ClpP/crotonase
13097675	None	None	None	None	None	ECH	NA	crotonase	NA	ClpP/crotonase
13474529	None	None	None	None	None	ECH	NA	crotonase	NA	ClpP/crotonase
13474694	None	None	None	None	None	ECH	NA	crotonase	NA	ClpP/crotonase
13475025	None	None	None	None	None	ECH	NA	crotonase	NA	ClpP/crotonase
13475067	None	None	None	None	None	ECH	NA	crotonase	NA	ClpP/crotonase
13476196	None	None	None	None	None	ECH	NA	crotonase	NA	ClpP/crotonase
13476984	None	None	None	None	None	ECH	NA	crotonase	NA	ClpP/crotonase
13541746	None	None	None	None	None	ECH	NA	crotonase	NA	ClpP/crotonase
13661786	None	None	None	None	None	ECH	NA	crotonase	NA	ClpP/crotonase
14140135	None	None	None	None	None	ECH	NA	crotonase	NA	ClpP/crotonase
14140136	None	None	None	None	None	ECH	NA	crotonase	NA	ClpP/crotonase
14325158	None	None	None	None	None	ECH	NA	crotonase	NA	ClpP/crotonase
14595064	None	None	None	None	None	ECH	NA	crotonase	NA	ClpP/crotonase
15131512	None	None	None	None	None	ECH	NA	crotonase	NA	ClpP/crotonase
15131513	None	None	None	None	None	ECH	NA	crotonase	NA	ClpP/crotonase
15235886	None	None	None	None	None	ECH	NA	crotonase	NA	ClpP/crotonase
15558969	None	None	None	None	None	ECH	NA	crotonase	NA	ClpP/crotonase
15558978	None	None	None	None	None	ECH	NA	crotonase	NA	ClpP/crotonase
15596218	None	None	None	None	None	ECH	NA	crotonase	NA	ClpP/crotonase
15596437	None	None	None	None	None	ECH	NA	crotonase	NA	ClpP/crotonase
15596945	None	None	None	None	None	ECH	NA	crotonase	NA	ClpP/crotonase
15598037	None	None	None	None	None	ECH	NA	crotonase	NA	ClpP/crotonase
15598086	None	None	None	None	None	ECH	NA	crotonase	NA	ClpP/crotonase
15598622	None	None	None	None	None	ECH	NA	crotonase	NA	ClpP/crotonase
15599526	None	None	None	None	None	ECH	NA	crotonase	NA	ClpP/crotonase
15600173	None	None	None	None	None	ECH	NA	crotonase	NA	ClpP/crotonase
15606408	None	None	None	None	None	ECH	NA	crotonase	NA	ClpP/crotonase
15607597	None	None	None	None	None	ECH	NA	crotonase	NA	ClpP/crotonase
15607772	None	None	None	None	None	ECH	NA	crotonase	NA	ClpP/crotonase
15607813	None	None	None	None	None	ECH	NA	crotonase	NA	ClpP/crotonase
15608045	None	None	None	None	None	ECH	NA	crotonase	NA	ClpP/crotonase
15608111	None	None	None	None	None	ECH	NA	crotonase	NA	ClpP/crotonase
15608281	None	None	None	None	None	ECH	NA	crotonase	NA	ClpP/crotonase
15608282	None	None	None	None	None	ECH	NA	crotonase	NA	ClpP/crotonase
15608610	None	None	None	None	None	ECH	NA	crotonase	NA	ClpP/crotonase
15609072	None	None	None	None	None	ECH	NA	crotonase	NA	ClpP/crotonase
15609623	None	None	None	None	None	ECH	NA	crotonase	NA	ClpP/crotonase
15609816	None	None	None	None	None	ECH	NA	crotonase	NA	ClpP/crotonase
15609968	None	None	None	None	None	ECH	NA	crotonase	NA	ClpP/crotonase
15610176	None	None	None	None	None	ECH	NA	crotonase	NA	ClpP/crotonase
15610686	None	None	None	None	None	ECH	NA	crotonase	NA	ClpP/crotonase
15612765	None	None	None	None	None	ECH	NA	crotonase	NA	ClpP/crotonase
15612770	None	None	None	None	None	ECH	NA	crotonase	NA	ClpP/crotonase
15613698	None	None	None	None	None	ECH	NA	crotonase	NA	ClpP/crotonase
15614412	None	None	None	None	None	ECH	NA	crotonase	NA	ClpP/crotonase
15615145	None	None	None	None	None	ECH	NA	crotonase	NA	ClpP/crotonase
15616386	None	None	None	None	None	ECH	NA	crotonase	NA	ClpP/crotonase
15675604	None	None	None	None	None	ECH	NA	crotonase	NA	ClpP/crotonase
15805154	None	None	None	None	None	ECH	NA	crotonase	NA	ClpP/crotonase
15805220	None	None	None	None	None	ECH	NA	crotonase	NA	ClpP/crotonase
15807495	None	None	None	None	None	ECH	NA	crotonase	NA	ClpP/crotonase
15823795	None	None	None	None	None	ECH	NA	crotonase	NA	ClpP/crotonase
15827633	None	None	None	None	None	ECH	NA	crotonase	NA	ClpP/crotonase
15827924	None	None	None	None	None	ECH	NA	crotonase	NA	ClpP/crotonase
15828137	None	None	None	None	None	ECH	NA	crotonase	NA	ClpP/crotonase
15888076	None	None	None	None	None	ECH	NA	crotonase	NA	ClpP/crotonase
15891456	None	None	None	None	None	ECH	NA	crotonase	NA	ClpP/crotonase
15897020	None	None	None	None	None	ECH	NA	crotonase	NA	ClpP/crotonase
15899348	None	None	None	None	None	ECH	NA	crotonase	NA	ClpP/crotonase
15900334	None	None	None	None	None	ECH	NA	crotonase	NA	ClpP/crotonase
15902419	None	None	None	None	None	ECH	NA	crotonase	NA	ClpP/crotonase
15920830	None	None	None	None	None	ECH	NA	crotonase	NA	ClpP/crotonase
15922749	None	None	None	None	None	ECH	NA	crotonase	NA	ClpP/crotonase
15964629	None	None	None	None	None	ECH	NA	crotonase	NA	ClpP/crotonase
15964998	None	None	None	None	None	ECH	NA	crotonase	NA	ClpP/crotonase
16041166	None	None	None	None	None	ECH	NA	crotonase	NA	ClpP/crotonase
16078777	None	None	None	None	None	ECH	NA	crotonase	NA	ClpP/crotonase
16078778	None	None	None	None	None	ECH	NA	crotonase	NA	ClpP/crotonase
16078883	None	None	None	None	None	ECH	NA	crotonase	NA	ClpP/crotonase
16081562	None	None	None	None	None	ECH	NA	crotonase	NA	ClpP/crotonase
16121733	None	None	None	None	None	ECH	NA	crotonase	NA	ClpP/crotonase
16121734	None	None	None	None	None	ECH	NA	crotonase	NA	ClpP/crotonase
16124652	None	None	None	None	None	ECH	NA	crotonase	NA	ClpP/crotonase
16125199	None	None	None	None	None	ECH	NA	crotonase	NA	ClpP/crotonase
16125967	None	None	None	None	None	ECH	NA	crotonase	NA	ClpP/crotonase
16126058	None	None	None	None	None	ECH	NA	crotonase	NA	ClpP/crotonase
16126094	None	None	None	None	None	ECH	NA	crotonase	NA	ClpP/crotonase
16126408	None	None	None	None	None	ECH	NA	crotonase	NA	ClpP/crotonase
16126813	None	None	None	None	None	ECH	NA	crotonase	NA	ClpP/crotonase
16127314	None	None	None	None	None	ECH	NA	crotonase	NA	ClpP/crotonase
16129355	None	None	None	None	None	ECH	NA	crotonase	NA	ClpP/crotonase
16264453	None	None	None	None	None	ECH	NA	crotonase	NA	ClpP/crotonase
16265300	None	None	None	None	None	ECH	NA	crotonase	NA	ClpP/crotonase
16554507	None	None	None	None	None	ECH	NA	crotonase	NA	ClpP/crotonase
17535521	None	None	None	None	None	ECH	NA	crotonase	NA	ClpP/crotonase
17540306	None	None	None	None	None	ECH	NA	crotonase	NA	ClpP/crotonase
17540714	None	None	None	None	None	ECH	NA	crotonase	NA	ClpP/crotonase
17544986	None	None	None	None	None	ECH	NA	crotonase	NA	ClpP/crotonase
17545023	None	None	None	None	None	ECH	NA	crotonase	NA	ClpP/crotonase
17545195	None	None	None	None	None	ECH	NA	crotonase	NA	ClpP/crotonase
17546733	None	None	None	None	None	ECH	NA	crotonase	NA	ClpP/crotonase
17547591	None	None	None	None	None	ECH	NA	crotonase	NA	ClpP/crotonase
17547592	None	None	None	None	None	ECH	NA	crotonase	NA	ClpP/crotonase
17548256	None	None	None	None	None	ECH	NA	crotonase	NA	ClpP/crotonase
17548892	None	None	None	None	None	ECH	NA	crotonase	NA	ClpP/crotonase
17549921	None	None	None	None	None	ECH	NA	crotonase	NA	ClpP/crotonase
17560910	None	None	None	None	None	ECH	NA	crotonase	NA	ClpP/crotonase
17937189	None	None	None	None	None	ECH	NA	crotonase	NA	ClpP/crotonase
17987805	None	None	None	None	None	ECH	NA	crotonase	NA	ClpP/crotonase; Metallothionein
18312781	None	None	None	None	None	ECH	NA	crotonase	NA	ClpP/crotonase
18369663	None	None	None	None	None	ECH	NA	crotonase	NA	ClpP/crotonase
18369665	None	None	None	None	None	ECH	NA	crotonase	NA	ClpP/crotonase
19264064	None	None	None	None	None	ECH	NA	crotonase	NA	ClpP/crotonase
19703616	None	None	None	None	None	ECH	NA	crotonase	NA	ClpP/crotonase
19746712	None	None	None	None	None	ECH	NA	crotonase	NA	ClpP/crotonase
20129407	None	None	None	None	None	ECH	NA	crotonase	NA	ClpP/crotonase
20150021	None	None	None	None	None	ECH	NA	crotonase	NA	ClpP/crotonase
20150022	None	None	None	None	None	ECH	NA	crotonase	NA	ClpP/crotonase
20271005	None	None	None	None	None	ECH	NA	crotonase	NA	ClpP/crotonase
21220327	None	None	None	None	None	ECH	NA	crotonase	NA	ClpP/crotonase
21222774	None	None	None	None	None	ECH	NA	crotonase	NA	ClpP/crotonase
21223513	None	None	None	None	None	ECH	NA	crotonase	NA	ClpP/crotonase
21224316	None	None	None	None	None	ECH	NA	crotonase	NA	ClpP/crotonase
21224358	None	None	None	None	None	ECH	NA	crotonase	NA	ClpP/crotonase
21225026	None	None	None	None	None	ECH	NA	crotonase	NA	ClpP/crotonase
21225042	None	None	None	None	None	ECH	NA	crotonase	NA	ClpP/crotonase
21225082	None	None	None	None	None	ECH	NA	crotonase	NA	ClpP/crotonase
21230604	None	None	None	None	None	ECH	NA	crotonase	NA	ClpP/crotonase
21231281	None	None	None	None	None	ECH	NA	crotonase	NA	ClpP/crotonase
21241998	None	None	None	None	None	ECH	NA	crotonase	NA	ClpP/crotonase
21242597	None	None	None	None	None	ECH	NA	crotonase	NA	ClpP/crotonase
21242623	None	None	None	None	None	ECH	NA	crotonase	NA	ClpP/crotonase
21312020	None	None	None	None	None	ECH	NA	crotonase	NA	ClpP/crotonase
21312210	None	None	None	None	None	ECH	NA	crotonase	NA	ClpP/crotonase; Acyl-CoA binding protein
21313084	None	None	None	None	None	ECH	NA	crotonase	NA	ClpP/crotonase
21357171	None	None	None	None	None	ECH	NA	crotonase	NA	ClpP/crotonase
21483288	None	None	None	None	None	ECH	NA	crotonase	NA	ClpP/crotonase
21911422	None	None	None	None	None	ECH	NA	crotonase	NA	ClpP/crotonase
21911423	None	None	None	None	None	ECH	NA	crotonase	NA	ClpP/crotonase
21952502	None	None	None	None	None	ECH	NA	crotonase	NA	ClpP/crotonase
21961202	None	None	None	None	None	ECH	NA	crotonase	NA	ClpP/crotonase
22035768	None	None	None	None	None	ECH	NA	crotonase	NA	ClpP/crotonase
22126589	None	None	None	None	None	ECH	NA	crotonase	NA	ClpP/crotonase
22126590	None	None	None	None	None	ECH	NA	crotonase	NA	ClpP/crotonase
22536525	None	None	None	None	None	ECH	NA	crotonase	NA	ClpP/crotonase
22748743	None	None	None	None	None	ECH	NA	crotonase	NA	ClpP/crotonase
22956770	None	None	None	None	None	ECH	NA	crotonase	NA	ClpP/crotonase
22957146	None	None	None	None	None	ECH	NA	crotonase	NA	ClpP/crotonase
22957478	None	None	None	None	None	ECH	NA	crotonase	NA	ClpP/crotonase
22957850	None	None	None	None	None	ECH	NA	crotonase	NA	ClpP/crotonase
22960181	None	None	None	None	None	ECH	NA	crotonase	NA	ClpP/crotonase
22962376	None	None	None	None	None	ECH	NA	crotonase	NA	ClpP/crotonase
22962409	None	None	None	None	None	ECH	NA	crotonase	NA	ClpP/crotonase
22962456	None	None	None	None	None	ECH	NA	crotonase	NA	ClpP/crotonase
22963731	None	None	None	None	None	ECH	NA	crotonase	NA	ClpP/crotonase
22964111	None	None	None	None	None	ECH	NA	crotonase	NA	ClpP/crotonase
22965214	None	None	None	None	None	ECH	NA	crotonase	NA	ClpP/crotonase
22965332	None	None	None	None	None	ECH	NA	crotonase	NA	ClpP/crotonase
22968061	None	None	None	None	None	ECH	NA	crotonase	NA	ClpP/crotonase
22968140	None	None	None	None	None	ECH	NA	crotonase	NA	ClpP/crotonase
22975216	None	None	None	None	None	ECH	NA	crotonase	NA	ClpP/crotonase
22975969	None	None	None	None	None	ECH	NA	crotonase	NA	ClpP/crotonase
22975974	None	None	None	None	None	ECH	NA	crotonase	NA	ClpP/crotonase
22978817	None	None	None	None	None	ECH	NA	crotonase	NA	ClpP/crotonase
22979194	None	None	None	None	None	ECH	NA	crotonase	NA	ClpP/crotonase
22979984	None	None	None	None	None	ECH	NA	crotonase	NA	ClpP/crotonase
22980107	None	None	None	None	None	ECH	NA	crotonase	NA	ClpP/crotonase
22980441	None	None	None	None	None	ECH	NA	crotonase	NA	ClpP/crotonase
22980689	None	None	None	None	None	ECH	NA	crotonase	NA	ClpP/crotonase
22981686	None	None	None	None	None	ECH	NA	crotonase	NA	ClpP/crotonase
22982268	None	None	None	None	None	ECH	NA	crotonase	NA	ClpP/crotonase
22982419	None	None	None	None	None	ECH	NA	crotonase	NA	ClpP/crotonase
22982632	None	None	None	None	None	ECH	NA	crotonase	NA	ClpP/crotonase
22982700	None	None	None	None	None	ECH	NA	crotonase	NA	ClpP/crotonase
22983194	None	None	None	None	None	ECH	NA	crotonase	NA	ClpP/crotonase
22983305	None	None	None	None	None	ECH	NA	crotonase	NA	ClpP/crotonase
22983639	None	None	None	None	None	ECH	NA	crotonase	NA	ClpP/crotonase
22985492	None	None	None	None	None	ECH	NA	crotonase	NA	ClpP/crotonase
22985496	None	None	None	None	None	ECH	NA	crotonase	NA	ClpP/crotonase
22986208	None	None	None	None	None	ECH	NA	crotonase	NA	ClpP/crotonase
22986575	None	None	None	None	None	ECH	NA	crotonase	NA	ClpP/crotonase
22986742	None	None	None	None	None	ECH	NA	crotonase	NA	ClpP/crotonase
22987970	None	None	None	None	None	ECH	NA	crotonase	NA	ClpP/crotonase
23010921	None	None	None	None	None	ECH	NA	crotonase	NA	ClpP/crotonase
23012395	None	None	None	None	None	ECH	NA	crotonase	NA	ClpP/crotonase
23013413	None	None	None	None	None	ECH	NA	crotonase	NA	ClpP/crotonase
23014560	None	None	None	None	None	ECH	NA	crotonase	NA	ClpP/crotonase
23014842	None	None	None	None	None	ECH	NA	crotonase	NA	ClpP/crotonase
23015484	None	None	None	None	None	ECH	NA	crotonase	NA	ClpP/crotonase
23016336	None	None	None	None	None	ECH	NA	crotonase	NA	ClpP/crotonase
23016674	None	None	None	None	None	ECH	NA	crotonase	NA	ClpP/crotonase
23016771	None	None	None	None	None	ECH	NA	crotonase	NA	ClpP/crotonase
23017386	None	None	None	None	None	ECH	NA	crotonase	NA	ClpP/crotonase
23017405	None	None	None	None	None	ECH	NA	crotonase	NA	ClpP/crotonase
23017460	None	None	None	None	None	ECH	NA	crotonase	NA	ClpP/crotonase
23017777	None	None	None	None	None	ECH	NA	crotonase	NA	ClpP/crotonase
23017816	None	None	None	None	None	ECH	NA	crotonase	NA	ClpP/crotonase
23026256	None	None	None	None	None	ECH	NA	crotonase	NA	ClpP/crotonase
23053312	None	None	None	None	None	ECH	NA	crotonase	NA	ClpP/crotonase
23053832	None	None	None	None	None	ECH	NA	crotonase	NA	ClpP/crotonase
23056072	None	None	None	None	None	ECH	NA	crotonase	NA	ClpP/crotonase
23056093	None	None	None	None	None	ECH	NA	crotonase	NA	ClpP/crotonase
23059427	None	None	None	None	None	ECH	NA	crotonase	NA	ClpP/crotonase
23098137	None	None	None	None	None	ECH	NA	crotonase	NA	ClpP/crotonase
23099153	None	None	None	None	None	ECH	NA	crotonase	NA	ClpP/crotonase
23100123	None	None	None	None	None	ECH	NA	crotonase	NA	ClpP/crotonase
23106882	None	None	None	None	None	ECH	NA	crotonase	NA	ClpP/crotonase
23107865	None	None	None	None	None	ECH	NA	crotonase	NA	ClpP/crotonase
23108005	None	None	None	None	None	ECH	NA	crotonase	NA	ClpP/crotonase
23108836	None	None	None	None	None	ECH	NA	crotonase	NA	ClpP/crotonase
23108873	None	None	None	None	None	ECH	NA	crotonase	NA	ClpP/crotonase
23109044	None	None	None	None	None	ECH	NA	crotonase	NA	ClpP/crotonase
23114541	None	None	None	None	None	ECH	NA	crotonase	NA	ClpP/crotonase
23114713	None	None	None	None	None	ECH	NA	crotonase	NA	ClpP/crotonase
23118427	None	None	None	None	None	ECH	NA	crotonase	NA	ClpP/crotonase
23120387	None	None	None	None	None	ECH	NA	crotonase	NA	ClpP/crotonase
23126918	None	None	None	None	None	ECH	NA	crotonase	NA	ClpP/crotonase
23126919	None	None	None	None	None	ECH	NA	crotonase	NA	ClpP/crotonase
23500932	None	None	None	None	None	ECH	NA	crotonase	NA	ClpP/crotonase
23501315	None	None	None	None	None	ECH	NA	crotonase	NA	ClpP/crotonase
23509082	None	None	None	None	None	ECH	NA	crotonase	NA	ClpP/crotonase; GTPase activation domain, GAP
24212773	None	None	None	None	None	ECH	NA	crotonase	NA	ClpP/crotonase
24213618	None	None	None	None	None	ECH	NA	crotonase	NA	ClpP/crotonase
24214965	None	None	None	None	None	ECH	NA	crotonase	NA	ClpP/crotonase
24216065	None	None	None	None	None	ECH	NA	crotonase	NA	ClpP/crotonase
24216343	None	None	None	None	None	ECH	NA	crotonase	NA	ClpP/crotonase
24372165	None	None	None	None	None	ECH	NA	crotonase	NA	ClpP/crotonase
24375396	None	None	None	None	None	ECH	NA	crotonase	NA	ClpP/crotonase
24380118	None	None	None	None	None	ECH	NA	crotonase	NA	ClpP/crotonase
24461556	None	None	None	None	None	ECH	NA	crotonase	NA	ClpP/crotonase
24461673	None	None	None	None	None	ECH	NA	crotonase	NA	ClpP/crotonase
24650670	None	None	None	None	None	ECH	NA	crotonase	NA	ClpP/crotonase
24653139	None	None	None	None	None	ECH	NA	crotonase	NA	ClpP/crotonase
24654903	None	None	None	None	None	ECH	NA	crotonase	NA	ClpP/crotonase
25027228	None	None	None	None	None	ECH	NA	crotonase	NA	ClpP/crotonase
25029336	None	None	None	None	None	ECH	NA	crotonase	NA	ClpP/crotonase
25052987	None	None	None	None	None	ECH	NA	crotonase	NA	ClpP/crotonase
25141363	None	None	None	None	None	ECH	NA	crotonase	NA	ClpP/crotonase
26006094	None	None	None	None	None	ECH	NA	crotonase	NA	ClpP/crotonase
26354987	None	None	None	None	None	ECH	NA	crotonase	NA	ClpP/crotonase
26364942	None	None	None	None	None	ECH	NA	crotonase	NA	ClpP/crotonase
26541532	None	None	None	None	None	ECH	NA	crotonase	NA	ClpP/crotonase
26988575	None	None	None	None	None	ECH	NA	crotonase	NA	ClpP/crotonase
26990001	None	None	None	None	None	ECH	NA	crotonase	NA	ClpP/crotonase
26990433	None	None	None	None	None	ECH	NA	crotonase	NA	ClpP/crotonase
26990439	None	None	None	None	None	ECH	NA	crotonase	NA	ClpP/crotonase
27375227	None	None	None	None	None	ECH	NA	crotonase	NA	ClpP/crotonase
27375251	None	None	None	None	None	ECH	NA	crotonase	NA	ClpP/crotonase
27375254	None	None	None	None	None	ECH	NA	crotonase	NA	ClpP/crotonase
27375663	None	None	None	None	None	ECH	NA	crotonase	NA	ClpP/crotonase
27377341	None	None	None	None	None	ECH	NA	crotonase	NA	ClpP/crotonase
27377754	None	None	None	None	None	ECH	NA	crotonase	NA	ClpP/crotonase
27377766	None	None	None	None	None	ECH	NA	crotonase	NA	ClpP/crotonase
27377894	None	None	None	None	None	ECH	NA	crotonase	NA	ClpP/crotonase
27377941	None	None	None	None	None	ECH	NA	crotonase	NA	ClpP/crotonase
27378054	None	None	None	None	None	ECH	NA	crotonase	NA	ClpP/crotonase
27378057	None	None	None	None	None	ECH	NA	crotonase	NA	ClpP/crotonase
27378061	None	None	None	None	None	ECH	NA	crotonase	NA	ClpP/crotonase
27378063	None	None	None	None	None	ECH	NA	crotonase	NA	ClpP/crotonase
27378556	None	None	None	None	None	ECH	NA	crotonase	NA	ClpP/crotonase
27379480	None	None	None	None	None	ECH	NA	crotonase	NA	ClpP/crotonase
27380076	None	None	None	None	None	ECH	NA	crotonase	NA	ClpP/crotonase
27380715	None	None	None	None	None	ECH	NA	crotonase	NA	ClpP/crotonase
27381147	None	None	None	None	None	ECH	NA	crotonase	NA	ClpP/crotonase
27381154	None	None	None	None	None	ECH	NA	crotonase	NA	ClpP/crotonase
27381192	None	None	None	None	None	ECH	NA	crotonase	NA	ClpP/crotonase
27381374	None	None	None	None	None	ECH	NA	crotonase	NA	ClpP/crotonase
27382379	None	None	None	None	None	ECH	NA	crotonase	NA	ClpP/crotonase
27382914	None	None	None	None	None	ECH	NA	crotonase	NA	ClpP/crotonase
27382968	None	None	None	None	None	ECH	NA	crotonase	NA	ClpP/crotonase
27383012	None	None	None	None	None	ECH	NA	crotonase	NA	ClpP/crotonase
27383066	None	None	None	None	None	ECH	NA	crotonase	NA	ClpP/crotonase
27683197	None	None	None	None	None	ECH	NA	crotonase	NA	ClpP/crotonase; Ribosomal protein L25-like
28278545	None	None	None	None	None	ECH	NA	crotonase	NA	ClpP/crotonase
28830196	None	None	None	None	None	ECH	NA	crotonase	NA	ClpP/crotonase
28839587	None	None	None	None	None	ECH	NA	crotonase	NA	ClpP/crotonase
28869269	None	None	None	None	None	ECH	NA	crotonase	NA	ClpP/crotonase
28974560	None	None	None	None	None	ECH	NA	crotonase	NA	ClpP/crotonase
29169156	None	None	None	None	None	ECH	NA	crotonase	NA	ClpP/crotonase
29654292	None	None	None	None	None	ECH	NA	crotonase	NA	ClpP/crotonase
29827033	None	None	None	None	None	ECH	NA	crotonase	NA	ClpP/crotonase
29827258	None	None	None	None	None	ECH	NA	crotonase	NA	ClpP/crotonase
29827891	None	None	None	None	None	ECH	NA	crotonase	NA	ClpP/crotonase
29828207	None	None	None	None	None	ECH	NA	crotonase	NA	ClpP/crotonase
29828222	None	None	None	None	None	ECH	NA	crotonase	NA	ClpP/crotonase
29828776	None	None	None	None	None	ECH	NA	crotonase	NA	ClpP/crotonase
29828858	None	None	None	None	None	ECH	NA	crotonase	NA	ClpP/crotonase
29829662	None	None	None	None	None	ECH	NA	crotonase	NA	ClpP/crotonase
29829869	None	None	None	None	None	ECH	NA	crotonase	NA	ClpP/crotonase
29830352	None	None	None	None	None	ECH	NA	crotonase	NA	ClpP/crotonase
29830372	None	None	None	None	None	ECH	NA	crotonase	NA	ClpP/crotonase
29830406	None	None	None	None	None	ECH	NA	crotonase	NA	ClpP/crotonase
29832745	None	None	None	None	None	ECH	NA	crotonase	NA	ClpP/crotonase
29832970	None	None	None	None	None	ECH	NA	crotonase	NA	ClpP/crotonase
29833758	None	None	None	None	None	ECH	NA	crotonase	NA	ClpP/crotonase
29833907	None	None	None	None	None	ECH	NA	crotonase	NA	ClpP/crotonase
30019053	None	None	None	None	None	ECH	NA	crotonase	NA	ClpP/crotonase
30020615	None	None	None	None	None	ECH	NA	crotonase	NA	ClpP/crotonase
30577682	None	None	None	None	None	ECH	NA	crotonase	NA	ClpP/crotonase
30584201	None	None	None	None	None	ECH	NA	crotonase	NA	ClpP/crotonase
30683577	None	None	None	None	None	ECH	NA	crotonase	NA	ClpP/crotonase
31200697	None	None	None	None	None	ECH	NA	crotonase	NA	ClpP/crotonase
31205197	None	None	None	None	None	ECH	NA	crotonase	NA	ClpP/crotonase
31218591	None	None	None	None	None	ECH	NA	crotonase	NA	ClpP/crotonase
31241881	None	None	None	None	None	ECH	NA	crotonase	NA	ClpP/crotonase
31542451	None	None	None	None	None	ECH	NA	crotonase	NA	ClpP/crotonase
31542718	None	None	None	None	None	ECH	NA	crotonase	NA	ClpP/crotonase
31792666	None	None	None	None	None	ECH	NA	crotonase	NA	ClpP/crotonase
31794007	None	None	None	None	None	ECH	NA	crotonase	NA	ClpP/crotonase
31794556	None	None	None	None	None	ECH	NA	crotonase	NA	ClpP/crotonase
31980955	None	None	None	None	None	ECH	NA	crotonase	NA	ClpP/crotonase
32033528	None	None	None	None	None	ECH	NA	crotonase	NA	ClpP/crotonase
32037899	None	None	None	None	None	ECH	NA	crotonase	NA	ClpP/crotonase
32037950	None	None	None	None	None	ECH	NA	crotonase	NA	ClpP/crotonase
32037951	None	None	None	None	None	ECH	NA	crotonase	NA	ClpP/crotonase
32041018	None	None	None	None	None	ECH	NA	crotonase	NA	ClpP/crotonase
32404374	None	None	None	None	None	ECH	NA	crotonase	NA	ClpP/crotonase
32422013	None	None	None	None	None	ECH	NA	crotonase	NA	ClpP/crotonase
32468727	None	None	None	None	None	ECH	NA	crotonase	NA	ClpP/crotonase
32475043	None	None	None	None	None	ECH	NA	crotonase	NA	ClpP/crotonase
32479352	None	None	None	None	None	ECH	NA	crotonase	NA	ClpP/crotonase
32479354	None	None	None	None	None	ECH	NA	crotonase	NA	ClpP/crotonase
32479356	None	None	None	None	None	ECH	NA	crotonase	NA	ClpP/crotonase
32487261	None	None	None	None	None	ECH	NA	crotonase	NA	ClpP/crotonase
32487262	None	None	None	None	None	ECH	NA	crotonase	NA	ClpP/crotonase
39933559	None	None	None	None	None	ECH	NA	crotonase	NA	ClpP/crotonase
39933561	None	None	None	None	None	ECH	NA	crotonase	NA	ClpP/crotonase
39934034	None	None	None	None	None	ECH	NA	crotonase	NA	ClpP/crotonase
39934313	None	None	None	None	None	ECH	NA	crotonase	NA	ClpP/crotonase
39934485	None	None	None	None	None	ECH	NA	crotonase	NA	ClpP/crotonase
39934776	None	None	None	None	None	ECH	NA	crotonase	NA	ClpP/crotonase
39934782	None	None	None	None	None	ECH	NA	crotonase	NA	ClpP/crotonase
39934827	None	None	None	None	None	ECH	NA	crotonase	NA	ClpP/crotonase
39934834	None	None	None	None	None	ECH	NA	crotonase	NA	ClpP/crotonase
39935385	None	None	None	None	None	ECH	NA	crotonase	NA	ClpP/crotonase
39935832	None	None	None	None	None	ECH	NA	crotonase	NA	ClpP/crotonase
39937381	None	None	None	None	None	ECH	NA	crotonase	NA	ClpP/crotonase
42733816	None	None	None	None	None	ECH	NA	crotonase	NA	ClpP/crotonase
47526180	None	None	None	None	None	ECH	NA	crotonase	NA	ClpP/crotonase
47527840	None	None	None	None	None	ECH	NA	crotonase	NA	ClpP/crotonase
48728700	None	None	None	None	None	ECH	NA	crotonase	NA	ClpP/crotonase
48733362	None	None	None	None	None	ECH	NA	crotonase	NA	ClpP/crotonase
48763067	None	None	None	None	None	ECH	NA	crotonase	NA	ClpP/crotonase
48765567	None	None	None	None	None	ECH	NA	crotonase	NA	ClpP/crotonase
48766978	None	None	None	None	None	ECH	NA	crotonase	NA	ClpP/crotonase
48767173	None	None	None	None	None	ECH	NA	crotonase	NA	ClpP/crotonase
48767694	None	None	None	None	None	ECH	NA	crotonase	NA	ClpP/crotonase
48767984	None	None	None	None	None	ECH	NA	crotonase	NA	ClpP/crotonase
48769954	None	None	None	None	None	ECH	NA	crotonase	NA	ClpP/crotonase
48769959	None	None	None	None	None	ECH	NA	crotonase	NA	ClpP/crotonase
48770491	None	None	None	None	None	ECH	NA	crotonase	NA	ClpP/crotonase
48770832	None	None	None	None	None	ECH	NA	crotonase	NA	ClpP/crotonase
48771354	None	None	None	None	None	ECH	NA	crotonase	NA	ClpP/crotonase
48772126	None	None	None	None	None	ECH	NA	crotonase	NA	ClpP/crotonase
48780832	None	None	None	None	None	ECH	NA	crotonase	NA	ClpP/crotonase
48781129	None	None	None	None	None	ECH	NA	crotonase	NA	ClpP/crotonase
48781136	None	None	None	None	None	ECH	NA	crotonase	NA	ClpP/crotonase
48781471	None	None	None	None	None	ECH	NA	crotonase	NA	ClpP/crotonase
48783046	None	None	None	None	None	ECH	NA	crotonase	NA	ClpP/crotonase
48783049	None	None	None	None	None	ECH	NA	crotonase	NA	ClpP/crotonase
48783173	None	None	None	None	None	ECH	NA	crotonase	NA	ClpP/crotonase
48783674	None	None	None	None	None	ECH	NA	crotonase	NA	ClpP/crotonase
48784202	None	None	None	None	None	ECH	NA	crotonase	NA	ClpP/crotonase
48784742	None	None	None	None	None	ECH	NA	crotonase	NA	ClpP/crotonase
48785223	None	None	None	None	None	ECH	NA	crotonase	NA	ClpP/crotonase
48786393	None	None	None	None	None	ECH	NA	crotonase	NA	ClpP/crotonase
48786586	None	None	None	None	None	ECH	NA	crotonase	NA	ClpP/crotonase
48788340	None	None	None	None	None	ECH	NA	crotonase	NA	ClpP/crotonase
48789007	None	None	None	None	None	ECH	NA	crotonase	NA	ClpP/crotonase
48835576	None	None	None	None	None	ECH	NA	crotonase	NA	ClpP/crotonase
48837182	None	None	None	None	None	ECH	NA	crotonase	NA	ClpP/crotonase
48844596	None	None	None	None	None	ECH	NA	crotonase	NA	ClpP/crotonase
48844649	None	None	None	None	None	ECH	NA	crotonase	NA	ClpP/crotonase
48845685	None	None	None	None	None	ECH	NA	crotonase	NA	ClpP/crotonase
48847648	None	None	None	None	None	ECH	NA	crotonase	NA	ClpP/crotonase
48847650	None	None	None	None	None	ECH	NA	crotonase	NA	ClpP/crotonase
48848062	None	None	None	None	None	ECH	NA	crotonase	NA	ClpP/crotonase
48848072	None	None	None	None	None	ECH	NA	crotonase	NA	ClpP/crotonase
48849340	None	None	None	None	None	ECH	NA	crotonase	NA	ClpP/crotonase
48849499	None	None	None	None	None	ECH	NA	crotonase	NA	ClpP/crotonase
48849938	None	None	None	None	None	ECH	NA	crotonase	NA	ClpP/crotonase
48850644	None	None	None	None	None	ECH	NA	crotonase	NA	ClpP/crotonase
48850659	None	None	None	None	None	ECH	NA	crotonase	NA	ClpP/crotonase
48852417	None	None	None	None	None	ECH	NA	crotonase	NA	ClpP/crotonase
48853568	None	None	None	None	None	ECH	NA	crotonase	NA	ClpP/crotonase
48855339	None	None	None	None	None	ECH	NA	crotonase	NA	ClpP/crotonase
48859961	None	None	None	None	None	ECH	NA	crotonase	NA	ClpP/crotonase
53795781	None	None	None	None	None	ECH	NA	crotonase	NA	ClpP/crotonase
57116767	None	None	None	None	None	ECH	NA	crotonase	NA	ClpP/crotonase
57208337	None	None	None	None	None	ECH	NA	crotonase	NA	ClpP/crotonase
57208339	None	None	None	None	None	ECH	NA	crotonase	NA	ClpP/crotonase
66045119	None	None	None	None	None	ECH	NA	crotonase	NA	ClpP/crotonase
67153667	None	None	None	None	None	ECH	NA	crotonase	NA	ClpP/crotonase
116506	None	chloromuconate cycloisomerase	chloromuconate cycloisomerase	ISS	392	MR_MLE_N, MR_MLE	NA	enolase	NA	Enolase N-terminal domain-like, Enolase C-terminal domain-like
135651	1CHR, 2CHR	chloromuconate cycloisomerase	chloromuconate cycloisomerase	CFM	394	MR_MLE_N, MR_MLE	Enolase N-terminal domain-like, D-glucarate dehydratase-like	enolase	Enolase N-terminal domain-like, Enolase C-terminal domain-like	Enolase N-terminal domain-like, Enolase C-terminal domain-like
141917	None	chloromuconate cycloisomerase	chloromuconate cycloisomerase	IES	395	MR_MLE_N, MR_MLE	NA	enolase	NA	Enolase N-terminal domain-like, Enolase C-terminal domain-like
150773	None	chloromuconate cycloisomerase	chloromuconate cycloisomerase	ISS	392	MR_MLE_N, MR_MLE	NA	enolase	NA	Enolase N-terminal domain-like, Enolase C-terminal domain-like
2935031	None	chloromuconate cycloisomerase	chloromuconate cycloisomerase	IES	412	MR_MLE_N, MR_MLE	NA	enolase	NA	Enolase N-terminal domain-like, Enolase C-terminal domain-like
3643989	None	chloromuconate cycloisomerase	chloromuconate cycloisomerase	ISS	397	MR_MLE_N, MR_MLE	NA	enolase	NA	Enolase N-terminal domain-like, Enolase C-terminal domain-like
11270764	None	chloromuconate cycloisomerase	chloromuconate cycloisomerase	ISS	17	MR_MLE_N, MR_MLE	NA	enolase	NA	Enolase N-terminal domain-like, Enolase C-terminal domain-like
14209510	None	chloromuconate cycloisomerase	chloromuconate cycloisomerase	ISS	400	MR_MLE_N, MR_MLE	NA	enolase	NA	Enolase N-terminal domain-like, Enolase C-terminal domain-like
23094408	None	chloromuconate cycloisomerase	chloromuconate cycloisomerase	IES	413	MR_MLE_N, MR_MLE	NA	enolase	NA	Enolase N-terminal domain-like, Enolase C-terminal domain-like
48788203	None	chloromuconate cycloisomerase	chloromuconate cycloisomerase	ISS	17	MR_MLE_N, MR_MLE	NA	enolase	NA	Enolase N-terminal domain-like, Enolase C-terminal domain-like
135517	1NU5	None	chloromuconate cycloisomerase	ISS	393	MR_MLE_N, MR_MLE	Enolase N-terminal domain-like, D-glucarate dehydratase-like	enolase	Enolase N-terminal domain-like, Enolase C-terminal domain-like	Enolase N-terminal domain-like, Enolase C-terminal domain-like
1747426	None	None	chloromuconate cycloisomerase	ISS	36	MR_MLE_N, MR_MLE	NA	enolase	NA	Enolase N-terminal domain-like, Enolase C-terminal domain-like
7688269	None	None	chloromuconate cycloisomerase	ISS	575	MR_MLE_N, MR_MLE	NA	enolase	NA	Enolase N-terminal domain-like, Enolase C-terminal domain-like
15026865	None	None	chloromuconate cycloisomerase	ISS	17	MR_MLE_N, MR_MLE	NA	enolase	NA	Enolase N-terminal domain-like, Enolase C-terminal domain-like
19386505	None	None	chloromuconate cycloisomerase	ISS	401	MR_MLE_N, MR_MLE	NA	enolase	NA	Enolase N-terminal domain-like, Enolase C-terminal domain-like
2506874	1JPD	dipeptide epimerase	dipeptide epimerase	IES	39	MR_MLE_N, MR_MLE	Enolase N-terminal domain-like, D-glucarate dehydratase-like	enolase	Enolase N-terminal domain-like, Enolase C-terminal domain-like	Enolase N-terminal domain-like, Enolase C-terminal domain-like
18158850	1JPM, 1TKK	dipeptide epimerase	dipeptide epimerase	CFM	14	MR_MLE_N, MR_MLE	Enolase N-terminal domain-like, D-glucarate dehydratase-like	enolase	Enolase N-terminal domain-like, Enolase C-terminal domain-like	Enolase N-terminal domain-like, Enolase C-terminal domain-like
6759977	None	None	dipeptide epimerase	ISS	17	MR_MLE_N, MR_MLE	NA	enolase	NA	Enolase N-terminal domain-like, Enolase C-terminal domain-like
11360556	None	None	dipeptide epimerase	ISS	17	MR_MLE_N, MR_MLE	NA	enolase	NA	Enolase N-terminal domain-like, Enolase C-terminal domain-like
13361369	None	None	dipeptide epimerase	ISS	17	MR_MLE_N, MR_MLE	NA	enolase	NA	Enolase N-terminal domain-like, Enolase C-terminal domain-like
13470960	None	None	dipeptide epimerase	ISS	17	MR_MLE_N	NA	enolase	NA	Enolase N-terminal domain-like, Enolase C-terminal domain-like
15615568	None	None	dipeptide epimerase	ISS	17	MR_MLE_N, MR_MLE	NA	enolase	NA	Enolase N-terminal domain-like, Enolase C-terminal domain-like
15790741	None	None	dipeptide epimerase	ISS	17	MR_MLE_N, MR_MLE	NA	enolase	NA	Enolase N-terminal domain-like, Enolase C-terminal domain-like
15801845	None	None	dipeptide epimerase	ISS	17	MR_MLE_N, MR_MLE	NA	enolase	NA	Enolase N-terminal domain-like, Enolase C-terminal domain-like
15893485	None	None	dipeptide epimerase	ISS	17	MR_MLE_N, MR_MLE	NA	enolase	NA	Enolase N-terminal domain-like, Enolase C-terminal domain-like
15965587	None	None	dipeptide epimerase	ISS	17	MR_MLE_N, MR_MLE	NA	enolase	NA	Enolase N-terminal domain-like, Enolase C-terminal domain-like
16122565	None	None	dipeptide epimerase	ISS	17	MR_MLE_N, MR_MLE	NA	enolase	NA	Enolase N-terminal domain-like, Enolase C-terminal domain-like
16127343	None	None	dipeptide epimerase	ISS	17	MR_MLE_N	NA	enolase	NA	Enolase N-terminal domain-like, Enolase C-terminal domain-like
16760206	None	None	dipeptide epimerase	ISS	17	MR_MLE_N, MR_MLE	NA	enolase	NA	Enolase N-terminal domain-like, Enolase C-terminal domain-like
16765024	None	None	dipeptide epimerase	ISS	17	MR_MLE_N, MR_MLE	NA	enolase	NA	Enolase N-terminal domain-like, Enolase C-terminal domain-like
17231024	None	None	dipeptide epimerase	ISS	17	MR_MLE_N, MR_MLE	NA	enolase	NA	Enolase N-terminal domain-like, Enolase C-terminal domain-like
17935543	None	None	dipeptide epimerase	ISS	17	MR_MLE_N, MR_MLE	NA	enolase	NA	Enolase N-terminal domain-like, Enolase C-terminal domain-like
17987249	None	None	dipeptide epimerase	ISS	17	MR_MLE_N, MR_MLE	NA	enolase	NA	Enolase N-terminal domain-like, Enolase C-terminal domain-like
19712800	None	None	dipeptide epimerase	ISS	17	MR_MLE_N, MR_MLE	NA	enolase	NA	Enolase N-terminal domain-like, Enolase C-terminal domain-like
21110264	None	None	dipeptide epimerase	ISS	17	MR_MLE_N, MR_MLE	NA	enolase	NA	Enolase N-terminal domain-like, Enolase C-terminal domain-like
21233235	None	None	dipeptide epimerase	ISS	17	MR_MLE_N, MR_MLE	NA	enolase	NA	Enolase N-terminal domain-like, Enolase C-terminal domain-like
21400748	None	None	dipeptide epimerase	ISS	17	MR_MLE_N, MR_MLE	NA	enolase	NA	Enolase N-terminal domain-like, Enolase C-terminal domain-like
22958170	None	None	dipeptide epimerase	ISS	17	MR_MLE_N, MR_MLE	NA	enolase	NA	Enolase N-terminal domain-like, Enolase C-terminal domain-like
23100420	None	None	dipeptide epimerase	ISS	17	MR_MLE_N, MR_MLE	NA	enolase	NA	Enolase N-terminal domain-like, Enolase C-terminal domain-like
23124447	None	None	dipeptide epimerase	ISS	17	MR_MLE_N, MR_MLE	NA	enolase	NA	Enolase N-terminal domain-like, Enolase C-terminal domain-like
23501898	None	None	dipeptide epimerase	ISS	17	MR_MLE_N, MR_MLE	NA	enolase	NA	Enolase N-terminal domain-like, Enolase C-terminal domain-like
26247661	None	None	dipeptide epimerase	ISS	17	MR_MLE_N, MR_MLE	NA	enolase	NA	Enolase N-terminal domain-like, Enolase C-terminal domain-like
27381006	None	None	dipeptide epimerase	ISS	17	MR_MLE_N, MR_MLE	NA	enolase	NA	Enolase N-terminal domain-like, Enolase C-terminal domain-like
28900184	None	None	dipeptide epimerase	ISS	17	MR_MLE_N	NA	enolase	NA	Enolase N-terminal domain-like, Enolase C-terminal domain-like
30020968	None	None	dipeptide epimerase	ISS	17	MR_MLE_N, MR_MLE	NA	enolase	NA	Enolase N-terminal domain-like, Enolase C-terminal domain-like
30062843	None	None	dipeptide epimerase	ISS	17	MR_MLE_N, MR_MLE	NA	enolase	NA	Enolase N-terminal domain-like, Enolase C-terminal domain-like
30262817	None	None	dipeptide epimerase	ISS	17	MR_MLE_N, MR_MLE	NA	enolase	NA	Enolase N-terminal domain-like, Enolase C-terminal domain-like
32475496	None	None	dipeptide epimerase	ISS	17	MR_MLE_N, MR_MLE	NA	enolase	NA	Enolase N-terminal domain-like, Enolase C-terminal domain-like
38703962	None	None	dipeptide epimerase	ISS	17	MR_MLE_N, MR_MLE	NA	enolase	NA	Enolase N-terminal domain-like, Enolase C-terminal domain-like
39650882	None	None	dipeptide epimerase	ISS	17	MR_MLE_N, MR_MLE	NA	enolase	NA	Enolase N-terminal domain-like, Enolase C-terminal domain-like
42781935	None	None	dipeptide epimerase	ISS	17	MR_MLE_N, MR_MLE	NA	enolase	NA	Enolase N-terminal domain-like, Enolase C-terminal domain-like
44319169	None	None	dipeptide epimerase	ISS	17	MR_MLE	NA	enolase	NA	Enolase N-terminal domain-like, Enolase C-terminal domain-like
44418089	None	None	dipeptide epimerase	ISS	17	MR_MLE	NA	enolase	NA	Enolase N-terminal domain-like, Enolase C-terminal domain-like
44500861	None	None	dipeptide epimerase	ISS	17	MR_MLE	NA	enolase	NA	Enolase N-terminal domain-like, Enolase C-terminal domain-like
44544497	None	None	dipeptide epimerase	ISS	17	MR_MLE_N, MR_MLE	NA	enolase	NA	Enolase N-terminal domain-like, Enolase C-terminal domain-like
44618589	None	None	dipeptide epimerase	ISS	17	MR_MLE	NA	enolase	NA	Enolase N-terminal domain-like, Enolase C-terminal domain-like
44635156	None	None	dipeptide epimerase	ISS	17	MR_MLE_N, MR_MLE	NA	enolase	NA	Enolase N-terminal domain-like, Enolase C-terminal domain-like
45513787	None	None	dipeptide epimerase	ISS	17	MR_MLE_N, MR_MLE	NA	enolase	NA	Enolase N-terminal domain-like, Enolase C-terminal domain-like
45916315	None	None	dipeptide epimerase	ISS	17	MR_MLE	NA	enolase	NA	Enolase N-terminal domain-like, Enolase C-terminal domain-like
45917069	None	None	dipeptide epimerase	ISS	17	MR_MLE_N	NA	enolase	NA	Enolase N-terminal domain-like, Enolase C-terminal domain-like
46107033	None	None	dipeptide epimerase	ISS	17	MR_MLE_N, MR_MLE	NA	enolase	NA	Enolase N-terminal domain-like, Enolase C-terminal domain-like
46135511	None	None	dipeptide epimerase	ISS	17	MR_MLE_N, MR_MLE	NA	enolase	NA	Enolase N-terminal domain-like, Enolase C-terminal domain-like
46316528	None	None	dipeptide epimerase	ISS	17	MR_MLE_N	NA	enolase	NA	Enolase N-terminal domain-like, Enolase C-terminal domain-like
46913516	None	None	dipeptide epimerase	ISS	17	IMPDH	NA	enolase	NA	Enolase N-terminal domain-like, Enolase C-terminal domain-like
47567668	None	None	dipeptide epimerase	ISS	17	MR_MLE_N, MR_MLE	NA	enolase	NA	Enolase N-terminal domain-like, Enolase C-terminal domain-like
48765618	None	None	dipeptide epimerase	ISS	17	MR_MLE_N, MR_MLE	NA	enolase	NA	Enolase N-terminal domain-like, Enolase C-terminal domain-like
48783179	None	None	dipeptide epimerase	ISS	17	MR_MLE_N, MR_MLE	NA	enolase	NA	Enolase N-terminal domain-like, Enolase C-terminal domain-like
49176099	None	None	dipeptide epimerase	ISS	17	MR_MLE_N, MR_MLE	NA	enolase	NA	Enolase N-terminal domain-like, Enolase C-terminal domain-like
49479091	None	None	dipeptide epimerase	ISS	17	MR_MLE_N, MR_MLE	NA	enolase	NA	Enolase N-terminal domain-like, Enolase C-terminal domain-like
50119100	None	None	dipeptide epimerase	ISS	17	MR_MLE_N	NA	enolase	NA	Enolase N-terminal domain-like, Enolase C-terminal domain-like
50122039	None	None	dipeptide epimerase	ISS	17	MR_MLE_N, MR_MLE	NA	enolase	NA	Enolase N-terminal domain-like, Enolase C-terminal domain-like
53690990	None	None	dipeptide epimerase	ISS	17	MR_MLE_N, MR_MLE	NA	enolase	NA	Enolase N-terminal domain-like, Enolase C-terminal domain-like
31170	None	enolase	enolase	ISS	36	Enolase_N, Enolase_C	NA	enolase	NA	Enolase N-terminal domain-like, Enolase C-terminal domain-like
55491	None	enolase	enolase	ISS	36	Enolase_N, Enolase_C	NA	enolase	NA	Enolase N-terminal domain-like, Enolase C-terminal domain-like
56107	None	enolase	enolase	ISS	266	Enolase_N, Enolase_C	NA	enolase	NA	Enolase N-terminal domain-like, Enolase C-terminal domain-like
109215	None	enolase	enolase	ISS	741	Enolase_N, Enolase_C	NA	enolase	NA	Enolase N-terminal domain-like, Enolase C-terminal domain-like
119336	None	enolase	enolase	ISS	269	Enolase_N, Enolase_C	NA	enolase	NA	Enolase N-terminal domain-like, Enolase C-terminal domain-like
119337	None	enolase	enolase	ISS	270	Enolase_N, Enolase_C	NA	enolase	NA	Enolase N-terminal domain-like, Enolase C-terminal domain-like
119338	None	enolase	enolase	IES	237	Enolase_N, Enolase_C	NA	enolase	NA	Enolase N-terminal domain-like, Enolase C-terminal domain-like
119339	None	enolase	enolase	IES	252	Enolase_N, Enolase_C	NA	enolase	NA	Enolase N-terminal domain-like, Enolase C-terminal domain-like
119344	None	enolase	enolase	ISS	258	Enolase_N, Enolase_C	NA	enolase	NA	Enolase N-terminal domain-like, Enolase C-terminal domain-like
119346	None	enolase	enolase	ISS	265	Enolase_N, Enolase_C	NA	enolase	NA	Enolase N-terminal domain-like, Enolase C-terminal domain-like
119348	None	enolase	enolase	ISS	37	Enolase_N, Enolase_C	NA	enolase	NA	Enolase N-terminal domain-like, Enolase C-terminal domain-like
119349	None	enolase	enolase	ISS	267	Enolase_N, Enolase_C	NA	enolase	NA	Enolase N-terminal domain-like, Enolase C-terminal domain-like
119350	None	enolase	enolase	ISS	238	Enolase_N, Enolase_C	NA	enolase	NA	Enolase N-terminal domain-like, Enolase C-terminal domain-like
119351	None	enolase	enolase	ISS	243	Enolase_N, Enolase_C	NA	enolase	NA	Enolase N-terminal domain-like, Enolase C-terminal domain-like
119354	None	enolase	enolase	IES	238	Enolase_N, Enolase_C	NA	enolase	NA	Enolase N-terminal domain-like, Enolase C-terminal domain-like
119355	None	enolase	enolase	IES	278	Enolase_N, Enolase_C	NA	enolase	NA	Enolase N-terminal domain-like, Enolase C-terminal domain-like
119356	None	enolase	enolase	ISS	277	Enolase_N, Enolase_C	NA	enolase	NA	Enolase N-terminal domain-like, Enolase C-terminal domain-like
182118	None	enolase	enolase	ISS	742	Enolase_N, Enolase_C	NA	enolase	NA	Enolase N-terminal domain-like, Enolase C-terminal domain-like
232054	None	enolase	enolase	ISS	241	Enolase_N, Enolase_C	NA	enolase	NA	Enolase N-terminal domain-like, Enolase C-terminal domain-like
416950	None	enolase	enolase	ISS	253	Enolase_N, Enolase_C	NA	enolase	NA	Enolase N-terminal domain-like, Enolase C-terminal domain-like
460259	None	enolase	enolase	ISS	240	Enolase_N, Enolase_C	NA	enolase	NA	Enolase N-terminal domain-like, Enolase C-terminal domain-like
462011	None	enolase	enolase	IES	272	Enolase_N, Enolase_C	NA	enolase	NA	Enolase N-terminal domain-like, Enolase C-terminal domain-like
467660	None	enolase	enolase	ISS	242	Enolase_N, Enolase_C	NA	enolase	NA	Enolase N-terminal domain-like, Enolase C-terminal domain-like
538726	None	enolase	enolase	IES	280	Enolase_N, Enolase_C	NA	enolase	NA	Enolase N-terminal domain-like, Enolase C-terminal domain-like
563868	None	enolase	enolase	ISS	36	Enolase_N, Enolase_C	NA	enolase	NA	Enolase N-terminal domain-like, Enolase C-terminal domain-like
576098	1ELS, 1NEL, 7ENL, 6ENL, 5ENL, 4ENL, 3ENL	enolase	enolase	ISS	32	Enolase_N, Enolase_C	Enolase N-terminal domain-like, Enolase	enolase	Enolase N-terminal domain-like, Enolase C-terminal domain-like	Enolase N-terminal domain-like, Enolase C-terminal domain-like
627094	None	enolase	enolase	ISS	36	Enolase_N, Enolase_C	NA	enolase	NA	Enolase N-terminal domain-like, Enolase C-terminal domain-like
693933	None	enolase	enolase	ISS	36	Enolase_N, Enolase_C	NA	enolase	NA	Enolase N-terminal domain-like, Enolase C-terminal domain-like
729422	None	enolase	enolase	ISS	255	Enolase_N, Enolase_C	NA	enolase	NA	Enolase N-terminal domain-like, Enolase C-terminal domain-like
930101	None	enolase	enolase	ISS	254	Enolase_N, Enolase_C	NA	enolase	NA	Enolase N-terminal domain-like, Enolase C-terminal domain-like
1169528	None	enolase	enolase	ISS	279	Enolase_N, Enolase_C	NA	enolase	NA	Enolase N-terminal domain-like, Enolase C-terminal domain-like
1169529	None	enolase	enolase	ISS	37	Enolase_N, Enolase_C	NA	enolase	NA	Enolase N-terminal domain-like, Enolase C-terminal domain-like
1169532	None	enolase	enolase	ISS	37	Enolase_N, Enolase_C	NA	enolase	NA	Enolase N-terminal domain-like, Enolase C-terminal domain-like
1169533	None	enolase	enolase	ISS	260	Enolase_N, Enolase_C	NA	enolase	NA	Enolase N-terminal domain-like, Enolase C-terminal domain-like
1169534	None	enolase	enolase	ISS	268	Enolase_N, Enolase_C	NA	enolase	NA	Enolase N-terminal domain-like, Enolase C-terminal domain-like
1363309	None	enolase	enolase	ISS	36	Enolase_N, Enolase_C	NA	enolase	NA	Enolase N-terminal domain-like, Enolase C-terminal domain-like
1706653	None	enolase	enolase	ISS	248	Enolase_N, Enolase_C	NA	enolase	NA	Enolase N-terminal domain-like, Enolase C-terminal domain-like
1706654	None	enolase	enolase	ISS	246	Enolase_N, Enolase_C	NA	enolase	NA	Enolase N-terminal domain-like, Enolase C-terminal domain-like
1706655	None	enolase	enolase	ISS	37	Enolase_N, Enolase_C	NA	enolase	NA	Enolase N-terminal domain-like, Enolase C-terminal domain-like
1706698	None	enolase	enolase	ISS	271	Enolase_N, Enolase_C	NA	enolase	NA	Enolase N-terminal domain-like, Enolase C-terminal domain-like
1942652	2ONE, 1ONE, 1EBH, 1EBG, 1L8P, 1P43, 1P48	enolase	enolase	CFM	3	Enolase_N, Enolase_C	Enolase N-terminal domain-like, Enolase	enolase	Enolase N-terminal domain-like, Enolase C-terminal domain-like	Enolase N-terminal domain-like, Enolase C-terminal domain-like
2494354	None	enolase	enolase	ISS	37	Enolase_N, Enolase_C	NA	enolase	NA	Enolase N-terminal domain-like, Enolase C-terminal domain-like
2655161	None	enolase	enolase	ISS	36	Enolase_N, Enolase_C	NA	enolase	NA	Enolase N-terminal domain-like, Enolase C-terminal domain-like
2655163	None	enolase	enolase	ISS	36	Enolase_N, Enolase_C	NA	enolase	NA	Enolase N-terminal domain-like, Enolase C-terminal domain-like
3023683	None	enolase	enolase	IES	239	Enolase_N, Enolase_C	NA	enolase	NA	Enolase N-terminal domain-like, Enolase C-terminal domain-like
3023685	None	enolase	enolase	ISS	37	Enolase_N, Enolase_C	NA	enolase	NA	Enolase N-terminal domain-like, Enolase C-terminal domain-like
3023702	None	enolase	enolase	ISS	256	Enolase_N, Enolase_C	NA	enolase	NA	Enolase N-terminal domain-like, Enolase C-terminal domain-like
3023703	1PDY, 1PDZ	enolase	enolase	ISS	25	Enolase_N, Enolase_C	Enolase N-terminal domain-like, Enolase	enolase	Enolase N-terminal domain-like, Enolase C-terminal domain-like	Enolase N-terminal domain-like, Enolase C-terminal domain-like
3023708	None	enolase	enolase	ISS	245	Enolase_N, Enolase_C	NA	enolase	NA	Enolase N-terminal domain-like, Enolase C-terminal domain-like
3023710	None	enolase	enolase	ISS	37	Enolase_N, Enolase_C	NA	enolase	NA	Enolase N-terminal domain-like, Enolase C-terminal domain-like
3023713	None	enolase	enolase	ISS	37	Enolase_N, Enolase_C	NA	enolase	NA	Enolase N-terminal domain-like, Enolase C-terminal domain-like
3023714	None	enolase	enolase	ISS	257	Enolase_N, Enolase_C	NA	enolase	NA	Enolase N-terminal domain-like, Enolase C-terminal domain-like
[truncated: 2,888 more rows]
