# Supplementary material for: A gold standard set of mechanistically diverse enzyme superfamilies
Source: Genome Biol. 2006 Jan 31;7(1):R8. doi: 10.1186/gb-2006-7-1-r8 (PMC1431709; doi:10.1186/gb-2006-7-1-r8)
Supplement: Additional data file 2 — Superfamily and family assignments for each of the sequences and structures from this work, as well as the corresponding Pfam and SCOP assignments. Pfam and SCOP assignments are listed as accession numbers. This file is essentially identical to Additional data file 1, except that Pfam and SCOP assignments are listed as database accession numbers rather than names, and SUPERFAMILY assignments are not listed. 1National Center for Biotechnology Information GI number. 2Protein Data Bank identifier. 3The gold and silver standard o -succinylbenzoate synthase (OSBS) families contain a more diverse set of enzymes than many other families listed in the table. All of the OSBS enzymes are believed to catalyze the same overall reaction via the same catalytic residues and there is no convincing evidence to suggest convergent evolution from within the superfamily, so we believe that these enzymes meet our definition of family. They appear, however, to utilize a different constellation of substrate binding residues, and certain subclusters within the family catalyze the promiscuous N-acyl amino acid racemase reaction in addition to the OSBS reaction. Because the sequences that comprise this family are highly divergent, it may pose special difficulties for automated clustering methods. Additional families that may be especially challenging include the extradiol dioxygenase families within the VOC superfamily, where a relatively high degree of sequence similarity and catalytic promiscuity make accurate clustering difficult. 4Evidence code for gold and silver standard family assignment [59]. 5ID number for the literature reference upon which gold/silver family assignment was based. When a sequence has been assigned to both a gold and silver standard family, this reference applies to both family classifications. When it has only been assigned to a silver standard family, this reference applies to the silver standard family classification. The full reference may be obtained by cross-re [file gb-2006-7-1-r8-S2.xls]

## Sheet: Sheet1
GI Number1	PDB ID2	Gold Std. Family3	Silver Std. Family3	Silver Fam. E_Code4	Gold and Silver Fam. Ref. ID5	Pfam Family ID	SCOP Family ID	Gold Std. SF	SCOP SF ID
9837270	None	1-aminocyclopropane-1-carboxylate deaminase	1-aminocyclopropane-1-carboxylate deaminase	ISS	179	None	NA	amidohydrolase	NA
16078516	None	adenine deaminase	adenine deaminase	CFM	164	PF01979	NA	amidohydrolase	NA
290514	None	None	adenine deaminase	ISS	142	PF01979	NA	amidohydrolase	NA
11497856	None	None	adenine deaminase	ISS	142	PF01979	NA	amidohydrolase	NA
15613203	None	None	adenine deaminase	ISS	142	PF01979	NA	amidohydrolase	NA
15669650	None	None	adenine deaminase	ISS	142	PF01979	NA	amidohydrolase	NA
15678886	None	None	adenine deaminase	ISS	142	PF01979	NA	amidohydrolase	NA
15804261	None	None	adenine deaminase	ISS	142	PF01979	NA	amidohydrolase	NA
15889568	None	None	adenine deaminase	ISS	142	PF01979	NA	amidohydrolase	NA
15894174	None	None	adenine deaminase	ISS	142	PF01979	NA	amidohydrolase	NA
15966158	None	None	adenine deaminase	ISS	142	PF01979	NA	amidohydrolase	NA
16131535	None	None	adenine deaminase	ISS	142	PF01979	NA	amidohydrolase	NA
16800920	None	None	adenine deaminase	ISS	142	PF01979	NA	amidohydrolase	NA
16803782	None	None	adenine deaminase	ISS	142	PF01979	NA	amidohydrolase	NA
17988972	None	None	adenine deaminase	ISS	142	PF01979	NA	amidohydrolase	NA
20091148	None	None	adenine deaminase	ISS	142	PF01979	NA	amidohydrolase	NA
21229012	None	None	adenine deaminase	ISS	142	PF01979	NA	amidohydrolase	NA
22959903	None	None	adenine deaminase	ISS	142	PF01979	NA	amidohydrolase	NA
22992070	None	None	adenine deaminase	ISS	142	PF01979	NA	amidohydrolase	NA
23024035	None	None	adenine deaminase	ISS	142	PF01979	NA	amidohydrolase	NA
23036854	None	None	adenine deaminase	ISS	142	PF01979	NA	amidohydrolase	NA
23050245	None	None	adenine deaminase	ISS	142	PF01979	NA	amidohydrolase	NA
23098485	None	None	adenine deaminase	ISS	142	PF01979	NA	amidohydrolase	NA
23500397	None	None	adenine deaminase	ISS	142	PF01979	NA	amidohydrolase	NA
24115019	None	None	adenine deaminase	ISS	142	PF01979	NA	amidohydrolase	NA
1518868	None	adenosine deaminase	adenosine deaminase	IES	169	PF00962	NA	amidohydrolase	NA
3892028	1A4M, 1A4L, 1ADD, 1FKW, 1FKX, 1UIO, 1UIP	adenosine deaminase	adenosine deaminase	CFM	169	PF00962	51557	amidohydrolase	51556
4557249	None	adenosine deaminase	adenosine deaminase	IES	171	PF00962	NA	amidohydrolase	NA
6680636	2ADA	adenosine deaminase	adenosine deaminase	IES	169	PF00962	51557	amidohydrolase	51556
15802037	None	adenosine deaminase	adenosine deaminase	ISS	142	PF00962	NA	amidohydrolase	NA
16129581	None	adenosine deaminase	adenosine deaminase	IES	170	PF00962	NA	amidohydrolase	NA
18426812	None	adenosine deaminase	adenosine deaminase	ISS	142	PF00962	NA	amidohydrolase	NA
20141178	None	adenosine deaminase	adenosine deaminase	ISS	142	PF00962	NA	amidohydrolase	NA
24113013	None	adenosine deaminase	adenosine deaminase	ISS	142	PF00962	NA	amidohydrolase	NA
28373486	1KRM, 1NDZ, 1W1I, 1NDV, 1NDW, 1NDY, 1O5R, 1QXL, 1UML	adenosine deaminase	adenosine deaminase	ISS	141	PF00962	51557	amidohydrolase	51556
113339	None	None	adenosine deaminase	ISS	142	PF00962	NA	amidohydrolase	NA
224877	None	None	adenosine deaminase	ISS	142	PF00962	NA	amidohydrolase	NA
1197210	None	None	adenosine deaminase	ISS	142	PF00962	NA	amidohydrolase	NA
7495566	None	None	adenosine deaminase	ISS	142	PF00962	NA	amidohydrolase	NA
15642744	None	None	adenosine deaminase	ISS	142	PF00962	NA	amidohydrolase	NA
16760450	None	None	adenosine deaminase	ISS	142	PF00962	NA	amidohydrolase	NA
16764811	None	None	adenosine deaminase	ISS	142	PF00962	NA	amidohydrolase	NA
17538512	None	None	adenosine deaminase	ISS	142	PF00962	NA	amidohydrolase	NA
22971486	None	None	adenosine deaminase	ISS	142	PF00962	NA	amidohydrolase	NA
24376203	None	None	adenosine deaminase	ISS	142	PF00962	NA	amidohydrolase	NA
171366	None	allantoinase	allantoinase	CFM	173	PF01979	NA	amidohydrolase	NA
627281	None	allantoinase	allantoinase	IES	172	PF01979	NA	amidohydrolase	NA
728827	None	allantoinase	allantoinase	IES	172	PF01979	NA	amidohydrolase	NA
6322218	None	allantoinase	allantoinase	ISS	142	PF01979	NA	amidohydrolase	NA
18859883	None	None	allantoinase	ISS	142	PF01979	NA	amidohydrolase	NA
21224568	None	None	allantoinase	ISS	142	PF01979	NA	amidohydrolase	NA
21294264	None	None	allantoinase	ISS	142	PF01979	NA	amidohydrolase	NA
12644702	None	ammelide aminohydrolase	ammelide aminohydrolase	CFM	189	PF07969	NA	amidohydrolase	NA
13022196	None	ammelide aminohydrolase	ammelide aminohydrolase	ISS	142	PF07969	NA	amidohydrolase	NA
171053	None	AMP deaminase	AMP deaminase	CFM	186	PF00962	NA	amidohydrolase	NA
178547	None	AMP deaminase	AMP deaminase	ISS	142	PF00962; PF00478	NA	amidohydrolase	NA
399033	None	AMP deaminase	AMP deaminase	IES	182	PF00962	NA	amidohydrolase	NA
608499	None	AMP deaminase	AMP deaminase	ISS	142	PF00962	NA	amidohydrolase	NA
644509	None	AMP deaminase	AMP deaminase	ISS	142	PF00962	NA	amidohydrolase	NA
995562	None	AMP deaminase	AMP deaminase	ISS	142	PF00962	NA	amidohydrolase	NA
2134756	None	AMP deaminase	AMP deaminase	ISS	142	PF00962	NA	amidohydrolase	NA
2494043	None	AMP deaminase	AMP deaminase	IES	184	PF00962	NA	amidohydrolase	NA
2494044	None	AMP deaminase	AMP deaminase	IES	185	PF00962	NA	amidohydrolase	NA
4502079	None	AMP deaminase	AMP deaminase	IES	183	PF00962	NA	amidohydrolase	NA
4557311	None	AMP deaminase	AMP deaminase	ISS	142	PF00962	NA	amidohydrolase	NA
5922016	None	AMP deaminase	AMP deaminase	IES	181	PF00962; PF00478	NA	amidohydrolase	NA
5922018	None	AMP deaminase	AMP deaminase	ISS	142	PF00962; PF00478	NA	amidohydrolase	NA
6323606	None	AMP deaminase	AMP deaminase	ISS	142	PF00962	NA	amidohydrolase	NA
6753048	None	AMP deaminase	AMP deaminase	IES	184	PF00962	NA	amidohydrolase	NA
7484807	None	AMP deaminase	AMP deaminase	ISS	142	PF00962	NA	amidohydrolase	NA
7638159	None	AMP deaminase	AMP deaminase	ISS	142	PF00962	NA	amidohydrolase	NA
11359582	None	AMP deaminase	AMP deaminase	ISS	142	PF00962	NA	amidohydrolase	NA
13928736	None	AMP deaminase	AMP deaminase	IES	185	PF00962	NA	amidohydrolase	NA
13938134	None	AMP deaminase	AMP deaminase	ISS	142	PF00962	NA	amidohydrolase	NA
16945394	None	AMP deaminase	AMP deaminase	ISS	142	PF00962	NA	amidohydrolase	NA
18404701	None	AMP deaminase	AMP deaminase	ISS	142	PF00962	NA	amidohydrolase	NA
18859679	None	AMP deaminase	AMP deaminase	ISS	142	PF00962	NA	amidohydrolase	NA
19111945	None	AMP deaminase	AMP deaminase	ISS	142	PF00962	NA	amidohydrolase	NA
20302047	None	AMP deaminase	AMP deaminase	ISS	142	PF00962	NA	amidohydrolase	NA
21264318	None	AMP deaminase	AMP deaminase	IES	181	PF00962; PF00478	NA	amidohydrolase	NA
21294189	None	AMP deaminase	AMP deaminase	ISS	142	PF00962; PF00478	NA	amidohydrolase	NA
21311925	None	AMP deaminase	AMP deaminase	ISS	142	PF00962; PF00478	NA	amidohydrolase	NA
22832228	None	None	AMP deaminase	ISS	142	PF00962	NA	amidohydrolase	NA
23484684	None	None	AMP deaminase	ISS	142	PF00962	NA	amidohydrolase	NA
23619215	None	None	AMP deaminase	ISS	142	PF00962	NA	amidohydrolase	NA
348315	None	aryldialkylphosphatase	aryldialkylphosphatase	CFM	162	PF01979	NA	amidohydrolase	NA
6141557	None	aryldialkylphosphatase	aryldialkylphosphatase	IES	166	PF07969	NA	amidohydrolase	NA
21222592	None	None	aryldialkylphosphatase	ISS	142	PF07969	NA	amidohydrolase	NA
6226558	None	atrazine chlorohydrolase	atrazine chlorohydrolase	CFM	129	PF01979	NA	amidohydrolase	NA
1246354	None	cytosine deaminase	cytosine deaminase	ISS	142	PF07969	NA	amidohydrolase	NA
1657533	None	cytosine deaminase	cytosine deaminase	ISS	142	PF07969	NA	amidohydrolase	NA
15595634	None	cytosine deaminase	cytosine deaminase	ISS	142	PF07969	NA	amidohydrolase	NA
15602430	None	cytosine deaminase	cytosine deaminase	ISS	142	PF07969	NA	amidohydrolase	NA
15800066	None	cytosine deaminase	cytosine deaminase	ISS	142	PF07969	NA	amidohydrolase	NA
16120505	None	cytosine deaminase	cytosine deaminase	ISS	142	PF07969	NA	amidohydrolase	NA
16128322	1K70, 1K6W, 1RA0, 1RA5, 1RAK, 1R9X, 1R9Y	cytosine deaminase	cytosine deaminase	CFM	163	PF07969	69390; 69373	amidohydrolase	51556; 51338
16762096	None	cytosine deaminase	cytosine deaminase	ISS	142	PF07969	NA	amidohydrolase	NA
16766629	None	cytosine deaminase	cytosine deaminase	ISS	142	PF07969	NA	amidohydrolase	NA
2443394	None	None	cytosine deaminase	ISS	142	PF07969	NA	amidohydrolase	NA
13474471	None	None	cytosine deaminase	ISS	142	PF07969	NA	amidohydrolase	NA
15899485	None	None	cytosine deaminase	ISS	142	PF07969	NA	amidohydrolase	NA
15922734	None	None	cytosine deaminase	ISS	142	PF07969	NA	amidohydrolase	NA
16263735	None	None	cytosine deaminase	ISS	142	PF07969	NA	amidohydrolase	NA
17546313	None	None	cytosine deaminase	ISS	142	PF07969	NA	amidohydrolase	NA
18309738	None	None	cytosine deaminase	ISS	142	PF07969	NA	amidohydrolase	NA
19551325	None	None	cytosine deaminase	ISS	142	PF07969	NA	amidohydrolase	NA
22958674	None	None	cytosine deaminase	ISS	142	PF07969	NA	amidohydrolase	NA
22966216	None	None	cytosine deaminase	ISS	142	PF07969	NA	amidohydrolase	NA
22983627	None	None	cytosine deaminase	ISS	142	PF07969	NA	amidohydrolase	NA
23062754	None	None	cytosine deaminase	ISS	142	PF07969	NA	amidohydrolase	NA
23103117	None	None	cytosine deaminase	ISS	142	PF07969	NA	amidohydrolase	NA
23336356	None	None	cytosine deaminase	ISS	142	PF07969	NA	amidohydrolase	NA
23464639	None	None	cytosine deaminase	ISS	142	PF07969	NA	amidohydrolase	NA
3122248	None	d-hydantoinase	d-hydantoinase	ISS	142	PF01979	NA	amidohydrolase	NA
3122249	None	d-hydantoinase	d-hydantoinase	IES	191	PF01979	NA	amidohydrolase	NA
3334230	None	d-hydantoinase	d-hydantoinase	IES	192	PF01979	NA	amidohydrolase	NA
15595638	None	d-hydantoinase	d-hydantoinase	ISS	142	PF01979	NA	amidohydrolase	NA
18478562	None	d-hydantoinase	d-hydantoinase	ISS	142	PF01979	NA	amidohydrolase	NA
21362600	1NFG	d-hydantoinase	d-hydantoinase	ISS	142	PF01979	75073; 75044	amidohydrolase	51556; 51338
21730171	1GKQ, 1GKP	d-hydantoinase	d-hydantoinase	CFM	133	PF01979	75073; 75044	amidohydrolase	51556; 51338
22988246	None	d-hydantoinase	d-hydantoinase	ISS	142	PF01979	NA	amidohydrolase	NA
23062845	None	d-hydantoinase	d-hydantoinase	ISS	142	PF01979	NA	amidohydrolase	NA
23200220	1K1D	d-hydantoinase	d-hydantoinase	ISS	142	PF01979	75073; 75044	amidohydrolase	51556; 51338
9759387	None	None	d-hydantoinase	ISS	142	PF01979	NA	amidohydrolase	NA
13471607	None	None	d-hydantoinase	ISS	142	PF01979	NA	amidohydrolase	NA
13872973	None	None	d-hydantoinase	ISS	142	PF01979	NA	amidohydrolase	NA
15803410	None	None	d-hydantoinase	ISS	142	PF01979	NA	amidohydrolase	NA
15889657	None	None	d-hydantoinase	ISS	142	PF01979	NA	amidohydrolase	NA
15966207	None	None	d-hydantoinase	ISS	142	PF01979	NA	amidohydrolase	NA
17380572	None	None	d-hydantoinase	ISS	142	PF01979	NA	amidohydrolase	NA
17936268	None	None	d-hydantoinase	ISS	142	PF01979	NA	amidohydrolase	NA
17987927	None	None	d-hydantoinase	ISS	142	PF01979	NA	amidohydrolase	NA
21224722	None	None	d-hydantoinase	ISS	142	PF01979	NA	amidohydrolase	NA
22957516	None	None	d-hydantoinase	ISS	142	PF01979	NA	amidohydrolase	NA
22959149	None	None	d-hydantoinase	ISS	142	PF01979	NA	amidohydrolase	NA
22977489	None	None	d-hydantoinase	ISS	142	PF01979	NA	amidohydrolase	NA
22983596	None	None	d-hydantoinase	ISS	142	PF01979	NA	amidohydrolase	NA
23501185	None	None	d-hydantoinase	ISS	142	PF01979	NA	amidohydrolase	NA
1346930	None	dihydroorotase1	dihydroorotase1	IES	222	PF01979	NA	amidohydrolase	NA
3122654	None	dihydroorotase1	dihydroorotase1	IES	135	PF01979	NA	amidohydrolase	NA
16078614	None	dihydroorotase1	dihydroorotase1	CFM	223	PF01979	NA	amidohydrolase	NA
1172784	None	None	dihydroorotase1	ISS	224	PF01979	NA	amidohydrolase	NA
7494090	None	None	dihydroorotase1	ISS	225	PF01979	NA	amidohydrolase	NA
7544109	None	None	dihydroorotase1	ISS	142	PF00478	NA	amidohydrolase	NA
11266160	None	None	dihydroorotase1	ISS	142	PF01979	NA	amidohydrolase	NA
11499831	None	None	dihydroorotase1	ISS	142	PF01979	NA	amidohydrolase	NA
13476463	None	None	dihydroorotase1	ISS	142	PF01979	NA	amidohydrolase	NA
13541100	None	None	dihydroorotase1	ISS	142	PF01979	NA	amidohydrolase	NA
14521951	None	None	dihydroorotase1	ISS	142	PF01979	NA	amidohydrolase	NA
14591702	None	None	dihydroorotase1	ISS	142	PF01979	NA	amidohydrolase	NA
14600574	None	None	dihydroorotase1	ISS	142	PF01979	NA	amidohydrolase	NA
15600734	None	None	dihydroorotase1	ISS	142	PF01979	NA	amidohydrolase	NA
15606174	None	None	dihydroorotase1	ISS	142	PF01979	NA	amidohydrolase	NA
15608521	None	None	dihydroorotase1	ISS	142	PF01979	NA	amidohydrolase	NA
15615101	None	None	dihydroorotase1	ISS	142	PF01979	NA	amidohydrolase	NA
15643103	None	None	dihydroorotase1	ISS	142	None	NA	amidohydrolase	NA
15669684	None	None	dihydroorotase1	ISS	142	PF01979	NA	amidohydrolase	NA
15673051	None	None	dihydroorotase1	ISS	142	PF01979	NA	amidohydrolase	NA
15674928	None	None	dihydroorotase1	ISS	142	PF01979	NA	amidohydrolase	NA
15679138	None	None	dihydroorotase1	ISS	142	PF01979	NA	amidohydrolase	NA
15791288	None	None	dihydroorotase1	ISS	142	PF01979	NA	amidohydrolase	NA
15806126	None	None	dihydroorotase1	ISS	142	PF01979	NA	amidohydrolase	NA
15827190	None	None	dihydroorotase1	ISS	142	PF01979	NA	amidohydrolase	NA
15837590	None	None	dihydroorotase1	ISS	142	PF01979	NA	amidohydrolase	NA
15893810	None	None	dihydroorotase1	ISS	142	PF01979	NA	amidohydrolase	NA
15901032	None	None	dihydroorotase1	ISS	142	PF01979	NA	amidohydrolase	NA
15903097	None	None	dihydroorotase1	ISS	142	PF01979	NA	amidohydrolase	NA
15924191	None	None	dihydroorotase1	ISS	142	PF01979	NA	amidohydrolase	NA
16082307	None	None	dihydroorotase1	ISS	142	PF01979	NA	amidohydrolase	NA
16124643	None	None	dihydroorotase1	ISS	142	PF01979	NA	amidohydrolase	NA
16801017	None	None	dihydroorotase1	ISS	142	PF01979	NA	amidohydrolase	NA
16803877	None	None	dihydroorotase1	ISS	142	PF01979	NA	amidohydrolase	NA
17229795	None	None	dihydroorotase1	ISS	142	PF01979	NA	amidohydrolase	NA
17987564	None	None	dihydroorotase1	ISS	142	PF01979	NA	amidohydrolase	NA
18310163	None	None	dihydroorotase1	ISS	142	PF01979	NA	amidohydrolase	NA
18311865	None	None	dihydroorotase1	ISS	142	PF01979	NA	amidohydrolase	NA
18976561	None	None	dihydroorotase1	ISS	142	PF01979	NA	amidohydrolase	NA
19552823	None	None	dihydroorotase1	ISS	142	PF01979	NA	amidohydrolase	NA
19703762	None	None	dihydroorotase1	ISS	142	PF01979	NA	amidohydrolase	NA
19745971	None	None	dihydroorotase1	ISS	142	PF01979	NA	amidohydrolase	NA
20089776	None	None	dihydroorotase1	ISS	142	PF01979	NA	amidohydrolase	NA
20093968	None	None	dihydroorotase1	ISS	142	PF01979	NA	amidohydrolase	NA
20807969	None	None	dihydroorotase1	ISS	142	PF01979	NA	amidohydrolase	NA
21219987	None	None	dihydroorotase1	ISS	142	PF01979	NA	amidohydrolase	NA
21228113	None	None	dihydroorotase1	ISS	142	PF01979	NA	amidohydrolase	NA
21231695	None	None	dihydroorotase1	ISS	142	PF01979	NA	amidohydrolase	NA
21243094	None	None	dihydroorotase1	ISS	142	PF01979	NA	amidohydrolase	NA
21401873	None	None	dihydroorotase1	ISS	142	PF01979	NA	amidohydrolase	NA
21673868	None	None	dihydroorotase1	ISS	142	PF01979	NA	amidohydrolase	NA
22001884	None	None	dihydroorotase1	ISS	142	PF01979	NA	amidohydrolase	NA
22298208	None	None	dihydroorotase1	ISS	142	PF01979	NA	amidohydrolase	NA
22406928	None	None	dihydroorotase1	ISS	142	PF01979	NA	amidohydrolase	NA
22537204	None	None	dihydroorotase1	ISS	142	PF01979	NA	amidohydrolase	NA
22963049	None	None	dihydroorotase1	ISS	142	PF01979	NA	amidohydrolase	NA
22966364	None	None	dihydroorotase1	ISS	142	PF01979	NA	amidohydrolase	NA
22979063	None	None	dihydroorotase1	ISS	142	PF01979	NA	amidohydrolase	NA
22992871	None	None	dihydroorotase1	ISS	142	PF01979	NA	amidohydrolase	NA
22995143	None	None	dihydroorotase1	ISS	142	PF01979	NA	amidohydrolase	NA
22997691	None	None	dihydroorotase1	ISS	142	PF01979	NA	amidohydrolase	NA
23001513	None	None	dihydroorotase1	ISS	142	PF01979	NA	amidohydrolase	NA
23002207	None	None	dihydroorotase1	ISS	142	PF01979	NA	amidohydrolase	NA
23017985	None	None	dihydroorotase1	ISS	142	PF01979	NA	amidohydrolase	NA
23021707	None	None	dihydroorotase1	ISS	142	PF01979	NA	amidohydrolase	NA
23037312	None	None	dihydroorotase1	ISS	142	PF01979	NA	amidohydrolase	NA
23043605	None	None	dihydroorotase1	ISS	142	PF01979	NA	amidohydrolase	NA
23052519	None	None	dihydroorotase1	ISS	142	PF01979	NA	amidohydrolase	NA
23053145	None	None	dihydroorotase1	ISS	142	PF01979	NA	amidohydrolase	NA
23060041	None	None	dihydroorotase1	ISS	142	PF01979	NA	amidohydrolase	NA
23098944	None	None	dihydroorotase1	ISS	142	PF01979	NA	amidohydrolase	NA
23127916	None	None	dihydroorotase1	ISS	142	PF01979	NA	amidohydrolase	NA
23135534	None	None	dihydroorotase1	ISS	142	PF01979	NA	amidohydrolase	NA
23335063	None	None	dihydroorotase1	ISS	142	PF01979	NA	amidohydrolase	NA
23465368	None	None	dihydroorotase1	ISS	142	PF01979	NA	amidohydrolase	NA
23473834	None	None	dihydroorotase1	ISS	142	PF01979	NA	amidohydrolase	NA
23501555	None	None	dihydroorotase1	ISS	142	PF01979	NA	amidohydrolase	NA
24216335	None	None	dihydroorotase1	ISS	142	PF01979	NA	amidohydrolase	NA
24379638	None	None	dihydroorotase1	ISS	142	PF01979	NA	amidohydrolase	NA
7331	None	dihydroorotase2	dihydroorotase2	ISS	142	PF01979	NA	amidohydrolase	NA
8509	None	dihydroorotase2	dihydroorotase2	ISS	142	None	NA	amidohydrolase	NA
131696	None	dihydroorotase2	dihydroorotase2	CFM	226	PF01979	NA	amidohydrolase	NA
191173	None	dihydroorotase2	dihydroorotase2	ISS	142	PF01979	NA	amidohydrolase	NA
191364	None	dihydroorotase2	dihydroorotase2	ISS	142	PF01979	NA	amidohydrolase	NA
279582	None	dihydroorotase2	dihydroorotase2	ISS	142	PF01979	NA	amidohydrolase	NA
400909	None	dihydroorotase2	dihydroorotase2	ISS	142	PF01979	NA	amidohydrolase	NA
2506025	None	dihydroorotase2	dihydroorotase2	ISS	142	PF01979	NA	amidohydrolase	NA
3024509	None	dihydroorotase2	dihydroorotase2	ISS	142	PF01979	NA	amidohydrolase	NA
3915831	None	dihydroorotase2	dihydroorotase2	ISS	142	None	NA	amidohydrolase	NA
17532699	None	dihydroorotase2	dihydroorotase2	ISS	142	PF01979	NA	amidohydrolase	NA
21294381	None	dihydroorotase2	dihydroorotase2	ISS	142	PF01979	NA	amidohydrolase	NA
22832393	None	dihydroorotase2	dihydroorotase2	ISS	142	PF01979	NA	amidohydrolase	NA
279570	None	dihydroorotase3	dihydroorotase3	IES	229	PF01979	NA	amidohydrolase	NA
1651519	None	dihydroorotase3	dihydroorotase3	ISS	142	PF01979	NA	amidohydrolase	NA
15801179	None	dihydroorotase3	dihydroorotase3	ISS	142	PF01979	NA	amidohydrolase	NA
16129025	1J79	dihydroorotase3	dihydroorotase3	CFM	139	PF01979	63917	amidohydrolase	51556
16760039	None	dihydroorotase3	dihydroorotase3	ISS	142	PF01979	NA	amidohydrolase	NA
16764519	None	dihydroorotase3	dihydroorotase3	ISS	142	PF01979	NA	amidohydrolase	NA
24112473	None	dihydroorotase3	dihydroorotase3	ISS	142	PF01979	NA	amidohydrolase	NA
4765	None	None	dihydroorotase3	ISS	228	PF01979	NA	amidohydrolase	NA
400913	None	None	dihydroorotase3	ISS	230	PF01979	NA	amidohydrolase	NA
6323452	None	None	dihydroorotase3	ISS	142	PF01979	NA	amidohydrolase	NA
14209529	None	None	dihydroorotase3	ISS	142	PF01979	NA	amidohydrolase	NA
15235865	None	None	dihydroorotase3	ISS	142	PF01979	NA	amidohydrolase	NA
15598723	None	None	dihydroorotase3	ISS	142	PF01979	NA	amidohydrolase	NA
15601679	None	None	dihydroorotase3	ISS	142	PF01979	NA	amidohydrolase	NA
15611595	None	None	dihydroorotase3	ISS	142	PF01979	NA	amidohydrolase	NA
15616940	None	None	dihydroorotase3	ISS	142	PF01979	NA	amidohydrolase	NA
15645206	None	None	dihydroorotase3	ISS	142	PF01979	NA	amidohydrolase	NA
15676580	None	None	dihydroorotase3	ISS	142	PF01979	NA	amidohydrolase	NA
15791630	None	None	dihydroorotase3	ISS	142	PF01979	NA	amidohydrolase	NA
15793853	None	None	dihydroorotase3	ISS	142	PF01979	NA	amidohydrolase	NA
15887748	None	None	dihydroorotase3	ISS	142	PF01979	NA	amidohydrolase	NA
15964233	None	None	dihydroorotase3	ISS	142	PF01979	NA	amidohydrolase	NA
16121855	None	None	dihydroorotase3	ISS	142	PF01979	NA	amidohydrolase	NA
16331133	None	None	dihydroorotase3	ISS	142	PF01979	NA	amidohydrolase	NA
17545206	None	None	dihydroorotase3	ISS	142	PF01979	NA	amidohydrolase	NA
17977977	None	None	dihydroorotase3	ISS	142	PF01979	NA	amidohydrolase	NA
19115483	None	None	dihydroorotase3	ISS	142	None	NA	amidohydrolase	NA
21309874	None	None	dihydroorotase3	ISS	142	PF01979	NA	amidohydrolase	NA
21542209	None	None	dihydroorotase3	ISS	142	PF01979	NA	amidohydrolase	NA
21672598	None	None	dihydroorotase3	ISS	142	PF01979	NA	amidohydrolase	NA
22001850	None	None	dihydroorotase3	ISS	142	PF01979	NA	amidohydrolase	NA
22957385	None	None	dihydroorotase3	ISS	142	PF01979	NA	amidohydrolase	NA
22971316	None	None	dihydroorotase3	ISS	142	PF01979	NA	amidohydrolase	NA
22978905	None	None	dihydroorotase3	ISS	142	PF01979	NA	amidohydrolase	NA
22988480	None	None	dihydroorotase3	ISS	142	PF01979	NA	amidohydrolase	NA
23026307	None	None	dihydroorotase3	ISS	142	PF01979	NA	amidohydrolase	NA
23063090	None	None	dihydroorotase3	ISS	142	PF01979	NA	amidohydrolase	NA
23103669	None	None	dihydroorotase3	ISS	142	PF01979	NA	amidohydrolase	NA
23107613	None	None	dihydroorotase3	ISS	142	PF01979	NA	amidohydrolase	NA
23471210	None	None	dihydroorotase3	ISS	142	PF01979	NA	amidohydrolase	NA
23479248	None	None	dihydroorotase3	ISS	142	PF01979	NA	amidohydrolase	NA
23509919	None	None	dihydroorotase3	ISS	142	PF01979	NA	amidohydrolase	NA
24375192	None	None	dihydroorotase3	ISS	142	PF01979	NA	amidohydrolase	NA
7531230	1J5S	glucuronate isomerase	glucuronate isomerase	CFM	137	PF02614	75082	amidohydrolase	51556
23097822	None	None	glucuronate isomerase	ISS	142	PF02614	NA	amidohydrolase	NA
887833	None	guanine deaminase	guanine deaminase	ISS	142	PF01979	NA	amidohydrolase	NA
4758426	None	guanine deaminase	guanine deaminase	IES	168	PF01979	NA	amidohydrolase	NA
6330926	None	guanine deaminase	guanine deaminase	ISS	142	PF01979	NA	amidohydrolase	NA
6753960	None	guanine deaminase	guanine deaminase	CFM	168	PF01979	NA	amidohydrolase	NA
7533042	None	guanine deaminase	guanine deaminase	ISS	142	PF01979	NA	amidohydrolase	NA
11837778	None	guanine deaminase	guanine deaminase	ISS	142	PF01979	NA	amidohydrolase	NA
13929094	None	guanine deaminase	guanine deaminase	ISS	142	PF01979	NA	amidohydrolase	NA
15803420	None	guanine deaminase	guanine deaminase	ISS	142	PF01979	NA	amidohydrolase	NA
15833010	None	guanine deaminase	guanine deaminase	ISS	142	PF01979	NA	amidohydrolase	NA
16130785	None	guanine deaminase	guanine deaminase	IES	231	PF01979	NA	amidohydrolase	NA
20270696	None	guanine deaminase	guanine deaminase	ISS	142	PF01979	NA	amidohydrolase	NA
3183406	None	None	guanine deaminase	ISS	142	PF01979	NA	amidohydrolase	NA
6319963	None	None	guanine deaminase	ISS	142	PF01979	NA	amidohydrolase	NA
7296893	None	None	guanine deaminase	ISS	142	PF01979	NA	amidohydrolase	NA
11359393	None	None	guanine deaminase	ISS	142	PF01979	NA	amidohydrolase	NA
13474288	None	None	guanine deaminase	ISS	142	PF01979	NA	amidohydrolase	NA
15595332	None	None	guanine deaminase	ISS	142	PF01979	NA	amidohydrolase	NA
15596718	None	None	guanine deaminase	ISS	142	PF01979	NA	amidohydrolase	NA
15807848	None	None	guanine deaminase	ISS	142	PF01979	NA	amidohydrolase	NA
15889592	None	None	guanine deaminase	ISS	142	PF01979	NA	amidohydrolase	NA
16126853	None	None	guanine deaminase	ISS	142	PF01979	NA	amidohydrolase	NA
16264545	None	None	guanine deaminase	ISS	142	PF01979	NA	amidohydrolase	NA
16264890	None	None	guanine deaminase	ISS	142	PF01979	NA	amidohydrolase	NA
16944447	None	None	guanine deaminase	ISS	142	PF01979	NA	amidohydrolase	NA
17546818	None	None	guanine deaminase	ISS	142	PF01979	NA	amidohydrolase	NA
17987854	None	None	guanine deaminase	ISS	142	PF01979	NA	amidohydrolase	NA
21292642	None	None	guanine deaminase	ISS	142	PF01979	NA	amidohydrolase	NA
22957248	None	None	guanine deaminase	ISS	142	PF01979	NA	amidohydrolase	NA
22975602	None	None	guanine deaminase	ISS	142	PF01979	NA	amidohydrolase	NA
22987521	None	None	guanine deaminase	ISS	142	PF01979	NA	amidohydrolase	NA
23058763	None	None	guanine deaminase	ISS	142	PF01979	NA	amidohydrolase	NA
23103868	None	None	guanine deaminase	ISS	142	PF01979	NA	amidohydrolase	NA
23137447	None	None	guanine deaminase	ISS	142	PF01979	NA	amidohydrolase	NA
23469105	None	None	guanine deaminase	ISS	142	PF01979	NA	amidohydrolase	NA
3182927	None	hydroxydechloroatrazine ethylaminohydrolase	hydroxydechloroatrazine ethylaminohydrolase	CFM	187	PF01979	NA	amidohydrolase	NA
23012454	None	None	hydroxydechloroatrazine ethylaminohydrolase	ISS	142	PF01979	NA	amidohydrolase	NA
16080988	None	imidazolonepropionase	imidazolonepropionase	CFM	128	PF07969	NA	amidohydrolase	NA
2642340	None	None	imidazolonepropionase	ISS	142	PF07969	NA	amidohydrolase	NA
13476870	None	None	imidazolonepropionase	ISS	142	PF07969	NA	amidohydrolase	NA
14194871	None	None	imidazolonepropionase	ISS	142	PF07969	NA	amidohydrolase	NA
14195663	None	None	imidazolonepropionase	ISS	142	PF07969	NA	amidohydrolase	NA
14195664	None	None	imidazolonepropionase	ISS	142	PF07969	NA	amidohydrolase	NA
15600285	None	None	imidazolonepropionase	ISS	142	PF01979	NA	amidohydrolase	NA
15641218	None	None	imidazolonepropionase	ISS	142	PF07969	NA	amidohydrolase	NA
15891029	None	None	imidazolonepropionase	ISS	142	PF01979	NA	amidohydrolase	NA
16122216	None	None	imidazolonepropionase	ISS	142	PF07969	NA	amidohydrolase	NA
16125212	None	None	imidazolonepropionase	ISS	142	PF07969	NA	amidohydrolase	NA
16264580	None	None	imidazolonepropionase	ISS	142	PF07969	NA	amidohydrolase	NA
16759712	None	None	imidazolonepropionase	ISS	142	PF07969	NA	amidohydrolase	NA
16764151	None	None	imidazolonepropionase	ISS	142	PF07969	NA	amidohydrolase	NA
17547363	None	None	imidazolonepropionase	ISS	142	PF07969	NA	amidohydrolase	NA
17937637	None	None	imidazolonepropionase	ISS	142	PF01979	NA	amidohydrolase	NA
17988713	None	None	imidazolonepropionase	ISS	142	PF07969	NA	amidohydrolase	NA
21231034	None	None	imidazolonepropionase	ISS	142	PF07969	NA	amidohydrolase	NA
21242388	None	None	imidazolonepropionase	ISS	142	PF07969	NA	amidohydrolase	NA
22126225	None	None	imidazolonepropionase	ISS	142	PF07969	NA	amidohydrolase	NA
22959588	None	None	imidazolonepropionase	ISS	142	PF07969	NA	amidohydrolase	NA
22969008	None	None	imidazolonepropionase	ISS	142	PF01979	NA	amidohydrolase	NA
22978316	None	None	imidazolonepropionase	ISS	142	PF01979	NA	amidohydrolase	NA
22987646	None	None	imidazolonepropionase	ISS	142	PF01979	NA	amidohydrolase	NA
23058289	None	None	imidazolonepropionase	ISS	142	PF01979	NA	amidohydrolase	NA
23106287	None	None	imidazolonepropionase	ISS	142	PF07969	NA	amidohydrolase	NA
23471374	None	None	imidazolonepropionase	ISS	142	PF01979	NA	amidohydrolase	NA
23500656	None	None	imidazolonepropionase	ISS	142	PF07969	NA	amidohydrolase	NA
24371695	None	None	imidazolonepropionase	ISS	142	PF07969	NA	amidohydrolase	NA
15804904	None	isoaspartyl dipeptidase	isoaspartyl dipeptidase	ISS	142	PF01979	NA	amidohydrolase	NA
16132149	1ONX, 1ONW, 1POK, 1PO9, 1POJ	isoaspartyl dipeptidase	isoaspartyl dipeptidase	CFM	125	PF07969	89489; 89438	amidohydrolase	51556; 51338
16763320	None	isoaspartyl dipeptidase	isoaspartyl dipeptidase	ISS	142	PF01979	NA	amidohydrolase	NA
16767756	None	isoaspartyl dipeptidase	isoaspartyl dipeptidase	ISS	142	PF01979	NA	amidohydrolase	NA
24115394	None	isoaspartyl dipeptidase	isoaspartyl dipeptidase	ISS	142	PF07969	NA	amidohydrolase	NA
3122243	None	l-hydantoinase	l-hydantoinase	CFM	177	PF01979	NA	amidohydrolase	NA
9931313	None	l-hydantoinase	l-hydantoinase	IES	178	PF01979	NA	amidohydrolase	NA
22218649	1GKR	l-hydantoinase	l-hydantoinase	ISS	142	PF01979	75073; 75044	amidohydrolase	51556; 51338
11890745	None	melamine deaminase	melamine deaminase	CFM	130	PF01979	NA	amidohydrolase	NA
400237	1ITU, 1ITQ	membrane dipeptidase	membrane dipeptidase	CFM	140	PF01244	75079	amidohydrolase	51556
8895751	None	n-acetylgalactosamine-6-phosphate deacetylase	n-acetylgalactosamine-6-phosphate deacetylase	CFM	180	PF01979	NA	amidohydrolase	NA
15803675	None	n-acetylgalactosamine-6-phosphate deacetylase	n-acetylgalactosamine-6-phosphate deacetylase	ISS	142	PF01979	NA	amidohydrolase	NA
15833269	None	n-acetylgalactosamine-6-phosphate deacetylase	n-acetylgalactosamine-6-phosphate deacetylase	ISS	142	PF01979	NA	amidohydrolase	NA
3122428	None	None	n-acetylgalactosamine-6-phosphate deacetylase	ISS	142	PF01979	NA	amidohydrolase	NA
16121146	None	None	n-acetylgalactosamine-6-phosphate deacetylase	ISS	142	PF01979	NA	amidohydrolase	NA
15643577	1O12	n-acetylglucosamine-6-phosphate deacetylase	n-acetylglucosamine-6-phosphate deacetylase	CFM	142	PF01979	82261; 82227	amidohydrolase	51556; 51338
3341612	None	None	n-acetylglucosamine-6-phosphate deacetylase	ISS	142	None	NA	amidohydrolase	NA
4680667	None	None	n-acetylglucosamine-6-phosphate deacetylase	ISS	142	PF01979	NA	amidohydrolase	NA
6137106	None	None	n-acetylglucosamine-6-phosphate deacetylase	ISS	142	None	NA	amidohydrolase	NA
7467512	None	None	n-acetylglucosamine-6-phosphate deacetylase	ISS	142	PF01979	NA	amidohydrolase	NA
13473994	None	None	n-acetylglucosamine-6-phosphate deacetylase	ISS	142	PF01979	NA	amidohydrolase	NA
13702151	None	None	n-acetylglucosamine-6-phosphate deacetylase	ISS	142	PF01979	NA	amidohydrolase	NA
15602739	None	None	n-acetylglucosamine-6-phosphate deacetylase	ISS	142	PF01979	NA	amidohydrolase	NA
15612984	None	None	n-acetylglucosamine-6-phosphate deacetylase	ISS	142	PF01979	NA	amidohydrolase	NA
15641009	None	None	n-acetylglucosamine-6-phosphate deacetylase	ISS	142	PF01979	NA	amidohydrolase	NA
15641786	None	None	n-acetylglucosamine-6-phosphate deacetylase	ISS	142	PF01979	NA	amidohydrolase	NA
15800379	None	None	n-acetylglucosamine-6-phosphate deacetylase	ISS	142	PF01979	NA	amidohydrolase	NA
15828840	None	None	n-acetylglucosamine-6-phosphate deacetylase	ISS	142	None	NA	amidohydrolase	NA
15838066	None	None	n-acetylglucosamine-6-phosphate deacetylase	ISS	142	PF01979	NA	amidohydrolase	NA
15889864	None	None	n-acetylglucosamine-6-phosphate deacetylase	ISS	142	PF01979	NA	amidohydrolase	NA
15893481	None	None	n-acetylglucosamine-6-phosphate deacetylase	ISS	142	PF01979	NA	amidohydrolase	NA
15922880	None	None	n-acetylglucosamine-6-phosphate deacetylase	ISS	142	PF01979	NA	amidohydrolase	NA
15923691	None	None	n-acetylglucosamine-6-phosphate deacetylase	ISS	142	PF01979	NA	amidohydrolase	NA
15963956	None	None	n-acetylglucosamine-6-phosphate deacetylase	ISS	142	PF01979	NA	amidohydrolase	NA
16080554	1UN7	None	n-acetylglucosamine-6-phosphate deacetylase	ISS	142	PF01979	82261; 82227	amidohydrolase	51556; 51338
16122839	None	None	n-acetylglucosamine-6-phosphate deacetylase	ISS	142	PF01979	NA	amidohydrolase	NA
16124698	None	None	n-acetylglucosamine-6-phosphate deacetylase	ISS	142	PF01979	NA	amidohydrolase	NA
16124789	None	None	n-acetylglucosamine-6-phosphate deacetylase	ISS	142	PF01979	NA	amidohydrolase	NA
16272107	None	None	n-acetylglucosamine-6-phosphate deacetylase	ISS	142	PF01979	NA	amidohydrolase	NA
16759627	None	None	n-acetylglucosamine-6-phosphate deacetylase	ISS	142	PF01979	NA	amidohydrolase	NA
16764053	None	None	n-acetylglucosamine-6-phosphate deacetylase	ISS	142	PF01979	NA	amidohydrolase	NA
16800024	None	None	n-acetylglucosamine-6-phosphate deacetylase	ISS	142	PF01979	NA	amidohydrolase	NA
16802996	None	None	n-acetylglucosamine-6-phosphate deacetylase	ISS	142	PF01979	NA	amidohydrolase	NA
17553768	None	None	n-acetylglucosamine-6-phosphate deacetylase	ISS	142	PF01979	NA	amidohydrolase	NA
17988730	None	None	n-acetylglucosamine-6-phosphate deacetylase	ISS	142	PF01979	NA	amidohydrolase	NA
18311158	None	None	n-acetylglucosamine-6-phosphate deacetylase	ISS	142	PF01979	NA	amidohydrolase	NA
19704468	None	None	n-acetylglucosamine-6-phosphate deacetylase	ISS	142	PF01979	NA	amidohydrolase	NA
19920392	None	None	n-acetylglucosamine-6-phosphate deacetylase	ISS	142	PF01979	NA	amidohydrolase	NA
20806755	None	None	n-acetylglucosamine-6-phosphate deacetylase	ISS	142	PF01979	NA	amidohydrolase	NA
21232839	None	None	n-acetylglucosamine-6-phosphate deacetylase	ISS	142	PF01979	NA	amidohydrolase	NA
21241486	None	None	n-acetylglucosamine-6-phosphate deacetylase	ISS	142	PF01979	NA	amidohydrolase	NA
21296078	None	None	n-acetylglucosamine-6-phosphate deacetylase	ISS	142	PF01979	NA	amidohydrolase	NA
21361513	None	None	n-acetylglucosamine-6-phosphate deacetylase	ISS	142	PF01979	NA	amidohydrolase	NA
21402109	None	None	n-acetylglucosamine-6-phosphate deacetylase	ISS	142	PF01979	NA	amidohydrolase	NA
22960278	None	None	n-acetylglucosamine-6-phosphate deacetylase	ISS	142	PF01979	NA	amidohydrolase	NA
22994830	None	None	n-acetylglucosamine-6-phosphate deacetylase	ISS	142	PF01979	NA	amidohydrolase	NA
22997779	None	None	n-acetylglucosamine-6-phosphate deacetylase	ISS	142	PF01979	NA	amidohydrolase	NA
23007334	None	None	n-acetylglucosamine-6-phosphate deacetylase	ISS	142	PF01979	NA	amidohydrolase	NA
23021492	None	None	n-acetylglucosamine-6-phosphate deacetylase	ISS	142	PF01979	NA	amidohydrolase	NA
23024752	None	None	n-acetylglucosamine-6-phosphate deacetylase	ISS	142	PF01979	NA	amidohydrolase	NA
23028660	None	None	n-acetylglucosamine-6-phosphate deacetylase	ISS	142	PF01979	NA	amidohydrolase	NA
23037704	None	None	n-acetylglucosamine-6-phosphate deacetylase	ISS	142	PF01979	NA	amidohydrolase	NA
23038620	None	None	n-acetylglucosamine-6-phosphate deacetylase	ISS	142	None	NA	amidohydrolase	NA
23100362	None	None	n-acetylglucosamine-6-phosphate deacetylase	ISS	142	PF01979	NA	amidohydrolase	NA
23106954	None	None	n-acetylglucosamine-6-phosphate deacetylase	ISS	142	PF01979	NA	amidohydrolase	NA
23467047	None	None	n-acetylglucosamine-6-phosphate deacetylase	ISS	142	PF01979	NA	amidohydrolase	NA
23500638	None	None	n-acetylglucosamine-6-phosphate deacetylase	ISS	142	PF01979	NA	amidohydrolase	NA
24112037	None	None	n-acetylglucosamine-6-phosphate deacetylase	ISS	142	PF01979	NA	amidohydrolase	NA
24375009	None	None	n-acetylglucosamine-6-phosphate deacetylase	ISS	142	PF01979	NA	amidohydrolase	NA
3287876	None	n-acyl-d-amino-acid deacylase	n-acyl-d-amino-acid deacylase	IES	175	PF07969; PF07908	NA	amidohydrolase	NA
3287879	None	n-acyl-d-amino-acid deacylase	n-acyl-d-amino-acid deacylase	IES	176	PF07969; PF07908	NA	amidohydrolase	NA
13194736	1M7J, 1RK5, 1V4Y, 1V51, 1RJP, 1RJQ, 1RJR, 1RK6	n-acyl-d-amino-acid deacylase	n-acyl-d-amino-acid deacylase	CFM	174	PF07969; PF07908	82264; 82230	amidohydrolase	51556; 51338
1581022	None	None	n-acyl-d-amino-acid deacylase	ISS	142	PF07969; PF07908	NA	amidohydrolase	NA
3287878	None	None	n-acyl-d-amino-acid deacylase	ISS	142	PF07969; PF07908	NA	amidohydrolase	NA
17549408	None	None	n-acyl-d-amino-acid deacylase	ISS	142	PF07969; PF07908	NA	amidohydrolase	NA
22977611	None	None	n-acyl-d-amino-acid deacylase	ISS	142	PF07969; PF07908	NA	amidohydrolase	NA
22977859	None	None	n-acyl-d-amino-acid deacylase	ISS	142	PF07969; PF07908	NA	amidohydrolase	NA
22989190	None	None	n-acyl-d-amino-acid deacylase	ISS	142	PF07969; PF07908	NA	amidohydrolase	NA
23061680	None	None	n-acyl-d-amino-acid deacylase	ISS	142	PF07969; PF07908	NA	amidohydrolase	NA
23469745	None	None	n-acyl-d-amino-acid deacylase	ISS	142	PF07969; PF07908	NA	amidohydrolase	NA
3287737	None	n-isopropylammelide isopropylaminohydrolase	n-isopropylammelide isopropylaminohydrolase	CFM	188	PF07969	NA	amidohydrolase	NA
173197	None	None	None	None	None	PF01026	NA	amidohydrolase	NA
1076925	None	None	None	None	None	PF01026	NA	amidohydrolase	NA
1176064	None	None	None	None	None	PF01026	NA	amidohydrolase	NA
1439551	None	None	None	None	None	PF07969	NA	amidohydrolase	NA
1655730	None	None	None	None	None	PF01979	NA	amidohydrolase	NA
1703170	None	None	None	None	None	PF00962	NA	amidohydrolase	NA
1729438	None	None	None	None	None	PF01026	NA	amidohydrolase	NA
2465563	None	None	None	None	None	PF01979	NA	amidohydrolase	NA
3089601	None	None	None	None	None	PF01979	NA	amidohydrolase	NA
3183483	None	None	None	None	None	PF01979	NA	amidohydrolase	NA
4503375	None	None	None	None	None	PF01979	NA	amidohydrolase	NA
5853057	None	None	None	None	None	PF01026	NA	amidohydrolase	NA
6323918	None	None	None	None	None	PF01026	NA	amidohydrolase	NA
6324188	None	None	None	None	None	PF00962	NA	amidohydrolase	NA
6683552	None	None	None	None	None	PF01979	NA	amidohydrolase	NA
6685984	None	None	None	None	None	PF01979	NA	amidohydrolase	NA
6714522	None	None	None	None	None	PF01979	NA	amidohydrolase	NA
7267246	None	None	None	None	None	PF00962	NA	amidohydrolase	NA
7299138	None	None	None	None	None	PF00962	NA	amidohydrolase	NA
7509483	None	None	None	None	None	PF01026	NA	amidohydrolase	NA
7662008	None	None	None	None	None	PF01026	NA	amidohydrolase	NA
7769065	None	None	None	None	None	PF01979	NA	amidohydrolase	NA
8671168	None	None	None	None	None	PF01979	NA	amidohydrolase	NA
8886025	None	None	None	None	None	PF01979	NA	amidohydrolase	NA
10640374	None	None	None	None	None	PF01979	NA	amidohydrolase	NA
10764843	None	None	None	None	None	PF00478	NA	amidohydrolase	NA
10954684	None	None	None	None	None	PF01979	NA	amidohydrolase	NA
10957545	None	None	None	None	None	PF01026	NA	amidohydrolase	NA
11071770	None	None	None	None	None	PF00962	NA	amidohydrolase	NA
11121357	None	None	None	None	None	PF01979	NA	amidohydrolase	NA
11357936	None	None	None	None	None	PF01026	NA	amidohydrolase	NA
11496787	None	None	None	None	None	PF01979	NA	amidohydrolase	NA
11498160	None	None	None	None	None	PF01979	NA	amidohydrolase	NA
11498602	None	None	None	None	None	PF01979	NA	amidohydrolase	NA
12044859	None	None	None	None	None	PF01026	NA	amidohydrolase	NA
12655894	None	None	None	None	None	PF01979	NA	amidohydrolase	NA
12657583	None	None	None	None	None	PF01979	NA	amidohydrolase	NA
12711692	None	None	None	None	None	PF01979	NA	amidohydrolase	NA
12746424	None	None	None	None	None	PF01979	NA	amidohydrolase	NA
12836433	None	None	None	None	None	PF01979	NA	amidohydrolase	NA
13195273	None	None	None	None	None	PF01979	NA	amidohydrolase	NA
13357573	None	None	None	None	None	PF01026	NA	amidohydrolase	NA
13470448	None	None	None	None	None	PF01979	NA	amidohydrolase	NA
13470649	None	None	None	None	None	PF01026	NA	amidohydrolase	NA
13471348	None	None	None	None	None	PF07969	NA	amidohydrolase	NA
13471934	None	None	None	None	None	PF07969	NA	amidohydrolase	NA
13472761	None	None	None	None	None	PF00962	NA	amidohydrolase	NA
13476869	None	None	None	None	None	PF01979	NA	amidohydrolase	NA
13488311	None	None	None	None	None	PF01979	NA	amidohydrolase	NA
13507748	None	None	None	None	None	PF01026	NA	amidohydrolase	NA
13541346	None	None	None	None	None	PF01979	NA	amidohydrolase	NA
13928984	None	None	None	None	None	PF01979	NA	amidohydrolase	NA
13937513	None	None	None	None	None	PF07969	NA	amidohydrolase	NA
14520316	None	None	None	None	None	PF04909	NA	amidohydrolase	NA
14520359	None	None	None	None	None	PF07969; PF07908	NA	amidohydrolase	NA
14520861	None	None	None	None	None	PF01979	NA	amidohydrolase	NA
14521267	None	None	None	None	None	PF01026	NA	amidohydrolase	NA
14590044	None	None	None	None	None	PF04909	NA	amidohydrolase	NA
14591029	None	None	None	None	None	PF01026	NA	amidohydrolase	NA
14591297	None	None	None	None	None	PF01979	NA	amidohydrolase	NA
14600697	None	None	None	None	None	PF01026	NA	amidohydrolase	NA
15228573	None	None	None	None	None	PF01026	NA	amidohydrolase	NA
15594496	None	None	None	None	None	PF01979	NA	amidohydrolase	NA
15595346	None	None	None	None	None	PF00962	NA	amidohydrolase	NA
15598155	None	None	None	None	None	PF01026	NA	amidohydrolase	NA
15598366	None	None	None	None	None	PF01979	NA	amidohydrolase	NA
15598953	None	None	None	None	None	PF01979	NA	amidohydrolase	NA
15600299	None	None	None	None	None	PF01979	NA	amidohydrolase	NA
15602807	None	None	None	None	None	PF01026	NA	amidohydrolase	NA
15603540	None	None	None	None	None	PF01026	NA	amidohydrolase	NA
15603747	None	None	None	None	None	PF00478	NA	amidohydrolase	NA
15604525	None	None	None	None	None	PF01026	NA	amidohydrolase	NA
15605324	None	None	None	None	None	PF01026	NA	amidohydrolase	NA
15606034	None	None	None	None	None	PF01979	NA	amidohydrolase	NA
15607030	None	None	None	None	None	PF01026	NA	amidohydrolase	NA
15608148	None	None	None	None	None	PF01026	NA	amidohydrolase	NA
15610449	None	None	None	None	None	PF00962	NA	amidohydrolase	NA
15610468	None	None	None	None	None	PF01979	NA	amidohydrolase	NA
15611322	None	None	None	None	None	PF01979	NA	amidohydrolase	NA
15613200	None	None	None	None	None	PF01979	NA	amidohydrolase	NA
15613692	None	None	None	None	None	PF01979	NA	amidohydrolase	NA
15614255	None	None	None	None	None	PF01979	NA	amidohydrolase	NA
15614547	None	None	None	None	None	PF07969	NA	amidohydrolase	NA
15614872	None	None	None	None	None	PF01979	NA	amidohydrolase	NA
15615497	None	None	None	None	None	PF01979	NA	amidohydrolase	NA
15616960	None	None	None	None	None	PF01026	NA	amidohydrolase	NA
15618696	None	None	None	None	None	PF01026	NA	amidohydrolase	NA
15642016	None	None	None	None	None	PF01026	NA	amidohydrolase	NA
15642350	None	None	None	None	None	PF01026	NA	amidohydrolase	NA
15643432	1J6O	None	None	None	None	PF01026	82267	amidohydrolase	51556
15643698	1P1M, 1J6P	None	None	None	None	PF01979	82224; 82258	amidohydrolase	51556; 51338
15644895	None	None	None	None	None	PF01979	NA	amidohydrolase	NA
15669736	None	None	None	None	None	PF01979	NA	amidohydrolase	NA
15669778	None	None	None	None	None	PF01026	NA	amidohydrolase	NA
15672269	None	None	None	None	None	PF00962	NA	amidohydrolase	NA
15673317	None	None	None	None	None	PF01979	NA	amidohydrolase	NA
15675552	None	None	None	None	None	PF01979	NA	amidohydrolase	NA
15675839	None	None	None	None	None	PF01979	NA	amidohydrolase	NA
15676669	None	None	None	None	None	PF01026	NA	amidohydrolase	NA
15677535	None	None	None	None	None	PF01026	NA	amidohydrolase	NA
15678261	None	None	None	None	None	PF01026	NA	amidohydrolase	NA
15679502	None	None	None	None	None	PF01979	NA	amidohydrolase	NA
15679530	None	None	None	None	None	PF01979	NA	amidohydrolase	NA
15790275	None	None	None	None	None	PF07969	NA	amidohydrolase	NA
15791066	None	None	None	None	None	PF01979	NA	amidohydrolase	NA
15791459	None	None	None	None	None	PF01979	NA	amidohydrolase	NA
15793939	None	None	None	None	None	PF01026	NA	amidohydrolase	NA
15794829	None	None	None	None	None	PF01026	NA	amidohydrolase	NA
15800047	None	None	None	None	None	PF07969	NA	amidohydrolase	NA
15801217	None	None	None	None	None	PF01026	NA	amidohydrolase	NA
15803416	None	None	None	None	None	PF01979	NA	amidohydrolase	NA
15805183	None	None	None	None	None	PF01026	NA	amidohydrolase	NA
15806173	None	None	None	None	None	PF01979	NA	amidohydrolase	NA
15807734	None	None	None	None	None	PF01979	NA	amidohydrolase	NA
15807817	None	None	None	None	None	PF07969	NA	amidohydrolase	NA
15807932	None	None	None	None	None	PF01979	NA	amidohydrolase	NA
15827035	None	None	None	None	None	PF01026	NA	amidohydrolase	NA
15827296	None	None	None	None	None	PF00962	NA	amidohydrolase	NA
15828485	None	None	None	None	None	PF01026	NA	amidohydrolase	NA
15829007	None	None	None	None	None	PF01026	NA	amidohydrolase	NA
15833006	None	None	None	None	None	PF01979	NA	amidohydrolase	NA
15835059	None	None	None	None	None	PF00962	NA	amidohydrolase	NA
15835497	None	None	None	None	None	PF01026	NA	amidohydrolase	NA
15836782	None	None	None	None	None	PF01026	NA	amidohydrolase	NA
15839062	None	None	None	None	None	PF01979	NA	amidohydrolase	NA
15842927	None	None	None	None	None	PF01979	NA	amidohydrolase	NA
15887491	None	None	None	None	None	PF00962	NA	amidohydrolase	NA
15888820	None	None	None	None	None	PF01026	NA	amidohydrolase	NA
15890295	None	None	None	None	None	PF07969	NA	amidohydrolase	NA
15890557	None	None	None	None	None	PF01979	NA	amidohydrolase	NA
15891028	None	None	None	None	None	PF01979	NA	amidohydrolase	NA
15892968	None	None	None	None	None	PF01026	NA	amidohydrolase	NA
15894676	None	None	None	None	None	PF01026	NA	amidohydrolase	NA
15896241	None	None	None	None	None	PF01026	NA	amidohydrolase	NA
15896257	None	None	None	None	None	PF00962	NA	amidohydrolase	NA
15897017	None	None	None	None	None	PF01026	NA	amidohydrolase	NA
15897586	None	None	None	None	None	PF01979	NA	amidohydrolase	NA
15901210	None	None	None	None	None	PF01979	NA	amidohydrolase	NA
15901876	None	None	None	None	None	PF01979	NA	amidohydrolase	NA
15903257	None	None	None	None	None	PF01979	NA	amidohydrolase	NA
15903908	None	None	None	None	None	PF01979	NA	amidohydrolase	NA
15921170	None	None	None	None	None	PF01026	NA	amidohydrolase	NA
15921257	None	None	None	None	None	PF01979	NA	amidohydrolase	NA
15921373	None	None	None	None	None	PF01979	NA	amidohydrolase	NA
15922367	None	None	None	None	None	PF01979	NA	amidohydrolase	NA
15922370	None	None	None	None	None	PF01026	NA	amidohydrolase	NA
15923481	None	None	None	None	None	PF01026	NA	amidohydrolase	NA
15925320	None	None	None	None	None	PF01979	NA	amidohydrolase	NA
15963885	None	None	None	None	None	PF00962	NA	amidohydrolase	NA
15965353	None	None	None	None	None	PF01026	NA	amidohydrolase	NA
15966349	None	None	None	None	None	PF07969	NA	amidohydrolase	NA
15966452	None	None	None	None	None	PF01979	NA	amidohydrolase	NA
16077107	None	None	None	None	None	PF01026	NA	amidohydrolase	NA
16077724	None	None	None	None	None	PF01979	NA	amidohydrolase	NA
16080294	None	None	None	None	None	PF01979	NA	amidohydrolase	NA
16082586	None	None	None	None	None	PF01979	NA	amidohydrolase	NA
16119250	None	None	None	None	None	PF01026	NA	amidohydrolase	NA
16120767	None	None	None	None	None	PF01026	NA	amidohydrolase	NA
16121875	None	None	None	None	None	PF01026	NA	amidohydrolase	NA
16122179	None	None	None	None	None	PF04909	NA	amidohydrolase	NA
16122218	None	None	None	None	None	PF01979	NA	amidohydrolase	NA
16125213	None	None	None	None	None	PF01979	NA	amidohydrolase	NA
16126065	None	None	None	None	None	PF01026	NA	amidohydrolase	NA
16127410	None	None	None	None	None	PF00962	NA	amidohydrolase	NA
16128309	None	None	None	None	None	PF07969	NA	amidohydrolase	NA
16132266	None	None	None	None	None	PF01026	NA	amidohydrolase	NA
16263395	None	None	None	None	None	PF01979	NA	amidohydrolase	NA
16264530	None	None	None	None	None	PF01979	NA	amidohydrolase	NA
16272055	None	None	None	None	None	PF01026	NA	amidohydrolase	NA
16272402	None	None	None	None	None	PF01026	NA	amidohydrolase	NA
16329958	None	None	None	None	None	PF01026	NA	amidohydrolase	NA
16330119	None	None	None	None	None	PF07969	NA	amidohydrolase	NA
16549195	None	None	None	None	None	PF07969	NA	amidohydrolase	NA
16759498	None	None	None	None	None	PF01979	NA	amidohydrolase	NA
16760078	None	None	None	None	None	PF01026	NA	amidohydrolase	NA
16763359	None	None	None	None	None	PF01026	NA	amidohydrolase	NA
16764557	None	None	None	None	None	PF01026	NA	amidohydrolase	NA
16767805	None	None	None	None	None	PF01026	NA	amidohydrolase	NA
16799301	None	None	None	None	None	PF01026	NA	amidohydrolase	NA
16801278	None	None	None	None	None	PF01979	NA	amidohydrolase	NA
16802231	None	None	None	None	None	PF01026	NA	amidohydrolase	NA
16802358	None	None	None	None	None	PF01026	NA	amidohydrolase	NA
16804147	None	None	None	None	None	PF01979	NA	amidohydrolase	NA
17137462	None	None	None	None	None	PF01979	NA	amidohydrolase	NA
17228483	None	None	None	None	None	PF01979	NA	amidohydrolase	NA
17229085	None	None	None	None	None	PF01026	NA	amidohydrolase	NA
17231910	None	None	None	None	None	PF00962	NA	amidohydrolase	NA
17232502	None	None	None	None	None	None	NA	amidohydrolase	NA
17539558	None	None	None	None	None	PF01979	NA	amidohydrolase	NA
17540282	None	None	None	None	None	PF01979	NA	amidohydrolase	NA
17543026	None	None	None	None	None	PF01026	NA	amidohydrolase	NA
17545838	None	None	None	None	None	PF01026	NA	amidohydrolase	NA
17546506	None	None	None	None	None	PF01026	NA	amidohydrolase	NA
17546817	None	None	None	None	None	PF00962	NA	amidohydrolase	NA
17555004	None	None	None	None	None	PF01979	NA	amidohydrolase	NA
17565396	None	None	None	None	None	PF01026	NA	amidohydrolase	NA
17935395	None	None	None	None	None	PF01026	NA	amidohydrolase	NA
17937638	None	None	None	None	None	PF01979	NA	amidohydrolase	NA
17938387	None	None	None	None	None	PF07969	NA	amidohydrolase	NA
17987269	None	None	None	None	None	PF01026	NA	amidohydrolase	NA
17988714	None	None	None	None	None	PF01979	NA	amidohydrolase	NA
18032146	None	None	None	None	None	PF00962	NA	amidohydrolase	NA
18310250	None	None	None	None	None	PF01979	NA	amidohydrolase	NA
18311338	None	None	None	None	None	PF01979	NA	amidohydrolase	NA
18311488	None	None	None	None	None	PF00962	NA	amidohydrolase	NA
18311502	None	None	None	None	None	PF01026	NA	amidohydrolase	NA
18313026	None	None	None	None	None	PF01026	NA	amidohydrolase	NA
18412757	None	None	None	None	None	PF01979	NA	amidohydrolase	NA
18418353	None	None	None	None	None	PF01026	NA	amidohydrolase	NA
18490737	None	None	None	None	None	PF07969	NA	amidohydrolase	NA
18958138	None	None	None	None	None	PF01979	NA	amidohydrolase	NA
18977231	None	None	None	None	None	PF01026	NA	amidohydrolase	NA
18977910	None	None	None	None	None	PF01979	NA	amidohydrolase	NA
19111850	None	None	None	None	None	PF00962	NA	amidohydrolase	NA
19111863	None	None	None	None	None	PF00962	NA	amidohydrolase	NA
19114983	None	None	None	None	None	PF01026	NA	amidohydrolase	NA
19552134	None	None	None	None	None	PF01026	NA	amidohydrolase	NA
19704075	None	None	None	None	None	PF01979	NA	amidohydrolase	NA
19704678	None	None	None	None	None	PF01026	NA	amidohydrolase	NA
19746603	None	None	None	None	None	PF01979	NA	amidohydrolase	NA
19746954	None	None	None	None	None	PF01979	NA	amidohydrolase	NA
19923821	None	None	None	None	None	PF01979	NA	amidohydrolase	NA
20090140	None	None	None	None	None	PF01979	NA	amidohydrolase	NA
20093397	None	None	None	None	None	PF01026	NA	amidohydrolase	NA
20093804	None	None	None	None	None	PF01979	NA	amidohydrolase	NA
20093984	None	None	None	None	None	PF01026	NA	amidohydrolase	NA
20141576	None	None	None	None	None	PF01979	NA	amidohydrolase	NA
20806640	None	None	None	None	None	PF01026	NA	amidohydrolase	NA
20806960	None	None	None	None	None	PF01979	NA	amidohydrolase	NA
20807319	None	None	None	None	None	PF01979	NA	amidohydrolase	NA
20808022	None	None	None	None	None	PF01979	NA	amidohydrolase	NA
20865128	None	None	None	None	None	PF07969	NA	amidohydrolase	NA
21221005	None	None	None	None	None	PF00962	NA	amidohydrolase	NA
21221511	None	None	None	None	None	PF01979	NA	amidohydrolase	NA
21221512	None	None	None	None	None	PF01979	NA	amidohydrolase	NA
21221588	None	None	None	None	None	PF01026	NA	amidohydrolase	NA
21222677	None	None	None	None	None	PF01979	NA	amidohydrolase	NA
21223026	None	None	None	None	None	PF00962	NA	amidohydrolase	NA
21223275	None	None	None	None	None	PF00962	NA	amidohydrolase	NA
21223359	None	None	None	None	None	PF07969; PF07908	NA	amidohydrolase	NA
21224013	None	None	None	None	None	PF00962	NA	amidohydrolase	NA
21225545	None	None	None	None	None	PF00962	NA	amidohydrolase	NA
21227387	None	None	None	None	None	PF01026	NA	amidohydrolase	NA
21228381	None	None	None	None	None	PF01979	NA	amidohydrolase	NA
21230882	None	None	None	None	None	PF01026	NA	amidohydrolase	NA
21231035	None	None	None	None	None	PF01979	NA	amidohydrolase	NA
21231708	None	None	None	None	None	PF01979	NA	amidohydrolase	NA
21242389	None	None	None	None	None	PF01979	NA	amidohydrolase	NA
21243112	None	None	None	None	None	PF01979	NA	amidohydrolase	NA
21283980	None	None	None	None	None	PF01979	NA	amidohydrolase	NA
21290510	None	None	None	None	None	PF07969	NA	amidohydrolase	NA
21297286	None	None	None	None	None	PF00962	NA	amidohydrolase	NA
21362535	None	None	None	None	None	PF01979	NA	amidohydrolase	NA
21398002	None	None	None	None	None	PF01026	NA	amidohydrolase	NA
21398167	None	None	None	None	None	PF01026	NA	amidohydrolase	NA
21400916	None	None	None	None	None	PF01979	NA	amidohydrolase	NA
21401568	None	None	None	None	None	PF07969	NA	amidohydrolase	NA
21402535	None	None	None	None	None	PF07969	NA	amidohydrolase	NA
21555036	None	None	None	None	None	PF01979	NA	amidohydrolase	NA
21672619	None	None	None	None	None	PF01026	NA	amidohydrolase	NA
21674625	None	None	None	None	None	PF01026	NA	amidohydrolase	NA
21911011	None	None	None	None	None	PF01979	NA	amidohydrolase	NA
21911308	None	None	None	None	None	PF01979	NA	amidohydrolase	NA
22126223	None	None	None	None	None	PF01979	NA	amidohydrolase	NA
22127616	None	None	None	None	None	PF01026	NA	amidohydrolase	NA
22255849	None	None	None	None	None	PF00962	NA	amidohydrolase	NA
22298730	None	None	None	None	None	PF01026	NA	amidohydrolase	NA
22299636	None	None	None	None	None	PF00478	NA	amidohydrolase	NA
22328354	None	None	None	None	None	PF00962	NA	amidohydrolase	NA
22405477	None	None	None	None	None	PF01979	NA	amidohydrolase	NA
22406308	None	None	None	None	None	PF01979	NA	amidohydrolase	NA
22536450	None	None	None	None	None	PF01979	NA	amidohydrolase	NA
22536716	None	None	None	None	None	PF00962	NA	amidohydrolase	NA
22831206	None	None	None	None	None	PF00962	NA	amidohydrolase	NA
22956902	None	None	None	None	None	PF00962	NA	amidohydrolase	NA
22959587	None	None	None	None	None	PF01979	NA	amidohydrolase	NA
22960529	None	None	None	None	None	PF01026	NA	amidohydrolase	NA
22964708	None	None	None	None	None	PF01026	NA	amidohydrolase	NA
22967047	None	None	None	None	None	PF00962	NA	amidohydrolase	NA
22967438	None	None	None	None	None	PF01026	NA	amidohydrolase	NA
22969007	None	None	None	None	None	PF01979	NA	amidohydrolase	NA
22970943	None	None	None	None	None	PF01026	NA	amidohydrolase	NA
22972780	None	None	None	None	None	PF01979	NA	amidohydrolase	NA
22975601	None	None	None	None	None	PF00962	NA	amidohydrolase	NA
22976775	None	None	None	None	None	PF01026	NA	amidohydrolase	NA
22977018	None	None	None	None	None	PF01026	NA	amidohydrolase	NA
22978317	None	None	None	None	None	PF01979	NA	amidohydrolase	NA
22983146	None	None	None	None	None	PF07969	NA	amidohydrolase	NA
22983390	None	None	None	None	None	PF01026	NA	amidohydrolase	NA
22986330	None	None	None	None	None	PF07969	NA	amidohydrolase	NA
22986794	None	None	None	None	None	PF01026	NA	amidohydrolase	NA
22987198	None	None	None	None	None	PF01979	NA	amidohydrolase	NA
22987522	None	None	None	None	None	PF00962	NA	amidohydrolase	NA
22987647	None	None	None	None	None	PF01979	NA	amidohydrolase	NA
22993091	None	None	None	None	None	PF01979	NA	amidohydrolase	NA
22994314	None	None	None	None	None	PF01026	NA	amidohydrolase	NA
22994461	None	None	None	None	None	PF01979	NA	amidohydrolase	NA
22997275	None	None	None	None	None	PF01979	NA	amidohydrolase	NA
22997307	None	None	None	None	None	PF01026	NA	amidohydrolase	NA
22999574	None	None	None	None	None	PF01026	NA	amidohydrolase	NA
22999822	None	None	None	None	None	PF01026	NA	amidohydrolase	NA
23001672	None	None	None	None	None	PF01026	NA	amidohydrolase	NA
23003363	None	None	None	None	None	PF01979	NA	amidohydrolase	NA
23012797	None	None	None	None	None	PF01026	NA	amidohydrolase	NA
23018377	None	None	None	None	None	PF00962	NA	amidohydrolase	NA
23018794	None	None	None	None	None	PF01979	NA	amidohydrolase	NA
23018880	None	None	None	None	None	PF00962	NA	amidohydrolase	NA
23019596	None	None	None	None	None	PF01026	NA	amidohydrolase	NA
23022333	None	None	None	None	None	PF01026	NA	amidohydrolase	NA
23024940	None	None	None	None	None	PF00962	NA	amidohydrolase	NA
23026643	None	None	None	None	None	PF01979	NA	amidohydrolase	NA
23028052	None	None	None	None	None	PF01026	NA	amidohydrolase	NA
23028677	None	None	None	None	None	PF01026	NA	amidohydrolase	NA
23039329	None	None	None	None	None	PF01026	NA	amidohydrolase	NA
23040056	None	None	None	None	None	PF00478	NA	amidohydrolase	NA
23041026	None	None	None	None	None	PF07969	NA	amidohydrolase	NA
23042439	None	None	None	None	None	PF00962	NA	amidohydrolase	NA
23051073	None	None	None	None	None	PF01979	NA	amidohydrolase	NA
23051449	None	None	None	None	None	PF01026	NA	amidohydrolase	NA
23053586	None	None	None	None	None	PF01026	NA	amidohydrolase	NA
23055931	None	None	None	None	None	PF01026	NA	amidohydrolase	NA
23058022	None	None	None	None	None	PF01979	NA	amidohydrolase	NA
23058080	None	None	None	None	None	PF07969	NA	amidohydrolase	NA
23058210	None	None	None	None	None	PF01026	NA	amidohydrolase	NA
23058259	None	None	None	None	None	PF01026	NA	amidohydrolase	NA
23059153	None	None	None	None	None	PF01979	NA	amidohydrolase	NA
23061120	None	None	None	None	None	PF01979	NA	amidohydrolase	NA
23062312	None	None	None	None	None	PF00962	NA	amidohydrolase	NA
23097502	None	None	None	None	None	PF01026	NA	amidohydrolase	NA
23097760	None	None	None	None	None	PF01979	NA	amidohydrolase	NA
23098206	None	None	None	None	None	PF01979	NA	amidohydrolase	NA
23098722	None	None	None	None	None	PF07969	NA	amidohydrolase	NA
23103167	None	None	None	None	None	PF01026	NA	amidohydrolase	NA
23103371	None	None	None	None	None	PF01979	NA	amidohydrolase	NA
23103864	None	None	None	None	None	PF00962	NA	amidohydrolase	NA
23104253	None	None	None	None	None	PF01026	NA	amidohydrolase	NA
23106297	None	None	None	None	None	PF01979	NA	amidohydrolase	NA
23106680	None	None	None	None	None	PF01026	NA	amidohydrolase	NA
23124082	None	None	None	None	None	PF00478	NA	amidohydrolase	NA
23124557	None	None	None	None	None	PF00962	NA	amidohydrolase	NA
23124711	None	None	None	None	None	PF00478	NA	amidohydrolase	NA
23129278	None	None	None	None	None	PF01026	NA	amidohydrolase	NA
23335425	None	None	None	None	None	PF01979	NA	amidohydrolase	NA
23465684	None	None	None	None	None	PF01979	NA	amidohydrolase	NA
23465905	None	None	None	None	None	PF01979	NA	amidohydrolase	NA
23466655	None	None	None	None	None	PF01026	NA	amidohydrolase	NA
23467384	None	None	None	None	None	PF01026	NA	amidohydrolase	NA
23469698	None	None	None	None	None	PF01979	NA	amidohydrolase	NA
23469986	None	None	None	None	None	PF00962	NA	amidohydrolase	NA
23472135	None	None	None	None	None	PF01979	NA	amidohydrolase	NA
23472859	None	None	None	None	None	PF01026	NA	amidohydrolase	NA
23472925	None	None	None	None	None	PF01026	NA	amidohydrolase	NA
23473836	None	None	None	None	None	PF01979	NA	amidohydrolase	NA
23475308	None	None	None	None	None	PF01979	NA	amidohydrolase	NA
23475523	None	None	None	None	None	PF07969; PF07908	NA	amidohydrolase	NA
23475854	None	None	None	None	None	PF01979	NA	amidohydrolase	NA
23489143	None	None	None	None	None	PF00962	NA	amidohydrolase	NA
23500655	None	None	None	None	None	PF01979	NA	amidohydrolase	NA
23501877	None	None	None	None	None	PF01026	NA	amidohydrolase	NA
23508092	None	None	None	None	None	PF00962	NA	amidohydrolase	NA
24112506	None	None	None	None	None	PF01026	NA	amidohydrolase	NA
24115608	None	None	None	None	None	PF01026	NA	amidohydrolase	NA
24211792	None	None	None	None	None	PF01979	NA	amidohydrolase	NA
24372794	None	None	None	None	None	PF01026	NA	amidohydrolase	NA
24374152	None	None	None	None	None	PF01026	NA	amidohydrolase	NA
24378926	None	None	None	None	None	PF01979	NA	amidohydrolase	NA
24379711	None	None	None	None	None	PF00962	NA	amidohydrolase	NA
1310974	1PTA	None	phosphotriesterase	ISS	142	PF02126	51564	amidohydrolase	51556
2098312	1PSC, 1P6C, 1P6B, 1QW7	phosphotriesterase	phosphotriesterase	IES	165	PF02126	51564	amidohydrolase	51556
2392286	1DPM	phosphotriesterase	phosphotriesterase	IES	165	PF02126	51564	amidohydrolase	51556
12084365	1EZ2, 1EYW	phosphotriesterase	phosphotriesterase	IES	165	PF02126	51564	amidohydrolase	51556
13786719	1I0D, 1I0B, 1HZY	phosphotriesterase	phosphotriesterase	CFM	165	PF02126	51564	amidohydrolase	51556
14719485	1JGM	phosphotriesterase	phosphotriesterase	IES	165	PF02126	51564	amidohydrolase	51556
15212234	None	phosphotriesterase	phosphotriesterase	IES	167	PF02126	NA	amidohydrolase	NA
17977844	None	phosphotriesterase	phosphotriesterase	ISS	142	PF02126	NA	amidohydrolase	NA
4033703	None	s-triazine hydrolase	s-triazine hydrolase	CFM	142	PF01979	NA	amidohydrolase	NA
17432321	None	TrzN	TrzN	CFM	142	PF01979	NA	amidohydrolase	NA
15921275	None	None	urease	ISS	142	PF01979; PF00449	NA	amidohydrolase	NA
21223881	None	None	urease	ISS	142	PF01979; PF00449	NA	amidohydrolase	NA
22958708	None	None	urease	ISS	142	PF01979; PF00449	NA	amidohydrolase	NA
22960876	None	None	urease	ISS	142	PF01979; PF00449	NA	amidohydrolase	NA
23005331	None	None	urease	ISS	142	PF01979; PF00449	NA	amidohydrolase	NA
23470718	None	None	urease	ISS	142	PF01979; PF00449	NA	amidohydrolase	NA
23471417	None	None	urease	ISS	142	PF01979; PF00449	NA	amidohydrolase	NA
43635	None	urease	urease	ISS	142	PF01979; PF00449	NA	amidohydrolase	NA
137070	2KAU, 1KRA, 1A5K, 1A5L, 1A5N, 1A5O, 1A5M, 1EJR, 1EJS, 1EJT, 1EJU, 1EJV, 1EJW, 1FWE, 1FWF, 1FWG, 1FWH, 1FWI, 1FWA, 1FWB, 1FWC, 1FWD, 1KRB, 1KRC, 1EJX	urease	urease	CFM	207	PF01979; PF00449	51560; 51339; 51279; 54112	amidohydrolase	51556; 51338; 51278; 54111
137071	None	urease	urease	ISS	142	PF01979; PF00449	NA	amidohydrolase	NA
137073	None	urease	urease	ISS	210	PF01979; PF00449	NA	amidohydrolase	NA
137074	None	urease	urease	ISS	211	PF01979; PF00449	NA	amidohydrolase	NA
167228	None	urease	urease	ISS	142	PF01979; PF00449; PF00699; PF00547	NA	amidohydrolase	NA
224797	None	urease	urease	ISS	142	PF01979; PF00449; PF00699; PF00547	NA	amidohydrolase	NA
225714	None	urease	urease	ISS	142	PF01979; PF00449; PF00699; PF00547	NA	amidohydrolase	NA
227457	None	urease	urease	ISS	211	PF01979; PF00449	NA	amidohydrolase	NA
421269	None	urease	urease	ISS	142	PF01979; PF00449	NA	amidohydrolase	NA
465008	None	urease	urease	IES	196	PF01979; PF00449; PF00699; PF00547	NA	amidohydrolase	NA
586164	None	urease	urease	IES	195	PF01979; PF00449	NA	amidohydrolase	NA
586167	None	urease	urease	IES	203	PF01979; PF00449	NA	amidohydrolase	NA
731075	None	urease	urease	ISS	142	PF01979; PF00449	NA	amidohydrolase	NA
886331	None	urease	urease	ISS	208	PF01979; PF00449	NA	amidohydrolase	NA
914897	None	urease	urease	ISS	217	PF01979; PF00449	NA	amidohydrolase	NA
1073151	None	urease	urease	ISS	142	PF01979; PF00449	NA	amidohydrolase	NA
1174887	None	urease	urease	ISS	213	PF01979; PF00449	NA	amidohydrolase	NA
1174889	None	urease	urease	IES	220	PF01979; PF00449	NA	amidohydrolase	NA
1174891	None	urease	urease	ISS	204	PF01979; PF00449	NA	amidohydrolase	NA
1718044	None	urease	urease	ISS	142	PF01979; PF00449	NA	amidohydrolase	NA
2340847	None	urease	urease	ISS	142	PF01979; PF00449	NA	amidohydrolase	NA
2501620	None	urease	urease	IES	212	PF01979; PF00449; PF00699; PF00547	NA	amidohydrolase	NA
2501623	None	urease	urease	IES	197	PF01979; PF00449	NA	amidohydrolase	NA
2507522	None	urease	urease	IES	214	PF01979; PF00449	NA	amidohydrolase	NA
2624847	1FWJ	urease	urease	ISS	142	PF01979; PF00449	51560; 51339; 51279; 54112	amidohydrolase	51556; 51338; 51278; 54111
2708800	None	urease	urease	IES	215	PF01979; PF00449	NA	amidohydrolase	NA
3659633	None	urease	urease	IES	216	PF01979; PF00449	NA	amidohydrolase	NA
3688063	None	urease	urease	IES	201	PF01979; PF00449; PF00699; PF00547	NA	amidohydrolase	NA
3915207	None	urease	urease	IES	193	PF01979; PF00449	NA	amidohydrolase	NA
4249601	None	urease	urease	IES	194	PF01979; PF00449	NA	amidohydrolase	NA
4545295	None	urease	urease	ISS	142	PF01979; PF00449	NA	amidohydrolase	NA
5913962	None	urease	urease	ISS	206	PF01979; PF00449	NA	amidohydrolase	NA
6633958	None	urease	urease	ISS	142	PF01979; PF00449	NA	amidohydrolase	NA
7245287	1EF2	urease	urease	ISS	142	PF01979; PF00449	51560; 51339; 51279; 54112	amidohydrolase	51556; 51338; 51278; 54111
7245484	1UBP, 4UBP, 3UBP, 2UBP, 1S3T	urease	urease	ISS	142	PF01979; PF00449	51560; 51339; 51279; 54112	amidohydrolase	51556; 51338; 51278; 54111
7272374	None	urease	urease	IES	218	PF01979; PF00449	NA	amidohydrolase	NA
7320802	None	urease	urease	IES	200	PF01979; PF00449	NA	amidohydrolase	NA
7839375	None	urease	urease	IES	209	PF01979; PF00449	NA	amidohydrolase	NA
9967069	None	urease	urease	ISS	142	PF01979; PF00449	NA	amidohydrolase	NA
10336584	None	urease	urease	IES	219	PF01979; PF00449	NA	amidohydrolase	NA
12313641	None	urease	urease	ISS	142	PF01979; PF00449	NA	amidohydrolase	NA
13357995	None	urease	urease	IES	218	PF01979; PF00449	NA	amidohydrolase	NA
13474128	None	urease	urease	ISS	142	PF01979; PF00449	NA	amidohydrolase	NA
13605430	None	urease	urease	ISS	142	PF01979; PF00449	NA	amidohydrolase	NA
13959023	None	urease	urease	ISS	142	PF01979; PF00449	NA	amidohydrolase	NA
14192678	None	urease	urease	ISS	199	PF01979; PF00449; PF00699; PF00547	NA	amidohydrolase	NA
14278353	1IE7	urease	urease	ISS	142	PF01979; PF00449	51560; 51339; 51279; 54112	amidohydrolase	51556; 51338; 51278; 54111
14579320	None	urease	urease	IES	205	PF01979; PF00449	NA	amidohydrolase	NA
14599161	None	urease	urease	ISS	202	PF01979; PF00449; PF00699; PF00547	NA	amidohydrolase	NA
14599413	None	urease	urease	ISS	142	PF01979; PF00449; PF00699; PF00547	NA	amidohydrolase	NA
14599415	None	urease	urease	ISS	142	PF01979; PF00449; PF00699	NA	amidohydrolase	NA
14599435	None	urease	urease	ISS	142	PF01979; PF00449; PF00699; PF00547	NA	amidohydrolase	NA
15220459	None	urease	urease	ISS	142	PF01979; PF00449; PF00699; PF00547	NA	amidohydrolase	NA
15600061	None	urease	urease	ISS	142	PF01979; PF00449	NA	amidohydrolase	NA
15608987	None	urease	urease	ISS	142	PF01979; PF00449	NA	amidohydrolase	NA
15611138	None	urease	urease	ISS	142	PF01979; PF00449	NA	amidohydrolase	NA
15612817	None	urease	urease	ISS	142	PF01979; PF00449	NA	amidohydrolase	NA
15800666	None	urease	urease	ISS	142	PF01979; PF00449	NA	amidohydrolase	NA
15807978	None	urease	urease	ISS	142	PF01979; PF00449	NA	amidohydrolase	NA
15889672	None	urease	urease	ISS	142	PF01979; PF00449	NA	amidohydrolase	NA
15925280	None	urease	urease	ISS	142	PF01979; PF00449	NA	amidohydrolase	NA
15966223	None	urease	urease	ISS	142	PF01979; PF00449	NA	amidohydrolase	NA
16080717	None	urease	urease	ISS	142	PF01979; PF00449	NA	amidohydrolase	NA
16122873	None	urease	urease	ISS	142	PF01979; PF00449	NA	amidohydrolase	NA
16272483	None	urease	urease	ISS	142	PF01979; PF00449	NA	amidohydrolase	NA
16329675	None	urease	urease	ISS	142	PF01979; PF00449	NA	amidohydrolase	NA
16974909	1E9Y	urease	urease	ISS	142	PF01979; PF00449	51560; 51339; 51279; 54112	amidohydrolase	51556; 51338; 51278; 54111
16974911	1E9Z	urease	urease	ISS	142	PF01979; PF00449	51560; 51339; 51279; 54112	amidohydrolase	51556; 51338; 51278; 54111
17231162	None	urease	urease	ISS	142	PF01979; PF00449	NA	amidohydrolase	NA
17402589	None	urease	urease	ISS	142	PF01979; PF00449; PF00699; PF00547	NA	amidohydrolase	NA
17546751	None	urease	urease	ISS	142	PF01979; PF00449	NA	amidohydrolase	NA
17986930	None	urease	urease	ISS	142	PF01979; PF00449	NA	amidohydrolase	NA
17987935	None	urease	urease	ISS	142	PF01979; PF00449	NA	amidohydrolase	NA
19070377	None	urease	urease	ISS	142	PF01979; PF00449	NA	amidohydrolase	NA
19310948	None	urease	urease	ISS	142	PF01979; PF00449	NA	amidohydrolase	NA
19338960	None	urease	urease	ISS	142	PF01979; PF00449	NA	amidohydrolase	NA
19856524	None	urease	urease	ISS	217	PF01979; PF00449	NA	amidohydrolase	NA
21219743	None	urease	urease	ISS	142	PF01979; PF00449	NA	amidohydrolase	NA
21637179	None	urease	urease	ISS	142	PF01979; PF00449	NA	amidohydrolase	NA
21637192	None	urease	urease	ISS	142	PF01979; PF00449	NA	amidohydrolase	NA
21637202	None	urease	urease	ISS	142	PF01979; PF00449	NA	amidohydrolase	NA
21637205	None	urease	urease	ISS	142	PF01979; PF00449	NA	amidohydrolase	NA
21637208	None	urease	urease	ISS	142	PF01979; PF00449	NA	amidohydrolase	NA
21637244	None	urease	urease	ISS	142	PF01979; PF00449	NA	amidohydrolase	NA
22125140	None	urease	urease	ISS	142	PF01979; PF00449	NA	amidohydrolase	NA
22297549	None	urease	urease	ISS	142	PF01979; PF00449	NA	amidohydrolase	NA
22831365	None	urease	urease	ISS	198	PF01979; PF00449; PF00699	NA	amidohydrolase	NA
22976226	None	urease	urease	ISS	142	PF01979; PF00449	NA	amidohydrolase	NA
22988607	None	urease	urease	ISS	142	PF01979; PF00449	NA	amidohydrolase	NA
23000615	None	urease	urease	ISS	142	PF01979; PF00449	NA	amidohydrolase	NA
23020534	None	urease	urease	ISS	142	PF01979; PF00449	NA	amidohydrolase	NA
23027998	None	urease	urease	ISS	142	PF01979; PF00449	NA	amidohydrolase	NA
23039910	None	urease	urease	ISS	142	PF01979; PF00449	NA	amidohydrolase	NA
23058236	None	urease	urease	ISS	142	PF01979; PF00449	NA	amidohydrolase	NA
23101955	None	urease	urease	ISS	142	PF01979; PF00449	NA	amidohydrolase	NA
23126033	None	urease	urease	ISS	142	PF01979; PF00449	NA	amidohydrolase	NA
23136289	None	urease	urease	ISS	142	PF01979; PF00449	NA	amidohydrolase	NA
23501177	None	urease	urease	ISS	142	PF01979; PF00449	NA	amidohydrolase	NA
23502230	None	urease	urease	ISS	142	PF01979; PF00449	NA	amidohydrolase	NA
126968	None	1,4-dihydroxy-2-napthoyl-CoA synthase	1,4-dihydroxy-2-napthoyl-CoA synthase	CFM	69	PF00378	NA	crotonase	NA
15607688	1Q51, 1Q52, 1RJM, 1RJN	1,4-dihydroxy-2-napthoyl-CoA synthase	1,4-dihydroxy-2-napthoyl-CoA synthase	IES	719	PF00378	52103	crotonase	52096
143186	None	None	1,4-dihydroxy-2-napthoyl-CoA synthase	ISS	57	PF00378	NA	crotonase	NA
2147804	None	None	1,4-dihydroxy-2-napthoyl-CoA synthase	ISS	57	PF00378	NA	crotonase	NA
11465502	None	None	1,4-dihydroxy-2-napthoyl-CoA synthase	ISS	57	PF00378	NA	crotonase	NA
15602961	None	None	1,4-dihydroxy-2-napthoyl-CoA synthase	ISS	57	PF00378	NA	crotonase	NA
15641975	None	None	1,4-dihydroxy-2-napthoyl-CoA synthase	ISS	57	PF00378	NA	crotonase	NA
15672711	None	None	1,4-dihydroxy-2-napthoyl-CoA synthase	ISS	57	PF00378	NA	crotonase	NA
15790175	None	None	1,4-dihydroxy-2-napthoyl-CoA synthase	ISS	57	PF00378	NA	crotonase	NA
15802813	None	None	1,4-dihydroxy-2-napthoyl-CoA synthase	ISS	57	PF00378	NA	crotonase	NA
15828210	None	None	1,4-dihydroxy-2-napthoyl-CoA synthase	ISS	57	PF00378	NA	crotonase	NA
15832404	None	None	1,4-dihydroxy-2-napthoyl-CoA synthase	ISS	57	PF00378	NA	crotonase	NA
15924035	None	None	1,4-dihydroxy-2-napthoyl-CoA synthase	ISS	57	PF00378	NA	crotonase	NA
16080132	None	None	1,4-dihydroxy-2-napthoyl-CoA synthase	ISS	57	PF00378	NA	crotonase	NA
16122744	None	None	1,4-dihydroxy-2-napthoyl-CoA synthase	ISS	57	PF00378	NA	crotonase	NA
16272905	None	None	1,4-dihydroxy-2-napthoyl-CoA synthase	ISS	57	PF00378	NA	crotonase	NA
16330127	None	None	1,4-dihydroxy-2-napthoyl-CoA synthase	ISS	57	PF00378	NA	crotonase	NA
16761233	None	None	1,4-dihydroxy-2-napthoyl-CoA synthase	ISS	57	PF00378	NA	crotonase	NA
16800849	None	None	1,4-dihydroxy-2-napthoyl-CoA synthase	ISS	57	PF00378	NA	crotonase	NA
16803713	None	None	1,4-dihydroxy-2-napthoyl-CoA synthase	ISS	57	PF00378	NA	crotonase	NA
17229839	None	None	1,4-dihydroxy-2-napthoyl-CoA synthase	ISS	57	PF00378	NA	crotonase	NA
19551706	None	None	1,4-dihydroxy-2-napthoyl-CoA synthase	ISS	57	PF00378	NA	crotonase	NA
20521224	None	None	1,4-dihydroxy-2-napthoyl-CoA synthase	ISS	57	PF00378	NA	crotonase	NA
21282658	None	None	1,4-dihydroxy-2-napthoyl-CoA synthase	ISS	57	PF00378	NA	crotonase	NA
21674659	None	None	1,4-dihydroxy-2-napthoyl-CoA synthase	ISS	57	PF00378	NA	crotonase	NA
22125557	None	None	1,4-dihydroxy-2-napthoyl-CoA synthase	ISS	57	PF00378	NA	crotonase	NA
22300000	None	None	1,4-dihydroxy-2-napthoyl-CoA synthase	ISS	57	PF00378	NA	crotonase	NA
23018268	None	None	1,4-dihydroxy-2-napthoyl-CoA synthase	ISS	57	PF00378	NA	crotonase	NA
23024048	None	None	1,4-dihydroxy-2-napthoyl-CoA synthase	ISS	57	PF00378	NA	crotonase	NA
23037332	None	None	1,4-dihydroxy-2-napthoyl-CoA synthase	ISS	57	PF00378	NA	crotonase	NA
23040396	None	None	1,4-dihydroxy-2-napthoyl-CoA synthase	ISS	57	PF00378	NA	crotonase	NA
23099778	None	None	1,4-dihydroxy-2-napthoyl-CoA synthase	ISS	57	PF00378	NA	crotonase	NA
23112824	None	None	1,4-dihydroxy-2-napthoyl-CoA synthase	ISS	57	PF00378	NA	crotonase	NA
23126174	None	None	1,4-dihydroxy-2-napthoyl-CoA synthase	ISS	57	PF00378	NA	crotonase	NA
23467877	None	None	1,4-dihydroxy-2-napthoyl-CoA synthase	ISS	57	PF00378	NA	crotonase	NA
24113638	None	None	1,4-dihydroxy-2-napthoyl-CoA synthase	ISS	57	PF00378	NA	crotonase	NA
24376211	None	None	1,4-dihydroxy-2-napthoyl-CoA synthase	ISS	57	PF00378	NA	crotonase	NA
25027031	None	None	1,4-dihydroxy-2-napthoyl-CoA synthase	ISS	57	PF00378	NA	crotonase	NA
25291844	None	None	1,4-dihydroxy-2-napthoyl-CoA synthase	ISS	57	PF00378	NA	crotonase	NA
26450042	None	None	1,4-dihydroxy-2-napthoyl-CoA synthase	ISS	57	PF00378	NA	crotonase	NA
27366431	None	None	1,4-dihydroxy-2-napthoyl-CoA synthase	ISS	57	PF00378	NA	crotonase	NA
27467664	None	None	1,4-dihydroxy-2-napthoyl-CoA synthase	ISS	57	PF00378	NA	crotonase	NA
28493077	None	None	1,4-dihydroxy-2-napthoyl-CoA synthase	ISS	57	PF00378	NA	crotonase	NA
28897705	None	None	1,4-dihydroxy-2-napthoyl-CoA synthase	ISS	57	PF00378	NA	crotonase	NA
29350110	None	None	1,4-dihydroxy-2-napthoyl-CoA synthase	ISS	57	PF00378	NA	crotonase	NA
29375076	None	None	1,4-dihydroxy-2-napthoyl-CoA synthase	ISS	57	PF00378	NA	crotonase	NA
30022921	None	None	1,4-dihydroxy-2-napthoyl-CoA synthase	ISS	57	PF00378	NA	crotonase	NA
30468137	None	None	1,4-dihydroxy-2-napthoyl-CoA synthase	ISS	57	PF00378	NA	crotonase	NA
30696431	None	None	1,4-dihydroxy-2-napthoyl-CoA synthase	ISS	57	PF00378	NA	crotonase	NA
32029562	None	None	1,4-dihydroxy-2-napthoyl-CoA synthase	ISS	57	PF00378	NA	crotonase	NA
33632701	None	None	1,4-dihydroxy-2-napthoyl-CoA synthase	ISS	57	PF00378	NA	crotonase	NA
33634594	None	None	1,4-dihydroxy-2-napthoyl-CoA synthase	ISS	57	PF00378	NA	crotonase	NA
33861165	None	None	1,4-dihydroxy-2-napthoyl-CoA synthase	ISS	57	PF00378	NA	crotonase	NA
47530411	None	None	1,4-dihydroxy-2-napthoyl-CoA synthase	ISS	57	PF00378	NA	crotonase	NA
48856485	None	None	1,4-dihydroxy-2-napthoyl-CoA synthase	ISS	57	PF00378	NA	crotonase	NA
53794813	None	None	1,4-dihydroxy-2-napthoyl-CoA synthase	ISS	57	PF00378	NA	crotonase	NA
11269130	None	2-ketocyclohexanecarboxyl-CoA hydrolase	2-ketocyclohexanecarboxyl-CoA hydrolase	CFM	61	PF00378	NA	crotonase	NA
2880043	None	3-hydroxyisobutyryl-CoA hydrolase	3-hydroxyisobutyryl-CoA hydrolase	ISS	57	PF00378	NA	crotonase	NA
8572760	None	3-hydroxyisobutyryl-CoA hydrolase	3-hydroxyisobutyryl-CoA hydrolase	CFM	54	PF00378	NA	crotonase	NA
2228238	None	None	3-hydroxyisobutyryl-CoA hydrolase	ISS	57	PF00378	NA	crotonase	NA
2880042	None	None	3-hydroxyisobutyryl-CoA hydrolase	ISS	57	PF00378	NA	crotonase	NA
3320120	None	None	3-hydroxyisobutyryl-CoA hydrolase	ISS	57	PF00378	NA	crotonase	NA
6014701	None	None	3-hydroxyisobutyryl-CoA hydrolase	ISS	57	PF00378	NA	crotonase	NA
6320241	None	None	3-hydroxyisobutyryl-CoA hydrolase	ISS	57	PF00378	NA	crotonase	NA
6692680	None	None	3-hydroxyisobutyryl-CoA hydrolase	ISS	57	PF00378	NA	crotonase	NA
10140648	None	None	3-hydroxyisobutyryl-CoA hydrolase	ISS	57	PF00378	NA	crotonase	NA
11357284	None	None	3-hydroxyisobutyryl-CoA hydrolase	ISS	57	PF00378	NA	crotonase	NA
11994698	None	None	3-hydroxyisobutyryl-CoA hydrolase	ISS	57	PF00378	NA	crotonase	NA
13476928	None	None	3-hydroxyisobutyryl-CoA hydrolase	ISS	57	PF00378	NA	crotonase	NA
13528777	None	None	3-hydroxyisobutyryl-CoA hydrolase	ISS	57	PF00378	NA	crotonase	NA
15230101	None	None	3-hydroxyisobutyryl-CoA hydrolase	ISS	57	PF00378	NA	crotonase	NA
15235689	None	None	3-hydroxyisobutyryl-CoA hydrolase	ISS	57	PF00378	NA	crotonase	NA
15595941	None	None	3-hydroxyisobutyryl-CoA hydrolase	ISS	57	PF00378	NA	crotonase	NA
15608211	None	None	3-hydroxyisobutyryl-CoA hydrolase	ISS	57	PF00378	NA	crotonase	NA
15828291	None	None	3-hydroxyisobutyryl-CoA hydrolase	ISS	57	PF00378	NA	crotonase	NA
15891433	None	None	3-hydroxyisobutyryl-CoA hydrolase	ISS	57	PF00378	NA	crotonase	NA
16125601	None	None	3-hydroxyisobutyryl-CoA hydrolase	ISS	57	PF00378	NA	crotonase	NA
16265192	None	None	3-hydroxyisobutyryl-CoA hydrolase	ISS	57	PF00378	NA	crotonase	NA
17546017	None	None	3-hydroxyisobutyryl-CoA hydrolase	ISS	57	PF00378	NA	crotonase	NA
17548868	None	None	3-hydroxyisobutyryl-CoA hydrolase	ISS	57	PF00378	NA	crotonase	NA
17937213	None	None	3-hydroxyisobutyryl-CoA hydrolase	ISS	57	PF00378	NA	crotonase	NA
17987479	None	None	3-hydroxyisobutyryl-CoA hydrolase	ISS	57	PF00378	NA	crotonase	NA
19113020	None	None	3-hydroxyisobutyryl-CoA hydrolase	ISS	57	PF00378	NA	crotonase	NA
19552145	None	None	3-hydroxyisobutyryl-CoA hydrolase	ISS	57	PF00378	NA	crotonase	NA
21230720	None	None	3-hydroxyisobutyryl-CoA hydrolase	ISS	57	PF00378	NA	crotonase	NA
21242068	None	None	3-hydroxyisobutyryl-CoA hydrolase	ISS	57	PF00378	NA	crotonase	NA
22122625	None	None	3-hydroxyisobutyryl-CoA hydrolase	ISS	57	PF00378	NA	crotonase	NA
22329062	None	None	3-hydroxyisobutyryl-CoA hydrolase	ISS	57	PF00378	NA	crotonase	NA
22959179	None	None	3-hydroxyisobutyryl-CoA hydrolase	ISS	57	PF00378	NA	crotonase	NA
22968519	None	None	3-hydroxyisobutyryl-CoA hydrolase	ISS	57	PF00378	NA	crotonase	NA
22977745	None	None	3-hydroxyisobutyryl-CoA hydrolase	ISS	57	PF00378	NA	crotonase	NA
22983529	None	None	3-hydroxyisobutyryl-CoA hydrolase	ISS	57	PF00378	NA	crotonase	NA
23008652	None	None	3-hydroxyisobutyryl-CoA hydrolase	ISS	57	PF00378	NA	crotonase	NA
23013936	None	None	3-hydroxyisobutyryl-CoA hydrolase	ISS	57	PF00378	NA	crotonase	NA
23016278	None	None	3-hydroxyisobutyryl-CoA hydrolase	ISS	57	PF00378	NA	crotonase	NA
23063262	None	None	3-hydroxyisobutyryl-CoA hydrolase	ISS	57	PF00378	NA	crotonase	NA
23098272	None	None	3-hydroxyisobutyryl-CoA hydrolase	ISS	57	PF00378	NA	crotonase	NA
23118584	None	None	3-hydroxyisobutyryl-CoA hydrolase	ISS	57	PF00378	NA	crotonase	NA
23501645	None	None	3-hydroxyisobutyryl-CoA hydrolase	ISS	57	PF00378	NA	crotonase	NA
24373249	None	None	3-hydroxyisobutyryl-CoA hydrolase	ISS	57	PF00378	NA	crotonase	NA
25027537	None	None	3-hydroxyisobutyryl-CoA hydrolase	ISS	57	PF00378	NA	crotonase	NA
25144157	None	None	3-hydroxyisobutyryl-CoA hydrolase	ISS	57	PF00378	NA	crotonase	NA
25144160	None	None	3-hydroxyisobutyryl-CoA hydrolase	ISS	57	PF00378	NA	crotonase	NA
26988145	None	None	3-hydroxyisobutyryl-CoA hydrolase	ISS	57	PF00378	NA	crotonase	NA
26990203	None	None	3-hydroxyisobutyryl-CoA hydrolase	ISS	57	PF00378	NA	crotonase	NA
27366924	None	None	3-hydroxyisobutyryl-CoA hydrolase	ISS	57	PF00378	NA	crotonase	NA
27379067	None	None	3-hydroxyisobutyryl-CoA hydrolase	ISS	57	PF00378	NA	crotonase	NA
28571729	None	None	3-hydroxyisobutyryl-CoA hydrolase	ISS	57	PF00378	NA	crotonase	NA
28571730	None	None	3-hydroxyisobutyryl-CoA hydrolase	ISS	57	PF00378	NA	crotonase	NA
28870860	None	None	3-hydroxyisobutyryl-CoA hydrolase	ISS	57	PF00378	NA	crotonase	NA
28900479	None	None	3-hydroxyisobutyryl-CoA hydrolase	ISS	57	PF00378	NA	crotonase	NA
28900974	None	None	3-hydroxyisobutyryl-CoA hydrolase	ISS	57	PF00378	NA	crotonase	NA
29655141	None	None	3-hydroxyisobutyryl-CoA hydrolase	ISS	57	PF00378	NA	crotonase	NA
30020424	None	None	3-hydroxyisobutyryl-CoA hydrolase	ISS	57	PF00378	NA	crotonase	NA
30262361	None	None	3-hydroxyisobutyryl-CoA hydrolase	ISS	57	PF00378	NA	crotonase	NA
30679729	None	None	3-hydroxyisobutyryl-CoA hydrolase	ISS	57	PF00378	NA	crotonase	NA
30695218	None	None	3-hydroxyisobutyryl-CoA hydrolase	ISS	57	PF00378	NA	crotonase	NA
31208011	None	None	3-hydroxyisobutyryl-CoA hydrolase	ISS	57	PF00378	NA	crotonase	NA
32404930	None	None	3-hydroxyisobutyryl-CoA hydrolase	ISS	57	PF00378	NA	crotonase	NA
39936510	None	None	3-hydroxyisobutyryl-CoA hydrolase	ISS	57	PF00378	NA	crotonase	NA
48785709	None	None	3-hydroxyisobutyryl-CoA hydrolase	ISS	57	PF00378	NA	crotonase	NA
48788634	None	None	3-hydroxyisobutyryl-CoA hydrolase	ISS	57	PF00378	NA	crotonase	NA
48850988	None	None	3-hydroxyisobutyryl-CoA hydrolase	ISS	57	PF00378	NA	crotonase	NA
65319652	None	None	3-hydroxyisobutyryl-CoA hydrolase	ISS	57	PF00378	NA	crotonase	NA
66045015	None	None	3-hydroxyisobutyryl-CoA hydrolase	ISS	57	PF00378	NA	crotonase	NA
67153773	None	None	3-hydroxyisobutyryl-CoA hydrolase	ISS	57	PF00378	NA	crotonase	NA
67156734	None	None	3-hydroxyisobutyryl-CoA hydrolase	ISS	57	PF00378	NA	crotonase	NA
2392482	1NZY, 1JXZ	4-chlorobenzoate dehalogenase	4-chlorobenzoate dehalogenase	CFM	48	PF00378	52103	crotonase	52096
419529	None	None	4-chlorobenzoate dehalogenase	ISS	423	PF00378	NA	crotonase	NA
477389	None	None	4-chlorobenzoate dehalogenase	ISS	422	PF00378	NA	crotonase	NA
2952540	None	None	4-chlorobenzoate dehalogenase	ISS	424	PF00378	NA	crotonase	NA
8712875	None	None	4-chlorobenzoate dehalogenase	ISS	57	PF00378	NA	crotonase	NA
13516852	None	None	4-chlorobenzoate dehalogenase	ISS	57	PF00378	NA	crotonase	NA
22901870	None	None	4-chlorobenzoate dehalogenase	ISS	57	PF00378	NA	crotonase	NA
563865	None	crotonobetainyl-CoA hydratase	crotonobetainyl-CoA hydratase	CFM	53	PF00378	NA	crotonase	NA
21542398	None	crotonobetainyl-CoA hydratase	crotonobetainyl-CoA hydratase	IES	53	PF00378	NA	crotonase	NA
13474207	None	None	crotonobetainyl-CoA hydratase	ISS	57	PF00378	NA	crotonase	NA
15799719	None	None	crotonobetainyl-CoA hydratase	ISS	57	PF00378	NA	crotonase	NA
15966006	None	None	crotonobetainyl-CoA hydratase	ISS	57	PF00378	NA	crotonase	NA
16128030	None	None	crotonobetainyl-CoA hydratase	ISS	57	PF00378	NA	crotonase	NA
16759063	None	None	crotonobetainyl-CoA hydratase	ISS	57	PF00378	NA	crotonase	NA
16763460	None	None	crotonobetainyl-CoA hydratase	ISS	57	PF00378	NA	crotonase	NA
21321918	None	None	crotonobetainyl-CoA hydratase	ISS	57	PF00378	NA	crotonase	NA
21542007	None	None	crotonobetainyl-CoA hydratase	ISS	57	PF00378	NA	crotonase	NA
24111482	None	None	crotonobetainyl-CoA hydratase	ISS	57	PF00378	NA	crotonase	NA
26245960	None	None	crotonobetainyl-CoA hydratase	ISS	57	PF00378	NA	crotonase	NA
29336605	None	None	crotonobetainyl-CoA hydratase	ISS	57	PF00378	NA	crotonase	NA
29336716	None	None	crotonobetainyl-CoA hydratase	ISS	57	PF00378	NA	crotonase	NA
29336747	None	None	crotonobetainyl-CoA hydratase	ISS	391	PF00378	NA	crotonase	NA
11269128	None	cyclohex-1-enecarboxyl-CoA hydratase	cyclohex-1-enecarboxyl-CoA hydratase	IES	429	PF00378	NA	crotonase	NA
22962638	None	None	cyclohex-1-enecarboxyl-CoA hydratase	ISS	57	PF00378	NA	crotonase	NA
17366034	None	cyclohexa-1,5-dienecarbonyl-CoA hydratase	cyclohexa-1,5-dienecarbonyl-CoA hydratase	CFM	60	PF00378	NA	crotonase	NA
23013978	None	None	cyclohexa-1,5-dienecarbonyl-CoA hydratase	ISS	57	PF00378	NA	crotonase	NA
48844983	None	None	cyclohexa-1,5-dienecarbonyl-CoA hydratase	ISS	57	PF00378	NA	crotonase	NA
4699607	1DCI	delta(3,5)-delta(2,4)-dienoyl-CoA isomerase	delta(3,5)-delta(2,4)-dienoyl-CoA isomerase	IES	46	PF00378	52103	crotonase	52096
6015047	None	delta(3,5)-delta(2,4)-dienoyl-CoA isomerase	delta(3,5)-delta(2,4)-dienoyl-CoA isomerase	CFM	46	PF00378	NA	crotonase	NA
12018256	None	delta(3,5)-delta(2,4)-dienoyl-CoA isomerase	delta(3,5)-delta(2,4)-dienoyl-CoA isomerase	ISS	57	PF00378	NA	crotonase	NA
3355325	None	None	delta(3,5)-delta(2,4)-dienoyl-CoA isomerase	ISS	57	PF00378	NA	crotonase	NA
4503447	None	None	delta(3,5)-delta(2,4)-dienoyl-CoA isomerase	ISS	57	PF00378	NA	crotonase	NA
7949037	None	None	delta(3,5)-delta(2,4)-dienoyl-CoA isomerase	ISS	57	PF00378	NA	crotonase	NA
15080016	None	None	delta(3,5)-delta(2,4)-dienoyl-CoA isomerase	ISS	57	PF00378	NA	crotonase	NA
15239823	None	None	delta(3,5)-delta(2,4)-dienoyl-CoA isomerase	ISS	57	PF00378	NA	crotonase	NA
15597018	None	None	delta(3,5)-delta(2,4)-dienoyl-CoA isomerase	ISS	57	PF00378	NA	crotonase	NA
15610910	None	None	delta(3,5)-delta(2,4)-dienoyl-CoA isomerase	ISS	57	PF00378	NA	crotonase	NA
15826953	None	None	delta(3,5)-delta(2,4)-dienoyl-CoA isomerase	ISS	57	PF00378	NA	crotonase	NA
16124608	None	None	delta(3,5)-delta(2,4)-dienoyl-CoA isomerase	ISS	57	PF00378	NA	crotonase	NA
16924265	None	None	delta(3,5)-delta(2,4)-dienoyl-CoA isomerase	ISS	57	PF00378	NA	crotonase	NA
17534483	None	None	delta(3,5)-delta(2,4)-dienoyl-CoA isomerase	ISS	57	PF00378	NA	crotonase	NA
17536985	None	None	delta(3,5)-delta(2,4)-dienoyl-CoA isomerase	ISS	392	PF00378	NA	crotonase	NA
19920382	None	None	delta(3,5)-delta(2,4)-dienoyl-CoA isomerase	ISS	57	PF00378	NA	crotonase	NA
20160715	None	None	delta(3,5)-delta(2,4)-dienoyl-CoA isomerase	ISS	57	PF00378	NA	crotonase	NA
24213732	None	None	delta(3,5)-delta(2,4)-dienoyl-CoA isomerase	ISS	57	PF00378	NA	crotonase	NA
26990733	None	None	delta(3,5)-delta(2,4)-dienoyl-CoA isomerase	ISS	57	PF00378	NA	crotonase	NA
28869906	None	None	delta(3,5)-delta(2,4)-dienoyl-CoA isomerase	ISS	57	PF00378	NA	crotonase	NA
31206599	None	None	delta(3,5)-delta(2,4)-dienoyl-CoA isomerase	ISS	57	PF00378	NA	crotonase	NA
32412906	None	None	delta(3,5)-delta(2,4)-dienoyl-CoA isomerase	ISS	57	PF00378	NA	crotonase	NA
48733167	None	None	delta(3,5)-delta(2,4)-dienoyl-CoA isomerase	ISS	57	PF00378	NA	crotonase	NA
66045688	None	None	delta(3,5)-delta(2,4)-dienoyl-CoA isomerase	ISS	57	PF00378	NA	crotonase	NA
57333	1XX4	dodecenoyl-CoA delta-isomerase (mitochondrial)	dodecenoyl-CoA delta-isomerase (mitochondrial)	CFM	45	PF00378	NA	crotonase	NA
31981810	None	dodecenoyl-CoA delta-isomerase (mitochondrial)	dodecenoyl-CoA delta-isomerase (mitochondrial)	IES	389	PF00378	NA	crotonase	NA
203900	None	None	dodecenoyl-CoA delta-isomerase (mitochondrial)	ISS	390	PF00378	NA	crotonase	NA
472987	None	None	dodecenoyl-CoA delta-isomerase (mitochondrial)	ISS	386	PF00378	NA	crotonase	NA
511635	None	None	dodecenoyl-CoA delta-isomerase (mitochondrial)	ISS	387	PF00378	NA	crotonase	NA
1169204	None	None	dodecenoyl-CoA delta-isomerase (mitochondrial)	ISS	386	PF00378	NA	crotonase	NA
1169205	None	None	dodecenoyl-CoA delta-isomerase (mitochondrial)	ISS	388	PF00378	NA	crotonase	NA
12653937	None	None	dodecenoyl-CoA delta-isomerase (mitochondrial)	ISS	57	PF00378	NA	crotonase	NA
12836323	None	None	dodecenoyl-CoA delta-isomerase (mitochondrial)	ISS	57	PF00378	NA	crotonase	NA
16307101	None	None	dodecenoyl-CoA delta-isomerase (mitochondrial)	ISS	57	PF00378	NA	crotonase	NA
19921018	None	None	dodecenoyl-CoA delta-isomerase (mitochondrial)	ISS	57	PF00378	NA	crotonase	NA
24583165	None	None	dodecenoyl-CoA delta-isomerase (mitochondrial)	ISS	57	PF00378	NA	crotonase	NA
32766683	None	None	dodecenoyl-CoA delta-isomerase (mitochondrial)	ISS	57	PF00378	NA	crotonase	NA
15826830	1HNU, 1HNO, 1K39, 1PJH	dodecenoyl-CoA delta-isomerase (peroxisomal)	dodecenoyl-CoA delta-isomerase (peroxisomal)	CFM	45	PF00378	52103	crotonase	52096
6324754	None	None	dodecenoyl-CoA delta-isomerase (peroxisomal)	ISS	57	PF00378	NA	crotonase	NA
32403544	None	None	dodecenoyl-CoA delta-isomerase (peroxisomal)	ISS	57	PF00378	NA	crotonase	NA
119119	None	enoyl-CoA hydratase	enoyl-CoA hydratase	CFM	43	PF00378	NA	crotonase	NA
119826	1WDK, 1WDM, 1WDL	enoyl-CoA hydratase	enoyl-CoA hydratase	IES	409	PF00378	52103	crotonase	52096
145900	None	enoyl-CoA hydratase	enoyl-CoA hydratase	IES	402	PF00378	NA	crotonase	NA
595267	None	enoyl-CoA hydratase	enoyl-CoA hydratase	ISS	57	PF00378	NA	crotonase	NA
862457	None	enoyl-CoA hydratase	enoyl-CoA hydratase	IES	406	PF00378	NA	crotonase	NA
2392291	2DUB, 1DUB	enoyl-CoA hydratase	enoyl-CoA hydratase	IES	64	PF00378	52103	crotonase	52096
2737971	None	enoyl-CoA hydratase	enoyl-CoA hydratase	ISS	57	PF00378	NA	crotonase	NA
3021301	None	enoyl-CoA hydratase	enoyl-CoA hydratase	ISS	397	PF00378	NA	crotonase	NA
4584722	None	enoyl-CoA hydratase	enoyl-CoA hydratase	IES	65	PF00378	NA	crotonase	NA
7387634	None	enoyl-CoA hydratase	enoyl-CoA hydratase	ISS	419	PF00378	NA	crotonase	NA
7436972	None	enoyl-CoA hydratase	enoyl-CoA hydratase	IES	400	PF00378	NA	crotonase	NA
7436975	None	enoyl-CoA hydratase	enoyl-CoA hydratase	ISS	57	PF00378	NA	crotonase	NA
10441766	None	enoyl-CoA hydratase	enoyl-CoA hydratase	IES	401	PF00378	NA	crotonase	NA
13310123	None	enoyl-CoA hydratase	enoyl-CoA hydratase	ISS	411	PF00378	NA	crotonase	NA
15077078	None	enoyl-CoA hydratase	enoyl-CoA hydratase	IES	410	PF00378	NA	crotonase	NA
15231317	None	enoyl-CoA hydratase	enoyl-CoA hydratase	ISS	57	PF00378	NA	crotonase	NA
15235527	None	enoyl-CoA hydratase	enoyl-CoA hydratase	ISS	57	PF00378	NA	crotonase	NA
15290204	None	enoyl-CoA hydratase	enoyl-CoA hydratase	ISS	57	PF00378	NA	crotonase	NA
15598210	None	enoyl-CoA hydratase	enoyl-CoA hydratase	ISS	57	PF00378	NA	crotonase	NA
15642751	None	enoyl-CoA hydratase	enoyl-CoA hydratase	ISS	57	PF00378	NA	crotonase	NA
15804436	None	enoyl-CoA hydratase	enoyl-CoA hydratase	ISS	57	PF00378	NA	crotonase	NA
15834028	None	enoyl-CoA hydratase	enoyl-CoA hydratase	ISS	57	PF00378	NA	crotonase	NA
15982640	None	enoyl-CoA hydratase	enoyl-CoA hydratase	IES	396	PF00378	NA	crotonase	NA
16123902	None	enoyl-CoA hydratase	enoyl-CoA hydratase	ISS	57	PF00378	NA	crotonase	NA
16131692	None	enoyl-CoA hydratase	enoyl-CoA hydratase	ISS	57	PF00378	NA	crotonase	NA
16762152	None	enoyl-CoA hydratase	enoyl-CoA hydratase	ISS	57	PF00378	NA	crotonase	NA
16767253	None	enoyl-CoA hydratase	enoyl-CoA hydratase	ISS	57	PF00378	NA	crotonase	NA
17105223	None	enoyl-CoA hydratase	enoyl-CoA hydratase	IES	408	PF00378	NA	crotonase	NA
17508951	None	enoyl-CoA hydratase	enoyl-CoA hydratase	ISS	57	PF00378	NA	crotonase	NA
17508953	None	enoyl-CoA hydratase	enoyl-CoA hydratase	ISS	57	PF00378	NA	crotonase	NA
17558304	None	enoyl-CoA hydratase	enoyl-CoA hydratase	ISS	57	PF00378	NA	crotonase	NA
18677763	None	enoyl-CoA hydratase	enoyl-CoA hydratase	IES	415	PF00378	NA	crotonase	NA
19921000	None	enoyl-CoA hydratase	enoyl-CoA hydratase	ISS	57	PF00378	NA	crotonase	NA
20127408	None	enoyl-CoA hydratase	enoyl-CoA hydratase	IES	404	PF00378	NA	crotonase	NA
20149805	1EY3	enoyl-CoA hydratase	enoyl-CoA hydratase	ISS	67	PF00378	52103	crotonase	52096
23030094	None	enoyl-CoA hydratase	enoyl-CoA hydratase	ISS	57	PF00378	NA	crotonase	NA
23103221	None	enoyl-CoA hydratase	enoyl-CoA hydratase	ISS	57	PF00378	NA	crotonase	NA
24115140	None	enoyl-CoA hydratase	enoyl-CoA hydratase	ISS	57	PF00378	NA	crotonase	NA
24159081	1MJ3	enoyl-CoA hydratase	enoyl-CoA hydratase	IES	417	PF00378	52103	crotonase	52096
24371621	None	enoyl-CoA hydratase	enoyl-CoA hydratase	ISS	57	PF00378	NA	crotonase	NA
24583077	None	enoyl-CoA hydratase	enoyl-CoA hydratase	ISS	57	PF00378	NA	crotonase	NA
26250612	None	enoyl-CoA hydratase	enoyl-CoA hydratase	ISS	57	PF00378	NA	crotonase	NA
26988860	None	enoyl-CoA hydratase	enoyl-CoA hydratase	ISS	57	PF00378	NA	crotonase	NA
27364416	None	enoyl-CoA hydratase	enoyl-CoA hydratase	ISS	57	PF00378	NA	crotonase	NA
27805909	None	enoyl-CoA hydratase	enoyl-CoA hydratase	ISS	397	PF00378	NA	crotonase	NA
28870678	None	enoyl-CoA hydratase	enoyl-CoA hydratase	ISS	57	PF00378	NA	crotonase	NA
28896804	None	enoyl-CoA hydratase	enoyl-CoA hydratase	ISS	57	PF00378	NA	crotonase	NA
29126583	None	enoyl-CoA hydratase	enoyl-CoA hydratase	IES	399	PF00378	NA	crotonase	NA
30064859	None	enoyl-CoA hydratase	enoyl-CoA hydratase	ISS	57	PF00378	NA	crotonase	NA
31226567	None	enoyl-CoA hydratase	enoyl-CoA hydratase	ISS	57	PF00378	NA	crotonase	NA
33859811	None	enoyl-CoA hydratase	enoyl-CoA hydratase	ISS	57	PF00378	NA	crotonase	NA
34897626	None	enoyl-CoA hydratase	enoyl-CoA hydratase	ISS	57	PF00378	NA	crotonase	NA
66046519	None	enoyl-CoA hydratase	enoyl-CoA hydratase	ISS	57	PF00378	NA	crotonase	NA
67158186	None	enoyl-CoA hydratase	enoyl-CoA hydratase	ISS	57	PF00378	NA	crotonase	NA
423209	None	None	enoyl-CoA hydratase	ISS	57	PF00378	NA	crotonase	NA
433413	None	None	enoyl-CoA hydratase	ISS	405	PF00378	NA	crotonase	NA
755067	None	None	enoyl-CoA hydratase	ISS	418	PF00378	NA	crotonase	NA
1706569	None	None	enoyl-CoA hydratase	ISS	398	PF00378	NA	crotonase	NA
1742269	None	None	enoyl-CoA hydratase	ISS	57	PF00378	NA	crotonase	NA
1903327	None	None	enoyl-CoA hydratase	ISS	57	PF00378	NA	crotonase	NA
2764828	None	None	enoyl-CoA hydratase	ISS	57	PF00378	NA	crotonase	NA
4503497	None	None	enoyl-CoA hydratase	ISS	57	PF00378	NA	crotonase	NA
8896103	None	None	enoyl-CoA hydratase	ISS	57	PF00378	NA	crotonase	NA
8926186	None	None	enoyl-CoA hydratase	ISS	57	PF00378	NA	crotonase	NA
9622538	None	None	enoyl-CoA hydratase	ISS	420	PF00378	NA	crotonase	NA
9965283	None	None	enoyl-CoA hydratase	ISS	395	PF00378	NA	crotonase	NA
11497638	None	None	enoyl-CoA hydratase	ISS	57	PF00378	NA	crotonase	NA
11497901	None	None	enoyl-CoA hydratase	ISS	57	PF00378	NA	crotonase	NA
11498047	None	None	enoyl-CoA hydratase	ISS	57	PF00378	NA	crotonase	NA
11498568	None	None	enoyl-CoA hydratase	ISS	57	PF00378	NA	crotonase	NA
11499854	None	None	enoyl-CoA hydratase	ISS	57	PF00378	NA	crotonase	NA
12667044	None	None	enoyl-CoA hydratase	ISS	57	PF00378	NA	crotonase	NA
12707570	None	None	enoyl-CoA hydratase	ISS	403	PF00378	NA	crotonase	NA
12805413	None	None	enoyl-CoA hydratase	ISS	57	PF00378	NA	crotonase	NA
13310130	None	None	enoyl-CoA hydratase	ISS	411	PF00378	NA	crotonase	NA
13471124	None	None	enoyl-CoA hydratase	ISS	57	PF00378	NA	crotonase	NA
13472678	None	None	enoyl-CoA hydratase	ISS	57	PF00378	NA	crotonase	NA
13473557	None	None	enoyl-CoA hydratase	ISS	57	PF00378	NA	crotonase	NA
13474650	None	None	enoyl-CoA hydratase	ISS	57	PF00378	NA	crotonase	NA
13474685	None	None	enoyl-CoA hydratase	ISS	57	PF00378	NA	crotonase	NA
13475805	None	None	enoyl-CoA hydratase	ISS	57	PF00378	NA	crotonase	NA
13476731	None	None	enoyl-CoA hydratase	ISS	57	PF00378	NA	crotonase	NA
13540848	None	None	enoyl-CoA hydratase	ISS	57	PF00378	NA	crotonase	NA
13541029	None	None	enoyl-CoA hydratase	ISS	57	PF00378	NA	crotonase	NA
13542141	None	None	enoyl-CoA hydratase	ISS	57	PF00378	NA	crotonase	NA
14286220	None	None	enoyl-CoA hydratase	ISS	57	PF00378	NA	crotonase	NA
14600413	None	None	enoyl-CoA hydratase	ISS	57	PF00378	NA	crotonase	NA
14600820	None	None	enoyl-CoA hydratase	ISS	57	PF00378	NA	crotonase	NA
14601435	None	None	enoyl-CoA hydratase	ISS	57	PF00378	NA	crotonase	NA
15595942	None	None	enoyl-CoA hydratase	ISS	57	PF00378	NA	crotonase	NA
15596826	None	None	enoyl-CoA hydratase	ISS	57	PF00378	NA	crotonase	NA
15596934	None	None	enoyl-CoA hydratase	ISS	57	PF00378	NA	crotonase	NA
15597963	None	None	enoyl-CoA hydratase	ISS	57	PF00378	NA	crotonase	NA
15598787	None	None	enoyl-CoA hydratase	ISS	57	PF00378	NA	crotonase	NA
15607363	None	None	enoyl-CoA hydratase	ISS	57	PF00378	NA	crotonase	NA
15608000	None	None	enoyl-CoA hydratase	ISS	57	PF00378	NA	crotonase	NA
15608210	None	None	enoyl-CoA hydratase	ISS	57	PF00378	NA	crotonase	NA
15610652	None	None	enoyl-CoA hydratase	ISS	57	PF00378	NA	crotonase	NA
15612764	None	None	enoyl-CoA hydratase	ISS	57	PF00378	NA	crotonase	NA
15614559	None	None	enoyl-CoA hydratase	ISS	57	PF00378	NA	crotonase	NA
15615663	None	None	enoyl-CoA hydratase	ISS	57	PF00378	NA	crotonase	NA
15641060	None	None	enoyl-CoA hydratase	ISS	57	PF00378	NA	crotonase	NA
15789672	None	None	enoyl-CoA hydratase	ISS	57	PF00378	NA	crotonase	NA
15790352	None	None	enoyl-CoA hydratase	ISS	57	PF00378	NA	crotonase	NA
15802887	None	None	enoyl-CoA hydratase	ISS	57	PF00378	NA	crotonase	NA
15806171	None	None	enoyl-CoA hydratase	ISS	57	PF00378	NA	crotonase	NA
15806500	None	None	enoyl-CoA hydratase	ISS	57	PF00378	NA	crotonase	NA
15812041	None	None	enoyl-CoA hydratase	ISS	57	PF00378	NA	crotonase	NA
15828159	None	None	enoyl-CoA hydratase	ISS	57	PF00378	NA	crotonase	NA
15828292	None	None	enoyl-CoA hydratase	ISS	57	PF00378	NA	crotonase	NA
15840273	None	None	enoyl-CoA hydratase	ISS	57	PF00378	NA	crotonase	NA
15843126	None	None	enoyl-CoA hydratase	ISS	57	PF00378	NA	crotonase	NA
15887672	None	None	enoyl-CoA hydratase	ISS	57	PF00378	NA	crotonase	NA
15887850	None	None	enoyl-CoA hydratase	ISS	57	PF00378	NA	crotonase	NA
15888744	None	None	enoyl-CoA hydratase	ISS	57	PF00378	NA	crotonase	NA
15895286	None	None	enoyl-CoA hydratase	ISS	57	PF00378	NA	crotonase	NA
15895969	None	None	enoyl-CoA hydratase	ISS	57	PF00378	NA	crotonase	NA
15897564	None	None	enoyl-CoA hydratase	ISS	57	PF00378	NA	crotonase	NA
15898152	None	None	enoyl-CoA hydratase	ISS	57	PF00378	NA	crotonase	NA
15898808	None	None	enoyl-CoA hydratase	ISS	57	PF00378	NA	crotonase	NA
15899250	None	None	enoyl-CoA hydratase	ISS	57	PF00378	NA	crotonase	NA
15899269	None	None	enoyl-CoA hydratase	ISS	57	PF00378	NA	crotonase	NA
15899349	None	None	enoyl-CoA hydratase	ISS	57	PF00378	NA	crotonase	NA
15920225	None	None	enoyl-CoA hydratase	ISS	57	PF00378	NA	crotonase	NA
15920248	None	None	enoyl-CoA hydratase	ISS	57	PF00378	NA	crotonase	NA
15920273	None	None	enoyl-CoA hydratase	ISS	57	PF00378	NA	crotonase	NA
15921809	None	None	enoyl-CoA hydratase	ISS	57	PF00378	NA	crotonase	NA
15922748	None	None	enoyl-CoA hydratase	ISS	57	PF00378	NA	crotonase	NA
15964119	None	None	enoyl-CoA hydratase	ISS	57	PF00378	NA	crotonase	NA
15964285	None	None	enoyl-CoA hydratase	ISS	57	PF00378	NA	crotonase	NA
15966034	None	None	enoyl-CoA hydratase	ISS	57	PF00378	NA	crotonase	NA
15967056	None	None	enoyl-CoA hydratase	ISS	57	PF00378	NA	crotonase	NA
16079906	None	None	enoyl-CoA hydratase	ISS	57	PF00378	NA	crotonase	NA
16081236	None	None	enoyl-CoA hydratase	ISS	57	PF00378	NA	crotonase	NA
16081285	None	None	enoyl-CoA hydratase	ISS	57	PF00378	NA	crotonase	NA
16081429	None	None	enoyl-CoA hydratase	ISS	57	PF00378	NA	crotonase	NA
16122951	None	None	enoyl-CoA hydratase	ISS	57	PF00378	NA	crotonase	NA
16124262	None	None	enoyl-CoA hydratase	ISS	57	PF00378	NA	crotonase	NA
16124331	None	None	enoyl-CoA hydratase	ISS	57	PF00378	NA	crotonase	NA
16127419	None	None	enoyl-CoA hydratase	ISS	57	PF00378	NA	crotonase	NA
16129354	None	None	enoyl-CoA hydratase	ISS	57	PF00378	NA	crotonase	NA
16130274	None	None	enoyl-CoA hydratase	ISS	57	PF00378	NA	crotonase	NA
16263222	None	None	enoyl-CoA hydratase	ISS	57	PF00378	NA	crotonase	NA
16761312	None	None	enoyl-CoA hydratase	ISS	57	PF00378	NA	crotonase	NA
16765715	None	None	enoyl-CoA hydratase	ISS	57	PF00378	NA	crotonase	NA
17065148	None	None	enoyl-CoA hydratase	ISS	57	PF00378	NA	crotonase	NA
17366737	None	None	enoyl-CoA hydratase	ISS	57	PF00378	NA	crotonase	NA
17546478	None	None	enoyl-CoA hydratase	ISS	57	PF00378	NA	crotonase	NA
17548869	None	None	enoyl-CoA hydratase	ISS	57	PF00378	NA	crotonase	NA
17554946	None	None	enoyl-CoA hydratase	ISS	57	PF00378	NA	crotonase	NA
17934238	None	None	enoyl-CoA hydratase	ISS	57	PF00378	NA	crotonase	NA
17988228	None	None	enoyl-CoA hydratase	ISS	57	PF00378	NA	crotonase	NA
17988558	None	None	enoyl-CoA hydratase	ISS	57	PF00378	NA	crotonase	NA
17988842	None	None	enoyl-CoA hydratase	ISS	57	PF00378	NA	crotonase	NA
17989366	None	None	enoyl-CoA hydratase	ISS	57	PF00378	NA	crotonase	NA
18092574	None	None	enoyl-CoA hydratase	ISS	57	PF00378	NA	crotonase	NA
18309077	None	None	enoyl-CoA hydratase	ISS	57	PF00378	NA	crotonase	NA
18311283	None	None	enoyl-CoA hydratase	ISS	57	PF00378	NA	crotonase	NA
18312600	None	None	enoyl-CoA hydratase	ISS	57	PF00378	NA	crotonase	NA
18313375	None	None	enoyl-CoA hydratase	ISS	57	PF00378	NA	crotonase	NA
19424318	None	None	enoyl-CoA hydratase	ISS	416	PF00378	NA	crotonase	NA
19704355	None	None	enoyl-CoA hydratase	ISS	57	PF00378	NA	crotonase	NA
20129971	None	None	enoyl-CoA hydratase	ISS	57	PF00378	NA	crotonase	NA
20162438	None	None	enoyl-CoA hydratase	ISS	57	PF00378	NA	crotonase	NA
20807045	None	None	enoyl-CoA hydratase	ISS	57	PF00378	NA	crotonase	NA
21218908	None	None	enoyl-CoA hydratase	ISS	57	PF00378	NA	crotonase	NA
21223304	None	None	enoyl-CoA hydratase	ISS	57	PF00378	NA	crotonase	NA
21223817	None	None	enoyl-CoA hydratase	ISS	57	PF00378	NA	crotonase	NA
21230719	None	None	enoyl-CoA hydratase	ISS	57	PF00378	NA	crotonase	NA
21230723	None	None	enoyl-CoA hydratase	ISS	57	PF00378	NA	crotonase	NA
21230988	None	None	enoyl-CoA hydratase	ISS	57	PF00378	NA	crotonase	NA
21242067	None	None	enoyl-CoA hydratase	ISS	57	PF00378	NA	crotonase	NA
21242071	None	None	enoyl-CoA hydratase	ISS	57	PF00378	NA	crotonase	NA
21242334	None	None	enoyl-CoA hydratase	ISS	57	PF00378	NA	crotonase	NA
21402566	None	None	enoyl-CoA hydratase	ISS	57	PF00378	NA	crotonase	NA
22125475	None	None	enoyl-CoA hydratase	ISS	57	PF00378	NA	crotonase	NA
22711872	None	None	enoyl-CoA hydratase	ISS	414	PF00378	NA	crotonase	NA
22956836	None	None	enoyl-CoA hydratase	ISS	57	PF00378	NA	crotonase	NA
22957421	None	None	enoyl-CoA hydratase	ISS	57	PF00378	NA	crotonase	NA
22961010	None	None	enoyl-CoA hydratase	ISS	57	PF00378	NA	crotonase	NA
22961514	None	None	enoyl-CoA hydratase	ISS	57	PF00378	NA	crotonase	NA
22962801	None	None	enoyl-CoA hydratase	ISS	57	PF00378	NA	crotonase	NA
22963782	None	None	enoyl-CoA hydratase	ISS	57	PF00378	NA	crotonase	NA
22965344	None	None	enoyl-CoA hydratase	ISS	57	PF00378	NA	crotonase	NA
22965528	None	None	enoyl-CoA hydratase	ISS	57	PF00378	NA	crotonase	NA
22972769	None	None	enoyl-CoA hydratase	ISS	57	PF00378	NA	crotonase	NA
22975557	None	None	enoyl-CoA hydratase	ISS	57	PF00378	NA	crotonase	NA
22975564	None	None	enoyl-CoA hydratase	ISS	57	PF00378	NA	crotonase	NA
22975566	None	None	enoyl-CoA hydratase	ISS	57	PF00378	NA	crotonase	NA
22976428	None	None	enoyl-CoA hydratase	ISS	57	PF00378	NA	crotonase	NA
22981395	None	None	enoyl-CoA hydratase	ISS	57	PF00378	NA	crotonase	NA
22982790	None	None	enoyl-CoA hydratase	ISS	57	PF00378	NA	crotonase	NA
22983557	None	None	enoyl-CoA hydratase	ISS	57	PF00378	NA	crotonase	NA
22983641	None	None	enoyl-CoA hydratase	ISS	57	PF00378	NA	crotonase	NA
22986252	None	None	enoyl-CoA hydratase	ISS	57	PF00378	NA	crotonase	NA
22989714	None	None	enoyl-CoA hydratase	ISS	57	PF00378	NA	crotonase	NA
23000128	None	None	enoyl-CoA hydratase	ISS	57	PF00378	NA	crotonase	NA
23013415	None	None	enoyl-CoA hydratase	ISS	57	PF00378	NA	crotonase	NA
23013419	None	None	enoyl-CoA hydratase	ISS	57	PF00378	NA	crotonase	NA
23014786	None	None	enoyl-CoA hydratase	ISS	57	PF00378	NA	crotonase	NA
23015062	None	None	enoyl-CoA hydratase	ISS	57	PF00378	NA	crotonase	NA
23019773	None	None	enoyl-CoA hydratase	ISS	57	PF00378	NA	crotonase	NA
23053193	None	None	enoyl-CoA hydratase	ISS	57	PF00378	NA	crotonase	NA
23053355	None	None	enoyl-CoA hydratase	ISS	57	PF00378	NA	crotonase	NA
23055682	None	None	enoyl-CoA hydratase	ISS	57	PF00378	NA	crotonase	NA
23055686	None	None	enoyl-CoA hydratase	ISS	57	PF00378	NA	crotonase	NA
23058581	None	None	enoyl-CoA hydratase	ISS	57	PF00378	NA	crotonase	NA
23058946	None	None	enoyl-CoA hydratase	ISS	57	PF00378	NA	crotonase	NA
23060191	None	None	enoyl-CoA hydratase	ISS	57	PF00378	NA	crotonase	NA
23099575	None	None	enoyl-CoA hydratase	ISS	57	PF00378	NA	crotonase	NA
23102514	None	None	enoyl-CoA hydratase	ISS	57	PF00378	NA	crotonase	NA
23102901	None	None	enoyl-CoA hydratase	ISS	57	PF00378	NA	crotonase	NA
23110085	None	None	enoyl-CoA hydratase	ISS	57	PF00378	NA	crotonase	NA
23111956	None	None	enoyl-CoA hydratase	ISS	57	PF00378	NA	crotonase	NA
23113349	None	None	enoyl-CoA hydratase	ISS	57	PF00378	NA	crotonase	NA
23114197	None	None	enoyl-CoA hydratase	ISS	57	PF00378	NA	crotonase	NA
23118607	None	None	enoyl-CoA hydratase	ISS	57	PF00378	NA	crotonase	NA
23499981	None	None	enoyl-CoA hydratase	ISS	57	PF00378	NA	crotonase	NA
23500527	None	None	enoyl-CoA hydratase	ISS	57	PF00378	NA	crotonase	NA
23500807	None	None	enoyl-CoA hydratase	ISS	57	PF00378	NA	crotonase	NA
23502894	None	None	enoyl-CoA hydratase	ISS	57	PF00378	NA	crotonase	NA
23503031	None	None	enoyl-CoA hydratase	ISS	57	PF00378	NA	crotonase	NA
24113713	None	None	enoyl-CoA hydratase	ISS	57	PF00378	NA	crotonase	NA
24213898	None	None	enoyl-CoA hydratase	ISS	57	PF00378	NA	crotonase	NA
24373248	None	None	enoyl-CoA hydratase	ISS	57	PF00378	NA	crotonase	NA
24374608	None	None	enoyl-CoA hydratase	ISS	57	PF00378	NA	crotonase	NA
25026878	None	None	enoyl-CoA hydratase	ISS	57	PF00378	NA	crotonase	NA
25027230	None	None	enoyl-CoA hydratase	ISS	57	PF00378	NA	crotonase	NA
25029332	None	None	enoyl-CoA hydratase	ISS	57	PF00378	NA	crotonase	NA
25144276	None	None	enoyl-CoA hydratase	ISS	57	PF00378	NA	crotonase	NA
25145438	None	None	enoyl-CoA hydratase	ISS	57	PF00378	NA	crotonase	NA
26248728	None	None	enoyl-CoA hydratase	ISS	57	PF00378	NA	crotonase	NA
26250835	None	None	enoyl-CoA hydratase	ISS	57	PF00378	NA	crotonase	NA
26251108	None	None	enoyl-CoA hydratase	ISS	57	PF00378	NA	crotonase	NA
26988941	None	None	enoyl-CoA hydratase	ISS	57	PF00378	NA	crotonase	NA
26990002	None	None	enoyl-CoA hydratase	ISS	57	PF00378	NA	crotonase	NA
27365321	None	None	enoyl-CoA hydratase	ISS	57	PF00378	NA	crotonase	NA
27366925	None	None	enoyl-CoA hydratase	ISS	57	PF00378	NA	crotonase	NA
27376271	None	None	enoyl-CoA hydratase	ISS	57	PF00378	NA	crotonase	NA
27377539	None	None	enoyl-CoA hydratase	ISS	57	PF00378	NA	crotonase	NA
27378147	None	None	enoyl-CoA hydratase	ISS	57	PF00378	NA	crotonase	NA
27378648	None	None	enoyl-CoA hydratase	ISS	57	PF00378	NA	crotonase	NA
27379061	None	None	enoyl-CoA hydratase	ISS	57	PF00378	NA	crotonase	NA
27381476	None	None	enoyl-CoA hydratase	ISS	57	PF00378	NA	crotonase	NA
27382932	None	None	enoyl-CoA hydratase	ISS	57	PF00378	NA	crotonase	NA
27382955	None	None	enoyl-CoA hydratase	ISS	57	PF00378	NA	crotonase	NA
27802778	None	None	enoyl-CoA hydratase	ISS	57	PF00378	NA	crotonase	NA
27885931	None	None	enoyl-CoA hydratase	ISS	57	PF00378	NA	crotonase	NA
28210227	None	None	enoyl-CoA hydratase	ISS	57	PF00378	NA	crotonase	NA
28212012	None	None	enoyl-CoA hydratase	ISS	57	PF00378	NA	crotonase	NA
28870334	None	None	enoyl-CoA hydratase	ISS	57	PF00378	NA	crotonase	NA
28898982	None	None	enoyl-CoA hydratase	ISS	57	PF00378	NA	crotonase	NA
28900478	None	None	enoyl-CoA hydratase	ISS	57	PF00378	NA	crotonase	NA
28900975	None	None	enoyl-CoA hydratase	ISS	57	PF00378	NA	crotonase	NA
28974559	None	None	enoyl-CoA hydratase	ISS	57	PF00378	NA	crotonase	NA
29653914	None	None	enoyl-CoA hydratase	ISS	57	PF00378	NA	crotonase	NA
29789289	None	None	enoyl-CoA hydratase	ISS	57	PF00378	NA	crotonase	NA
29827176	None	None	enoyl-CoA hydratase	ISS	57	PF00378	NA	crotonase	NA
29827786	None	None	enoyl-CoA hydratase	ISS	57	PF00378	NA	crotonase	NA
29829328	None	None	enoyl-CoA hydratase	ISS	57	PF00378	NA	crotonase	NA
30022601	None	None	enoyl-CoA hydratase	ISS	57	PF00378	NA	crotonase	NA
30264590	None	None	enoyl-CoA hydratase	ISS	57	PF00378	NA	crotonase	NA
30585161	None	None	enoyl-CoA hydratase	ISS	57	PF00378	NA	crotonase	NA
31240539	None	None	enoyl-CoA hydratase	ISS	57	PF00378	NA	crotonase	NA
31541815	None	None	enoyl-CoA hydratase	ISS	407	PF00378	NA	crotonase	NA
31792048	None	None	enoyl-CoA hydratase	ISS	57	PF00378	NA	crotonase	NA
32041807	None	None	enoyl-CoA hydratase	ISS	57	PF00378	NA	crotonase	NA
32411645	None	None	enoyl-CoA hydratase	ISS	57	PF00378	NA	crotonase	NA
32413533	None	None	enoyl-CoA hydratase	ISS	57	PF00378	NA	crotonase	NA
39934855	None	None	enoyl-CoA hydratase	ISS	57	PF00378	NA	crotonase	NA
39936778	None	None	enoyl-CoA hydratase	ISS	57	PF00378	NA	crotonase	NA
47528868	None	None	enoyl-CoA hydratase	ISS	57	PF00378	NA	crotonase	NA
48731385	None	None	enoyl-CoA hydratase	ISS	57	PF00378	NA	crotonase	NA
48733151	None	None	enoyl-CoA hydratase	ISS	57	PF00378	NA	crotonase	NA
48780769	None	None	enoyl-CoA hydratase	ISS	57	PF00378	NA	crotonase	NA
48782219	None	None	enoyl-CoA hydratase	ISS	57	PF00378	NA	crotonase	NA
48783172	None	None	enoyl-CoA hydratase	ISS	57	PF00378	NA	crotonase	NA
48784092	None	None	enoyl-CoA hydratase	ISS	57	PF00378	NA	crotonase	NA
48785205	None	None	enoyl-CoA hydratase	ISS	57	PF00378	NA	crotonase	NA
48785253	None	None	enoyl-CoA hydratase	ISS	57	PF00378	NA	crotonase	NA
48787968	None	None	enoyl-CoA hydratase	ISS	57	PF00378	NA	crotonase	NA
48836355	None	None	enoyl-CoA hydratase	ISS	57	PF00378	NA	crotonase	NA
48845694	None	None	enoyl-CoA hydratase	ISS	57	PF00378	NA	crotonase	NA
48847391	None	None	enoyl-CoA hydratase	ISS	57	PF00378	NA	crotonase	NA
48849763	None	None	enoyl-CoA hydratase	ISS	57	PF00378	NA	crotonase	NA
48850652	None	None	enoyl-CoA hydratase	ISS	57	PF00378	NA	crotonase	NA
48852303	None	None	enoyl-CoA hydratase	ISS	57	PF00378	NA	crotonase	NA
48852708	None	None	enoyl-CoA hydratase	ISS	57	PF00378	NA	crotonase	NA
48853174	None	None	enoyl-CoA hydratase	ISS	57	PF00378	NA	crotonase	NA
48854178	None	None	enoyl-CoA hydratase	ISS	57	PF00378	NA	crotonase	NA
56476721	None	None	enoyl-CoA hydratase	ISS	57	PF00378	NA	crotonase	NA
66046261	None	None	enoyl-CoA hydratase	ISS	57	PF00378	NA	crotonase	NA
67153691	None	None	enoyl-CoA hydratase	ISS	57	PF00378	NA	crotonase	NA
2765432	None	feruloyl-CoA hydratase/lyase	feruloyl-CoA hydratase/lyase	IES	427	PF00378	NA	crotonase	NA
3116017	None	feruloyl-CoA hydratase/lyase	feruloyl-CoA hydratase/lyase	CFM	55	PF00378	NA	crotonase	NA
11595498	None	feruloyl-CoA hydratase/lyase	feruloyl-CoA hydratase/lyase	IES	425	PF00378	NA	crotonase	NA
19570348	None	feruloyl-CoA hydratase/lyase	feruloyl-CoA hydratase/lyase	IES	428	PF00378	NA	crotonase	NA
19570352	None	feruloyl-CoA hydratase/lyase	feruloyl-CoA hydratase/lyase	IES	428	PF00378	NA	crotonase	NA
1946287	None	None	feruloyl-CoA hydratase/lyase	ISS	57	PF00378	NA	crotonase	NA
13471764	None	None	feruloyl-CoA hydratase/lyase	ISS	57	PF00378	NA	crotonase	NA
16126640	None	None	feruloyl-CoA hydratase/lyase	ISS	57	PF00378	NA	crotonase	NA
17548446	None	None	feruloyl-CoA hydratase/lyase	ISS	57	PF00378	NA	crotonase	NA
18250630	None	None	feruloyl-CoA hydratase/lyase	ISS	426	PF00378	NA	crotonase	NA
21230284	None	None	feruloyl-CoA hydratase/lyase	ISS	57	PF00378	NA	crotonase	NA
21241653	None	None	feruloyl-CoA hydratase/lyase	ISS	57	PF00378	NA	crotonase	NA
23109992	None	None	feruloyl-CoA hydratase/lyase	ISS	57	PF00378	NA	crotonase	NA
26990073	None	None	feruloyl-CoA hydratase/lyase	ISS	57	PF00378	NA	crotonase	NA
28870123	None	None	feruloyl-CoA hydratase/lyase	ISS	57	PF00378	NA	crotonase	NA
32306888	None	None	feruloyl-CoA hydratase/lyase	ISS	57	PF00378	NA	crotonase	NA
66045964	None	None	feruloyl-CoA hydratase/lyase	ISS	57	PF00378	NA	crotonase	NA
67155787	None	None	feruloyl-CoA hydratase/lyase	ISS	57	PF00378	NA	crotonase	NA
4558756	None	histone acetyltransferase	histone acetyltransferase	ISS	57	PF00378	NA	crotonase	NA
4757966	None	histone acetyltransferase	histone acetyltransferase	IES	68	PF00378	NA	crotonase	NA
4757968	None	histone acetyltransferase	histone acetyltransferase	ISS	68	PF00378	NA	crotonase	NA
6753398	None	histone acetyltransferase	histone acetyltransferase	ISS	57	PF00378	NA	crotonase	NA
15886859	None	histone acetyltransferase	histone acetyltransferase	ISS	57	PF00378	NA	crotonase	NA
25453481	None	histone acetyltransferase	histone acetyltransferase	CFM	68	PF00378	NA	crotonase	NA
25777617	None	histone acetyltransferase	histone acetyltransferase	IES	68	PF00378	NA	crotonase	NA
25777619	None	histone acetyltransferase	histone acetyltransferase	IES	68	PF00378	NA	crotonase	NA
25777621	None	histone acetyltransferase	histone acetyltransferase	IES	68	PF00378	NA	crotonase	NA
32479358	None	histone acetyltransferase	histone acetyltransferase	ISS	57	PF00378	NA	crotonase	NA
32479360	None	histone acetyltransferase	histone acetyltransferase	ISS	57	PF00378	NA	crotonase	NA
27708686	None	None	histone acetyltransferase	ISS	57	PF00378	NA	crotonase	NA
4502327	None	methylglutaconyl-CoA hydratase	methylglutaconyl-CoA hydratase	IES	58	PF00378	NA	crotonase	NA
17943407	1HZD	methylglutaconyl-CoA hydratase	methylglutaconyl-CoA hydratase	CFM	58	PF00378	52103	crotonase	52096
7709988	None	None	methylglutaconyl-CoA hydratase	ISS	421	PF00378	NA	crotonase	NA
20072952	None	None	methylglutaconyl-CoA hydratase	ISS	57	PF00378	NA	crotonase	NA
29612662	None	None	methylglutaconyl-CoA hydratase	ISS	57	PF00378	NA	crotonase	NA
15597209	None	methylglutaconyl-CoA hydratase 2	methylglutaconyl-CoA hydratase 2	IES	761	PF00378	NA	crotonase	NA
26990767	None	methylglutaconyl-CoA hydratase 2	methylglutaconyl-CoA hydratase 2	CFM	761	PF00378	NA	crotonase	NA
23101990	None	None	methylglutaconyl-CoA hydratase 2	ISS	57	PF00378	NA	crotonase	NA
23472264	None	None	methylglutaconyl-CoA hydratase 2	ISS	57	PF00378	NA	crotonase	NA
24373460	None	None	methylglutaconyl-CoA hydratase 2	ISS	57	PF00378	NA	crotonase	NA
27366932	None	None	methylglutaconyl-CoA hydratase 2	ISS	57	PF00378	NA	crotonase	NA
28869924	None	None	methylglutaconyl-CoA hydratase 2	ISS	57	PF00378	NA	crotonase	NA
28900471	None	None	methylglutaconyl-CoA hydratase 2	ISS	57	PF00378	NA	crotonase	NA
28900982	None	None	methylglutaconyl-CoA hydratase 2	ISS	57	PF00378	NA	crotonase	NA
48729829	None	None	methylglutaconyl-CoA hydratase 2	ISS	57	PF00378	NA	crotonase	NA
48783629	None	None	methylglutaconyl-CoA hydratase 2	ISS	57	PF00378	NA	crotonase	NA
8569414	1EF9, 1EF8	methylmalonyl-CoA decarboxylase	methylmalonyl-CoA decarboxylase	CFM	62	PF00378	52103	crotonase	52096
15803453	None	None	methylmalonyl-CoA decarboxylase	ISS	57	PF00378	NA	crotonase	NA
22986618	None	None	methylmalonyl-CoA decarboxylase	ISS	57	PF00378	NA	crotonase	NA
23012990	None	None	methylmalonyl-CoA decarboxylase	ISS	57	PF00378	NA	crotonase	NA
24114170	None	None	methylmalonyl-CoA decarboxylase	ISS	57	PF00378	NA	crotonase	NA
30064228	None	None	methylmalonyl-CoA decarboxylase	ISS	57	PF00378	NA	crotonase	NA
119118	None	None	None	None	None	PF00378	NA	crotonase	NA
2226378	None	None	None	None	None	PF00378	NA	crotonase	NA
2290997	None	None	None	None	None	PF00378	NA	crotonase	NA
2764829	None	None	None	None	None	PF00378	NA	crotonase	NA
3193336	None	None	None	None	None	PF00378	NA	crotonase	NA
3253198	None	None	None	None	None	PF00378	NA	crotonase	NA
3309645	None	None	None	None	None	PF00378	NA	crotonase	NA
3724166	None	None	None	None	None	PF00378	NA	crotonase	NA
3885480	None	None	None	None	None	PF00378	NA	crotonase	NA
4512361	None	None	None	None	None	PF00378	NA	crotonase	NA
5019752	None	None	None	None	None	PF00378	NA	crotonase	NA
5042366	None	None	None	None	None	PF00378	NA	crotonase	NA
5916173	None	None	None	None	None	PF00378	NA	crotonase	NA
6323314	None	None	None	None	None	PF00378	NA	crotonase	NA
6469117	None	None	None	None	None	PF00378	NA	crotonase	NA
6683571	None	None	None	None	None	PF00378	NA	crotonase	NA
6755026	None	None	None	None	None	PF00378	NA	crotonase	NA
6942171	None	None	None	None	None	PF00378	NA	crotonase	NA
7428394	None	None	None	None	None	PF00378	NA	crotonase	NA
7436962	None	None	None	None	None	PF00378	NA	crotonase	NA
7522119	None	None	None	None	None	PF00378	NA	crotonase	NA
7594586	None	None	None	None	None	PF00378	NA	crotonase	NA
7670842	None	None	None	None	None	PF00378	NA	crotonase	NA
7689035	None	None	None	None	None	PF00378	NA	crotonase	NA
8133118	None	None	None	None	None	PF00378	NA	crotonase	NA
8574030	None	None	None	None	None	PF00378	NA	crotonase	NA
8919878	None	None	None	None	None	PF00378	NA	crotonase	NA
9711323	None	None	None	None	None	PF00378	NA	crotonase	NA
9711331	None	None	None	None	None	PF00378	NA	crotonase	NA
10566466	None	None	None	None	None	PF00378	NA	crotonase	NA
10566913	None	None	None	None	None	PF00378	NA	crotonase	NA
10635042	None	None	None	None	None	PF00378	NA	crotonase	NA
11095329	None	None	None	None	None	PF00378	NA	crotonase	NA
11360931	None	None	None	None	None	PF00378	NA	crotonase	NA
11498293	None	None	None	None	None	PF00378	NA	crotonase	NA
11498722	None	None	None	None	None	PF00378	NA	crotonase	NA
11498791	None	None	None	None	None	PF00378	NA	crotonase	NA
11499231	None	None	None	None	None	PF00378	NA	crotonase	NA
11500005	None	None	None	None	None	PF00378	NA	crotonase	NA
11559437	None	None	None	None	None	PF00378	NA	crotonase	NA
12052810	None	None	None	None	None	PF00378	NA	crotonase	NA
12654521	None	None	None	None	None	PF00378	NA	crotonase	NA
12667040	None	None	None	None	None	PF00378	NA	crotonase	NA
12803813	None	None	None	None	None	PF00378	NA	crotonase	NA
12805053	None	None	None	None	None	PF00378	NA	crotonase	NA
12805477	None	None	None	None	None	PF00378	NA	crotonase	NA
12830828	None	None	None	None	None	PF00378	NA	crotonase	NA
12839648	None	None	None	None	None	PF00378	NA	crotonase	NA
13097675	None	None	None	None	None	PF00378	NA	crotonase	NA
13474529	None	None	None	None	None	PF00378	NA	crotonase	NA
13474694	None	None	None	None	None	PF00378	NA	crotonase	NA
13475025	None	None	None	None	None	PF00378	NA	crotonase	NA
13475067	None	None	None	None	None	PF00378	NA	crotonase	NA
13476196	None	None	None	None	None	PF00378	NA	crotonase	NA
13476984	None	None	None	None	None	PF00378	NA	crotonase	NA
13541746	None	None	None	None	None	PF00378	NA	crotonase	NA
13661786	None	None	None	None	None	PF00378	NA	crotonase	NA
14140135	None	None	None	None	None	PF00378	NA	crotonase	NA
14140136	None	None	None	None	None	PF00378	NA	crotonase	NA
14325158	None	None	None	None	None	PF00378	NA	crotonase	NA
14595064	None	None	None	None	None	PF00378	NA	crotonase	NA
15131512	None	None	None	None	None	PF00378	NA	crotonase	NA
15131513	None	None	None	None	None	PF00378	NA	crotonase	NA
15235886	None	None	None	None	None	PF00378	NA	crotonase	NA
15558969	None	None	None	None	None	PF00378	NA	crotonase	NA
15558978	None	None	None	None	None	PF00378	NA	crotonase	NA
15596218	None	None	None	None	None	PF00378	NA	crotonase	NA
15596437	None	None	None	None	None	PF00378	NA	crotonase	NA
15596945	None	None	None	None	None	PF00378	NA	crotonase	NA
15598037	None	None	None	None	None	PF00378	NA	crotonase	NA
15598086	None	None	None	None	None	PF00378	NA	crotonase	NA
15598622	None	None	None	None	None	PF00378	NA	crotonase	NA
15599526	None	None	None	None	None	PF00378	NA	crotonase	NA
15600173	None	None	None	None	None	PF00378	NA	crotonase	NA
15606408	None	None	None	None	None	PF00378	NA	crotonase	NA
15607597	None	None	None	None	None	PF00378	NA	crotonase	NA
15607772	None	None	None	None	None	PF00378	NA	crotonase	NA
15607813	None	None	None	None	None	PF00378	NA	crotonase	NA
15608045	None	None	None	None	None	PF00378	NA	crotonase	NA
15608111	None	None	None	None	None	PF00378	NA	crotonase	NA
15608281	None	None	None	None	None	PF00378	NA	crotonase	NA
15608282	None	None	None	None	None	PF00378	NA	crotonase	NA
15608610	None	None	None	None	None	PF00378	NA	crotonase	NA
15609072	None	None	None	None	None	PF00378	NA	crotonase	NA
15609623	None	None	None	None	None	PF00378	NA	crotonase	NA
15609816	None	None	None	None	None	PF00378	NA	crotonase	NA
15609968	None	None	None	None	None	PF00378	NA	crotonase	NA
15610176	None	None	None	None	None	PF00378	NA	crotonase	NA
15610686	None	None	None	None	None	PF00378	NA	crotonase	NA
15612765	None	None	None	None	None	PF00378	NA	crotonase	NA
15612770	None	None	None	None	None	PF00378	NA	crotonase	NA
15613698	None	None	None	None	None	PF00378	NA	crotonase	NA
15614412	None	None	None	None	None	PF00378	NA	crotonase	NA
15615145	None	None	None	None	None	PF00378	NA	crotonase	NA
15616386	None	None	None	None	None	PF00378	NA	crotonase	NA
15675604	None	None	None	None	None	PF00378	NA	crotonase	NA
15805154	None	None	None	None	None	PF00378	NA	crotonase	NA
15805220	None	None	None	None	None	PF00378	NA	crotonase	NA
15807495	None	None	None	None	None	PF00378	NA	crotonase	NA
15823795	None	None	None	None	None	PF00378	NA	crotonase	NA
15827633	None	None	None	None	None	PF00378	NA	crotonase	NA
15827924	None	None	None	None	None	PF00378	NA	crotonase	NA
15828137	None	None	None	None	None	PF00378	NA	crotonase	NA
15888076	None	None	None	None	None	PF00378	NA	crotonase	NA
15891456	None	None	None	None	None	PF00378	NA	crotonase	NA
15897020	None	None	None	None	None	PF00378	NA	crotonase	NA
15899348	None	None	None	None	None	PF00378	NA	crotonase	NA
15900334	None	None	None	None	None	PF00378	NA	crotonase	NA
15902419	None	None	None	None	None	PF00378	NA	crotonase	NA
15920830	None	None	None	None	None	PF00378	NA	crotonase	NA
15922749	None	None	None	None	None	PF00378	NA	crotonase	NA
15964629	None	None	None	None	None	PF00378	NA	crotonase	NA
15964998	None	None	None	None	None	PF00378	NA	crotonase	NA
16041166	None	None	None	None	None	PF00378	NA	crotonase	NA
16078777	None	None	None	None	None	PF00378	NA	crotonase	NA
16078778	None	None	None	None	None	PF00378	NA	crotonase	NA
16078883	None	None	None	None	None	PF00378	NA	crotonase	NA
16081562	None	None	None	None	None	PF00378	NA	crotonase	NA
16121733	None	None	None	None	None	PF00378	NA	crotonase	NA
16121734	None	None	None	None	None	PF00378	NA	crotonase	NA
16124652	None	None	None	None	None	PF00378	NA	crotonase	NA
16125199	None	None	None	None	None	PF00378	NA	crotonase	NA
16125967	None	None	None	None	None	PF00378	NA	crotonase	NA
16126058	None	None	None	None	None	PF00378	NA	crotonase	NA
16126094	None	None	None	None	None	PF00378	NA	crotonase	NA
16126408	None	None	None	None	None	PF00378	NA	crotonase	NA
16126813	None	None	None	None	None	PF00378	NA	crotonase	NA
16127314	None	None	None	None	None	PF00378	NA	crotonase	NA
16129355	None	None	None	None	None	PF00378	NA	crotonase	NA
16264453	None	None	None	None	None	PF00378	NA	crotonase	NA
16265300	None	None	None	None	None	PF00378	NA	crotonase	NA
16554507	None	None	None	None	None	PF00378	NA	crotonase	NA
17535521	None	None	None	None	None	PF00378	NA	crotonase	NA
17540306	None	None	None	None	None	PF00378	NA	crotonase	NA
17540714	None	None	None	None	None	PF00378	NA	crotonase	NA
17544986	None	None	None	None	None	PF00378	NA	crotonase	NA
17545023	None	None	None	None	None	PF00378	NA	crotonase	NA
17545195	None	None	None	None	None	PF00378	NA	crotonase	NA
17546733	None	None	None	None	None	PF00378	NA	crotonase	NA
17547591	None	None	None	None	None	PF00378	NA	crotonase	NA
17547592	None	None	None	None	None	PF00378	NA	crotonase	NA
17548256	None	None	None	None	None	PF00378	NA	crotonase	NA
17548892	None	None	None	None	None	PF00378	NA	crotonase	NA
17549921	None	None	None	None	None	PF00378	NA	crotonase	NA
17560910	None	None	None	None	None	PF00378	NA	crotonase	NA
17937189	None	None	None	None	None	PF00378	NA	crotonase	NA
17987805	None	None	None	None	None	PF00378	NA	crotonase	NA
18312781	None	None	None	None	None	PF00378	NA	crotonase	NA
18369663	None	None	None	None	None	PF00378	NA	crotonase	NA
18369665	None	None	None	None	None	PF00378	NA	crotonase	NA
19264064	None	None	None	None	None	PF00378	NA	crotonase	NA
19703616	None	None	None	None	None	PF00378	NA	crotonase	NA
19746712	None	None	None	None	None	PF00378	NA	crotonase	NA
20129407	None	None	None	None	None	PF00378	NA	crotonase	NA
20150021	None	None	None	None	None	PF00378	NA	crotonase	NA
20150022	None	None	None	None	None	PF00378	NA	crotonase	NA
20271005	None	None	None	None	None	PF00378	NA	crotonase	NA
21220327	None	None	None	None	None	PF00378	NA	crotonase	NA
21222774	None	None	None	None	None	PF00378	NA	crotonase	NA
21223513	None	None	None	None	None	PF00378	NA	crotonase	NA
21224316	None	None	None	None	None	PF00378	NA	crotonase	NA
21224358	None	None	None	None	None	PF00378	NA	crotonase	NA
21225026	None	None	None	None	None	PF00378	NA	crotonase	NA
21225042	None	None	None	None	None	PF00378	NA	crotonase	NA
21225082	None	None	None	None	None	PF00378	NA	crotonase	NA
21230604	None	None	None	None	None	PF00378	NA	crotonase	NA
21231281	None	None	None	None	None	PF00378	NA	crotonase	NA
21241998	None	None	None	None	None	PF00378	NA	crotonase	NA
21242597	None	None	None	None	None	PF00378	NA	crotonase	NA
21242623	None	None	None	None	None	PF00378	NA	crotonase	NA
21312020	None	None	None	None	None	PF00378	NA	crotonase	NA
21312210	None	None	None	None	None	PF00378	NA	crotonase	NA
21313084	None	None	None	None	None	PF00378	NA	crotonase	NA
21357171	None	None	None	None	None	PF00378	NA	crotonase	NA
21483288	None	None	None	None	None	PF00378	NA	crotonase	NA
21911422	None	None	None	None	None	PF00378	NA	crotonase	NA
21911423	None	None	None	None	None	PF00378	NA	crotonase	NA
21952502	None	None	None	None	None	PF00378	NA	crotonase	NA
21961202	None	None	None	None	None	PF00378	NA	crotonase	NA
22035768	None	None	None	None	None	PF00378	NA	crotonase	NA
22126589	None	None	None	None	None	PF00378	NA	crotonase	NA
22126590	None	None	None	None	None	PF00378	NA	crotonase	NA
22536525	None	None	None	None	None	PF00378	NA	crotonase	NA
22748743	None	None	None	None	None	PF00378	NA	crotonase	NA
22956770	None	None	None	None	None	PF00378	NA	crotonase	NA
22957146	None	None	None	None	None	PF00378	NA	crotonase	NA
22957478	None	None	None	None	None	PF00378	NA	crotonase	NA
22957850	None	None	None	None	None	PF00378	NA	crotonase	NA
22960181	None	None	None	None	None	PF00378	NA	crotonase	NA
22962376	None	None	None	None	None	PF00378	NA	crotonase	NA
22962409	None	None	None	None	None	PF00378	NA	crotonase	NA
22962456	None	None	None	None	None	PF00378	NA	crotonase	NA
22963731	None	None	None	None	None	PF00378	NA	crotonase	NA
22964111	None	None	None	None	None	PF00378	NA	crotonase	NA
22965214	None	None	None	None	None	PF00378	NA	crotonase	NA
22965332	None	None	None	None	None	PF00378	NA	crotonase	NA
22968061	None	None	None	None	None	PF00378	NA	crotonase	NA
22968140	None	None	None	None	None	PF00378	NA	crotonase	NA
22975216	None	None	None	None	None	PF00378	NA	crotonase	NA
22975969	None	None	None	None	None	PF00378	NA	crotonase	NA
22975974	None	None	None	None	None	PF00378	NA	crotonase	NA
22978817	None	None	None	None	None	PF00378	NA	crotonase	NA
22979194	None	None	None	None	None	PF00378	NA	crotonase	NA
22979984	None	None	None	None	None	PF00378	NA	crotonase	NA
22980107	None	None	None	None	None	PF00378	NA	crotonase	NA
22980441	None	None	None	None	None	PF00378	NA	crotonase	NA
22980689	None	None	None	None	None	PF00378	NA	crotonase	NA
22981686	None	None	None	None	None	PF00378	NA	crotonase	NA
22982268	None	None	None	None	None	PF00378	NA	crotonase	NA
22982419	None	None	None	None	None	PF00378	NA	crotonase	NA
22982632	None	None	None	None	None	PF00378	NA	crotonase	NA
22982700	None	None	None	None	None	PF00378	NA	crotonase	NA
22983194	None	None	None	None	None	PF00378	NA	crotonase	NA
22983305	None	None	None	None	None	PF00378	NA	crotonase	NA
22983639	None	None	None	None	None	PF00378	NA	crotonase	NA
22985492	None	None	None	None	None	PF00378	NA	crotonase	NA
22985496	None	None	None	None	None	PF00378	NA	crotonase	NA
22986208	None	None	None	None	None	PF00378	NA	crotonase	NA
22986575	None	None	None	None	None	PF00378	NA	crotonase	NA
22986742	None	None	None	None	None	PF00378	NA	crotonase	NA
22987970	None	None	None	None	None	PF00378	NA	crotonase	NA
23010921	None	None	None	None	None	PF00378	NA	crotonase	NA
23012395	None	None	None	None	None	PF00378	NA	crotonase	NA
23013413	None	None	None	None	None	PF00378	NA	crotonase	NA
23014560	None	None	None	None	None	PF00378	NA	crotonase	NA
23014842	None	None	None	None	None	PF00378	NA	crotonase	NA
23015484	None	None	None	None	None	PF00378	NA	crotonase	NA
23016336	None	None	None	None	None	PF00378	NA	crotonase	NA
23016674	None	None	None	None	None	PF00378	NA	crotonase	NA
23016771	None	None	None	None	None	PF00378	NA	crotonase	NA
23017386	None	None	None	None	None	PF00378	NA	crotonase	NA
23017405	None	None	None	None	None	PF00378	NA	crotonase	NA
23017460	None	None	None	None	None	PF00378	NA	crotonase	NA
23017777	None	None	None	None	None	PF00378	NA	crotonase	NA
23017816	None	None	None	None	None	PF00378	NA	crotonase	NA
23026256	None	None	None	None	None	PF00378	NA	crotonase	NA
23053312	None	None	None	None	None	PF00378	NA	crotonase	NA
23053832	None	None	None	None	None	PF00378	NA	crotonase	NA
23056072	None	None	None	None	None	PF00378	NA	crotonase	NA
23056093	None	None	None	None	None	PF00378	NA	crotonase	NA
23059427	None	None	None	None	None	PF00378	NA	crotonase	NA
23098137	None	None	None	None	None	PF00378	NA	crotonase	NA
23099153	None	None	None	None	None	PF00378	NA	crotonase	NA
23100123	None	None	None	None	None	PF00378	NA	crotonase	NA
23106882	None	None	None	None	None	PF00378	NA	crotonase	NA
23107865	None	None	None	None	None	PF00378	NA	crotonase	NA
23108005	None	None	None	None	None	PF00378	NA	crotonase	NA
23108836	None	None	None	None	None	PF00378	NA	crotonase	NA
23108873	None	None	None	None	None	PF00378	NA	crotonase	NA
23109044	None	None	None	None	None	PF00378	NA	crotonase	NA
23114541	None	None	None	None	None	PF00378	NA	crotonase	NA
23114713	None	None	None	None	None	PF00378	NA	crotonase	NA
23118427	None	None	None	None	None	PF00378	NA	crotonase	NA
23120387	None	None	None	None	None	PF00378	NA	crotonase	NA
23126918	None	None	None	None	None	PF00378	NA	crotonase	NA
23126919	None	None	None	None	None	PF00378	NA	crotonase	NA
23500932	None	None	None	None	None	PF00378	NA	crotonase	NA
23501315	None	None	None	None	None	PF00378	NA	crotonase	NA
23509082	None	None	None	None	None	PF00378	NA	crotonase	NA
24212773	None	None	None	None	None	PF00378	NA	crotonase	NA
24213618	None	None	None	None	None	PF00378	NA	crotonase	NA
24214965	None	None	None	None	None	PF00378	NA	crotonase	NA
24216065	None	None	None	None	None	PF00378	NA	crotonase	NA
24216343	None	None	None	None	None	PF00378	NA	crotonase	NA
24372165	None	None	None	None	None	PF00378	NA	crotonase	NA
24375396	None	None	None	None	None	PF00378	NA	crotonase	NA
24380118	None	None	None	None	None	PF00378	NA	crotonase	NA
24461556	None	None	None	None	None	PF00378	NA	crotonase	NA
24461673	None	None	None	None	None	PF00378	NA	crotonase	NA
24650670	None	None	None	None	None	PF00378	NA	crotonase	NA
24653139	None	None	None	None	None	PF00378	NA	crotonase	NA
24654903	None	None	None	None	None	PF00378	NA	crotonase	NA
25027228	None	None	None	None	None	PF00378	NA	crotonase	NA
25029336	None	None	None	None	None	PF00378	NA	crotonase	NA
25052987	None	None	None	None	None	PF00378	NA	crotonase	NA
25141363	None	None	None	None	None	PF00378	NA	crotonase	NA
26006094	None	None	None	None	None	PF00378	NA	crotonase	NA
26354987	None	None	None	None	None	PF00378	NA	crotonase	NA
26364942	None	None	None	None	None	PF00378	NA	crotonase	NA
26541532	None	None	None	None	None	PF00378	NA	crotonase	NA
26988575	None	None	None	None	None	PF00378	NA	crotonase	NA
26990001	None	None	None	None	None	PF00378	NA	crotonase	NA
26990433	None	None	None	None	None	PF00378	NA	crotonase	NA
26990439	None	None	None	None	None	PF00378	NA	crotonase	NA
27375227	None	None	None	None	None	PF00378	NA	crotonase	NA
27375251	None	None	None	None	None	PF00378	NA	crotonase	NA
27375254	None	None	None	None	None	PF00378	NA	crotonase	NA
27375663	None	None	None	None	None	PF00378	NA	crotonase	NA
27377341	None	None	None	None	None	PF00378	NA	crotonase	NA
27377754	None	None	None	None	None	PF00378	NA	crotonase	NA
27377766	None	None	None	None	None	PF00378	NA	crotonase	NA
27377894	None	None	None	None	None	PF00378	NA	crotonase	NA
27377941	None	None	None	None	None	PF00378	NA	crotonase	NA
27378054	None	None	None	None	None	PF00378	NA	crotonase	NA
27378057	None	None	None	None	None	PF00378	NA	crotonase	NA
27378061	None	None	None	None	None	PF00378	NA	crotonase	NA
27378063	None	None	None	None	None	PF00378	NA	crotonase	NA
27378556	None	None	None	None	None	PF00378	NA	crotonase	NA
27379480	None	None	None	None	None	PF00378	NA	crotonase	NA
27380076	None	None	None	None	None	PF00378	NA	crotonase	NA
27380715	None	None	None	None	None	PF00378	NA	crotonase	NA
27381147	None	None	None	None	None	PF00378	NA	crotonase	NA
27381154	None	None	None	None	None	PF00378	NA	crotonase	NA
27381192	None	None	None	None	None	PF00378	NA	crotonase	NA
27381374	None	None	None	None	None	PF00378	NA	crotonase	NA
27382379	None	None	None	None	None	PF00378	NA	crotonase	NA
27382914	None	None	None	None	None	PF00378	NA	crotonase	NA
27382968	None	None	None	None	None	PF00378	NA	crotonase	NA
27383012	None	None	None	None	None	PF00378	NA	crotonase	NA
27383066	None	None	None	None	None	PF00378	NA	crotonase	NA
27683197	None	None	None	None	None	PF00378	NA	crotonase	NA
28278545	None	None	None	None	None	PF00378	NA	crotonase	NA
28830196	None	None	None	None	None	PF00378	NA	crotonase	NA
28839587	None	None	None	None	None	PF00378	NA	crotonase	NA
28869269	None	None	None	None	None	PF00378	NA	crotonase	NA
28974560	None	None	None	None	None	PF00378	NA	crotonase	NA
29169156	None	None	None	None	None	PF00378	NA	crotonase	NA
29654292	None	None	None	None	None	PF00378	NA	crotonase	NA
29827033	None	None	None	None	None	PF00378	NA	crotonase	NA
29827258	None	None	None	None	None	PF00378	NA	crotonase	NA
29827891	None	None	None	None	None	PF00378	NA	crotonase	NA
29828207	None	None	None	None	None	PF00378	NA	crotonase	NA
29828222	None	None	None	None	None	PF00378	NA	crotonase	NA
29828776	None	None	None	None	None	PF00378	NA	crotonase	NA
29828858	None	None	None	None	None	PF00378	NA	crotonase	NA
29829662	None	None	None	None	None	PF00378	NA	crotonase	NA
29829869	None	None	None	None	None	PF00378	NA	crotonase	NA
29830352	None	None	None	None	None	PF00378	NA	crotonase	NA
29830372	None	None	None	None	None	PF00378	NA	crotonase	NA
29830406	None	None	None	None	None	PF00378	NA	crotonase	NA
29832745	None	None	None	None	None	PF00378	NA	crotonase	NA
29832970	None	None	None	None	None	PF00378	NA	crotonase	NA
29833758	None	None	None	None	None	PF00378	NA	crotonase	NA
29833907	None	None	None	None	None	PF00378	NA	crotonase	NA
30019053	None	None	None	None	None	PF00378	NA	crotonase	NA
30020615	None	None	None	None	None	PF00378	NA	crotonase	NA
30577682	None	None	None	None	None	PF00378	NA	crotonase	NA
30584201	None	None	None	None	None	PF00378	NA	crotonase	NA
30683577	None	None	None	None	None	PF00378	NA	crotonase	NA
31200697	None	None	None	None	None	PF00378	NA	crotonase	NA
31205197	None	None	None	None	None	PF00378	NA	crotonase	NA
31218591	None	None	None	None	None	PF00378	NA	crotonase	NA
31241881	None	None	None	None	None	PF00378	NA	crotonase	NA
31542451	None	None	None	None	None	PF00378	NA	crotonase	NA
31542718	None	None	None	None	None	PF00378	NA	crotonase	NA
31792666	None	None	None	None	None	PF00378	NA	crotonase	NA
31794007	None	None	None	None	None	PF00378	NA	crotonase	NA
31794556	None	None	None	None	None	PF00378	NA	crotonase	NA
31980955	None	None	None	None	None	PF00378	NA	crotonase	NA
32033528	None	None	None	None	None	PF00378	NA	crotonase	NA
32037899	None	None	None	None	None	PF00378	NA	crotonase	NA
32037950	None	None	None	None	None	PF00378	NA	crotonase	NA
32037951	None	None	None	None	None	PF00378	NA	crotonase	NA
32041018	None	None	None	None	None	PF00378	NA	crotonase	NA
32404374	None	None	None	None	None	PF00378	NA	crotonase	NA
32422013	None	None	None	None	None	PF00378	NA	crotonase	NA
32468727	None	None	None	None	None	PF00378	NA	crotonase	NA
32475043	None	None	None	None	None	PF00378	NA	crotonase	NA
32479352	None	None	None	None	None	PF00378	NA	crotonase	NA
32479354	None	None	None	None	None	PF00378	NA	crotonase	NA
32479356	None	None	None	None	None	PF00378	NA	crotonase	NA
32487261	None	None	None	None	None	PF00378	NA	crotonase	NA
32487262	None	None	None	None	None	PF00378	NA	crotonase	NA
39933559	None	None	None	None	None	PF00378	NA	crotonase	NA
39933561	None	None	None	None	None	PF00378	NA	crotonase	NA
39934034	None	None	None	None	None	PF00378	NA	crotonase	NA
39934313	None	None	None	None	None	PF00378	NA	crotonase	NA
39934485	None	None	None	None	None	PF00378	NA	crotonase	NA
39934776	None	None	None	None	None	PF00378	NA	crotonase	NA
39934782	None	None	None	None	None	PF00378	NA	crotonase	NA
39934827	None	None	None	None	None	PF00378	NA	crotonase	NA
39934834	None	None	None	None	None	PF00378	NA	crotonase	NA
39935385	None	None	None	None	None	PF00378	NA	crotonase	NA
39935832	None	None	None	None	None	PF00378	NA	crotonase	NA
39937381	None	None	None	None	None	PF00378	NA	crotonase	NA
42733816	None	None	None	None	None	PF00378	NA	crotonase	NA
47526180	None	None	None	None	None	PF00378	NA	crotonase	NA
47527840	None	None	None	None	None	PF00378	NA	crotonase	NA
48728700	None	None	None	None	None	PF00378	NA	crotonase	NA
48733362	None	None	None	None	None	PF00378	NA	crotonase	NA
48763067	None	None	None	None	None	PF00378	NA	crotonase	NA
48765567	None	None	None	None	None	PF00378	NA	crotonase	NA
48766978	None	None	None	None	None	PF00378	NA	crotonase	NA
48767173	None	None	None	None	None	PF00378	NA	crotonase	NA
48767694	None	None	None	None	None	PF00378	NA	crotonase	NA
48767984	None	None	None	None	None	PF00378	NA	crotonase	NA
48769954	None	None	None	None	None	PF00378	NA	crotonase	NA
48769959	None	None	None	None	None	PF00378	NA	crotonase	NA
48770491	None	None	None	None	None	PF00378	NA	crotonase	NA
48770832	None	None	None	None	None	PF00378	NA	crotonase	NA
48771354	None	None	None	None	None	PF00378	NA	crotonase	NA
48772126	None	None	None	None	None	PF00378	NA	crotonase	NA
48780832	None	None	None	None	None	PF00378	NA	crotonase	NA
48781129	None	None	None	None	None	PF00378	NA	crotonase	NA
48781136	None	None	None	None	None	PF00378	NA	crotonase	NA
48781471	None	None	None	None	None	PF00378	NA	crotonase	NA
48783046	None	None	None	None	None	PF00378	NA	crotonase	NA
48783049	None	None	None	None	None	PF00378	NA	crotonase	NA
48783173	None	None	None	None	None	PF00378	NA	crotonase	NA
48783674	None	None	None	None	None	PF00378	NA	crotonase	NA
48784202	None	None	None	None	None	PF00378	NA	crotonase	NA
48784742	None	None	None	None	None	PF00378	NA	crotonase	NA
48785223	None	None	None	None	None	PF00378	NA	crotonase	NA
48786393	None	None	None	None	None	PF00378	NA	crotonase	NA
48786586	None	None	None	None	None	PF00378	NA	crotonase	NA
48788340	None	None	None	None	None	PF00378	NA	crotonase	NA
48789007	None	None	None	None	None	PF00378	NA	crotonase	NA
48835576	None	None	None	None	None	PF00378	NA	crotonase	NA
48837182	None	None	None	None	None	PF00378	NA	crotonase	NA
48844596	None	None	None	None	None	PF00378	NA	crotonase	NA
48844649	None	None	None	None	None	PF00378	NA	crotonase	NA
48845685	None	None	None	None	None	PF00378	NA	crotonase	NA
48847648	None	None	None	None	None	PF00378	NA	crotonase	NA
48847650	None	None	None	None	None	PF00378	NA	crotonase	NA
48848062	None	None	None	None	None	PF00378	NA	crotonase	NA
48848072	None	None	None	None	None	PF00378	NA	crotonase	NA
48849340	None	None	None	None	None	PF00378	NA	crotonase	NA
48849499	None	None	None	None	None	PF00378	NA	crotonase	NA
48849938	None	None	None	None	None	PF00378	NA	crotonase	NA
48850644	None	None	None	None	None	PF00378	NA	crotonase	NA
48850659	None	None	None	None	None	PF00378	NA	crotonase	NA
48852417	None	None	None	None	None	PF00378	NA	crotonase	NA
48853568	None	None	None	None	None	PF00378	NA	crotonase	NA
48855339	None	None	None	None	None	PF00378	NA	crotonase	NA
48859961	None	None	None	None	None	PF00378	NA	crotonase	NA
53795781	None	None	None	None	None	PF00378	NA	crotonase	NA
57116767	None	None	None	None	None	PF00378	NA	crotonase	NA
57208337	None	None	None	None	None	PF00378	NA	crotonase	NA
57208339	None	None	None	None	None	PF00378	NA	crotonase	NA
66045119	None	None	None	None	None	PF00378	NA	crotonase	NA
67153667	None	None	None	None	None	PF00378	NA	crotonase	NA
116506	None	chloromuconate cycloisomerase	chloromuconate cycloisomerase	ISS	392	PF02746; PF01188	NA	enolase	NA
135651	1CHR, 2CHR	chloromuconate cycloisomerase	chloromuconate cycloisomerase	CFM	394	PF02746; PF01188	54827; 51609	enolase	54826; 51604
141917	None	chloromuconate cycloisomerase	chloromuconate cycloisomerase	IES	395	PF02746; PF01188	NA	enolase	NA
150773	None	chloromuconate cycloisomerase	chloromuconate cycloisomerase	ISS	392	PF02746; PF01188	NA	enolase	NA
2935031	None	chloromuconate cycloisomerase	chloromuconate cycloisomerase	IES	412	PF02746; PF01188	NA	enolase	NA
3643989	None	chloromuconate cycloisomerase	chloromuconate cycloisomerase	ISS	397	PF02746; PF01188	NA	enolase	NA
11270764	None	chloromuconate cycloisomerase	chloromuconate cycloisomerase	ISS	17	PF02746; PF01188	NA	enolase	NA
14209510	None	chloromuconate cycloisomerase	chloromuconate cycloisomerase	ISS	400	PF02746; PF01188	NA	enolase	NA
23094408	None	chloromuconate cycloisomerase	chloromuconate cycloisomerase	IES	413	PF02746; PF01188	NA	enolase	NA
48788203	None	chloromuconate cycloisomerase	chloromuconate cycloisomerase	ISS	17	PF02746; PF01188	NA	enolase	NA
135517	1NU5	None	chloromuconate cycloisomerase	ISS	393	PF02746; PF01188	54827; 51609	enolase	54826; 51604
1747426	None	None	chloromuconate cycloisomerase	ISS	36	PF02746; PF01188	NA	enolase	NA
7688269	None	None	chloromuconate cycloisomerase	ISS	575	PF02746; PF01188	NA	enolase	NA
15026865	None	None	chloromuconate cycloisomerase	ISS	17	PF02746; PF01188	NA	enolase	NA
19386505	None	None	chloromuconate cycloisomerase	ISS	401	PF02746; PF01188	NA	enolase	NA
2506874	1JPD	dipeptide epimerase	dipeptide epimerase	IES	39	PF02746; PF01188	54827; 51609	enolase	54826; 51604
18158850	1JPM, 1TKK	dipeptide epimerase	dipeptide epimerase	CFM	14	PF02746; PF01188	54827; 51609	enolase	54826; 51604
6759977	None	None	dipeptide epimerase	ISS	17	PF02746; PF01188	NA	enolase	NA
11360556	None	None	dipeptide epimerase	ISS	17	PF02746; PF01188	NA	enolase	NA
13361369	None	None	dipeptide epimerase	ISS	17	PF02746; PF01188	NA	enolase	NA
13470960	None	None	dipeptide epimerase	ISS	17	PF02746	NA	enolase	NA
15615568	None	None	dipeptide epimerase	ISS	17	PF02746; PF01188	NA	enolase	NA
15790741	None	None	dipeptide epimerase	ISS	17	PF02746; PF01188	NA	enolase	NA
15801845	None	None	dipeptide epimerase	ISS	17	PF02746; PF01188	NA	enolase	NA
15893485	None	None	dipeptide epimerase	ISS	17	PF02746; PF01188	NA	enolase	NA
15965587	None	None	dipeptide epimerase	ISS	17	PF02746; PF01188	NA	enolase	NA
16122565	None	None	dipeptide epimerase	ISS	17	PF02746; PF01188	NA	enolase	NA
16127343	None	None	dipeptide epimerase	ISS	17	PF02746	NA	enolase	NA
16760206	None	None	dipeptide epimerase	ISS	17	PF02746; PF01188	NA	enolase	NA
16765024	None	None	dipeptide epimerase	ISS	17	PF02746; PF01188	NA	enolase	NA
17231024	None	None	dipeptide epimerase	ISS	17	PF02746; PF01188	NA	enolase	NA
17935543	None	None	dipeptide epimerase	ISS	17	PF02746; PF01188	NA	enolase	NA
17987249	None	None	dipeptide epimerase	ISS	17	PF02746; PF01188	NA	enolase	NA
19712800	None	None	dipeptide epimerase	ISS	17	PF02746; PF01188	NA	enolase	NA
21110264	None	None	dipeptide epimerase	ISS	17	PF02746; PF01188	NA	enolase	NA
21233235	None	None	dipeptide epimerase	ISS	17	PF02746; PF01188	NA	enolase	NA
21400748	None	None	dipeptide epimerase	ISS	17	PF02746; PF01188	NA	enolase	NA
22958170	None	None	dipeptide epimerase	ISS	17	PF02746; PF01188	NA	enolase	NA
23100420	None	None	dipeptide epimerase	ISS	17	PF02746; PF01188	NA	enolase	NA
23124447	None	None	dipeptide epimerase	ISS	17	PF02746; PF01188	NA	enolase	NA
23501898	None	None	dipeptide epimerase	ISS	17	PF02746; PF01188	NA	enolase	NA
26247661	None	None	dipeptide epimerase	ISS	17	PF02746; PF01188	NA	enolase	NA
27381006	None	None	dipeptide epimerase	ISS	17	PF02746; PF01188	NA	enolase	NA
28900184	None	None	dipeptide epimerase	ISS	17	PF02746	NA	enolase	NA
30020968	None	None	dipeptide epimerase	ISS	17	PF02746; PF01188	NA	enolase	NA
30062843	None	None	dipeptide epimerase	ISS	17	PF02746; PF01188	NA	enolase	NA
30262817	None	None	dipeptide epimerase	ISS	17	PF02746; PF01188	NA	enolase	NA
32475496	None	None	dipeptide epimerase	ISS	17	PF02746; PF01188	NA	enolase	NA
38703962	None	None	dipeptide epimerase	ISS	17	PF02746; PF01188	NA	enolase	NA
39650882	None	None	dipeptide epimerase	ISS	17	PF02746; PF01188	NA	enolase	NA
42781935	None	None	dipeptide epimerase	ISS	17	PF02746; PF01188	NA	enolase	NA
44319169	None	None	dipeptide epimerase	ISS	17	PF01188	NA	enolase	NA
44418089	None	None	dipeptide epimerase	ISS	17	PF01188	NA	enolase	NA
44500861	None	None	dipeptide epimerase	ISS	17	PF01188	NA	enolase	NA
44544497	None	None	dipeptide epimerase	ISS	17	PF02746; PF01188	NA	enolase	NA
44618589	None	None	dipeptide epimerase	ISS	17	PF01188	NA	enolase	NA
44635156	None	None	dipeptide epimerase	ISS	17	PF02746; PF01188	NA	enolase	NA
45513787	None	None	dipeptide epimerase	ISS	17	PF02746; PF01188	NA	enolase	NA
45916315	None	None	dipeptide epimerase	ISS	17	PF01188	NA	enolase	NA
45917069	None	None	dipeptide epimerase	ISS	17	PF02746	NA	enolase	NA
46107033	None	None	dipeptide epimerase	ISS	17	PF02746; PF01188	NA	enolase	NA
46135511	None	None	dipeptide epimerase	ISS	17	PF02746; PF01188	NA	enolase	NA
46316528	None	None	dipeptide epimerase	ISS	17	PF02746	NA	enolase	NA
46913516	None	None	dipeptide epimerase	ISS	17	PF00478	NA	enolase	NA
47567668	None	None	dipeptide epimerase	ISS	17	PF02746; PF01188	NA	enolase	NA
48765618	None	None	dipeptide epimerase	ISS	17	PF02746; PF01188	NA	enolase	NA
48783179	None	None	dipeptide epimerase	ISS	17	PF02746; PF01188	NA	enolase	NA
49176099	None	None	dipeptide epimerase	ISS	17	PF02746; PF01188	NA	enolase	NA
49479091	None	None	dipeptide epimerase	ISS	17	PF02746; PF01188	NA	enolase	NA
50119100	None	None	dipeptide epimerase	ISS	17	PF02746	NA	enolase	NA
50122039	None	None	dipeptide epimerase	ISS	17	PF02746; PF01188	NA	enolase	NA
53690990	None	None	dipeptide epimerase	ISS	17	PF02746; PF01188	NA	enolase	NA
31170	None	enolase	enolase	ISS	36	PF03952; PF00113	NA	enolase	NA
55491	None	enolase	enolase	ISS	36	PF03952; PF00113	NA	enolase	NA
56107	None	enolase	enolase	ISS	266	PF03952; PF00113	NA	enolase	NA
109215	None	enolase	enolase	ISS	741	PF03952; PF00113	NA	enolase	NA
119336	None	enolase	enolase	ISS	269	PF03952; PF00113	NA	enolase	NA
119337	None	enolase	enolase	ISS	270	PF03952; PF00113	NA	enolase	NA
119338	None	enolase	enolase	IES	237	PF03952; PF00113	NA	enolase	NA
119339	None	enolase	enolase	IES	252	PF03952; PF00113	NA	enolase	NA
119344	None	enolase	enolase	ISS	258	PF03952; PF00113	NA	enolase	NA
119346	None	enolase	enolase	ISS	265	PF03952; PF00113	NA	enolase	NA
119348	None	enolase	enolase	ISS	37	PF03952; PF00113	NA	enolase	NA
119349	None	enolase	enolase	ISS	267	PF03952; PF00113	NA	enolase	NA
119350	None	enolase	enolase	ISS	238	PF03952; PF00113	NA	enolase	NA
119351	None	enolase	enolase	ISS	243	PF03952; PF00113	NA	enolase	NA
119354	None	enolase	enolase	IES	238	PF03952; PF00113	NA	enolase	NA
119355	None	enolase	enolase	IES	278	PF03952; PF00113	NA	enolase	NA
119356	None	enolase	enolase	ISS	277	PF03952; PF00113	NA	enolase	NA
182118	None	enolase	enolase	ISS	742	PF03952; PF00113	NA	enolase	NA
232054	None	enolase	enolase	ISS	241	PF03952; PF00113	NA	enolase	NA
416950	None	enolase	enolase	ISS	253	PF03952; PF00113	NA	enolase	NA
460259	None	enolase	enolase	ISS	240	PF03952; PF00113	NA	enolase	NA
462011	None	enolase	enolase	IES	272	PF03952; PF00113	NA	enolase	NA
467660	None	enolase	enolase	ISS	242	PF03952; PF00113	NA	enolase	NA
538726	None	enolase	enolase	IES	280	PF03952; PF00113	NA	enolase	NA
563868	None	enolase	enolase	ISS	36	PF03952; PF00113	NA	enolase	NA
576098	1ELS, 1NEL, 7ENL, 6ENL, 5ENL, 4ENL, 3ENL	enolase	enolase	ISS	32	PF03952; PF00113	54827; 51609	enolase	54826; 51604
627094	None	enolase	enolase	ISS	36	PF03952; PF00113	NA	enolase	NA
693933	None	enolase	enolase	ISS	36	PF03952; PF00113	NA	enolase	NA
729422	None	enolase	enolase	ISS	255	PF03952; PF00113	NA	enolase	NA
930101	None	enolase	enolase	ISS	254	PF03952; PF00113	NA	enolase	NA
1169528	None	enolase	enolase	ISS	279	PF03952; PF00113	NA	enolase	NA
1169529	None	enolase	enolase	ISS	37	PF03952; PF00113	NA	enolase	NA
1169532	None	enolase	enolase	ISS	37	PF03952; PF00113	NA	enolase	NA
1169533	None	enolase	enolase	ISS	260	PF03952; PF00113	NA	enolase	NA
1169534	None	enolase	enolase	ISS	268	PF03952; PF00113	NA	enolase	NA
1363309	None	enolase	enolase	ISS	36	PF03952; PF00113	NA	enolase	NA
1706653	None	enolase	enolase	ISS	248	PF03952; PF00113	NA	enolase	NA
1706654	None	enolase	enolase	ISS	246	PF03952; PF00113	NA	enolase	NA
1706655	None	enolase	enolase	ISS	37	PF03952; PF00113	NA	enolase	NA
1706698	None	enolase	enolase	ISS	271	PF03952; PF00113	NA	enolase	NA
1942652	2ONE, 1ONE, 1EBH, 1EBG, 1L8P, 1P43, 1P48	enolase	enolase	CFM	3	PF03952; PF00113	54827; 51609	enolase	54826; 51604
2494354	None	enolase	enolase	ISS	37	PF03952; PF00113	NA	enolase	NA
2655161	None	enolase	enolase	ISS	36	PF03952; PF00113	NA	enolase	NA
2655163	None	enolase	enolase	ISS	36	PF03952; PF00113	NA	enolase	NA
3023683	None	enolase	enolase	IES	239	PF03952; PF00113	NA	enolase	NA
3023685	None	enolase	enolase	ISS	37	PF03952; PF00113	NA	enolase	NA
3023702	None	enolase	enolase	ISS	256	PF03952; PF00113	NA	enolase	NA
3023703	1PDY, 1PDZ	enolase	enolase	ISS	25	PF03952; PF00113	54827; 51609	enolase	54826; 51604
3023708	None	enolase	enolase	ISS	245	PF03952; PF00113	NA	enolase	NA
3023710	None	enolase	enolase	ISS	37	PF03952; PF00113	NA	enolase	NA
3023713	None	enolase	enolase	ISS	37	PF03952; PF00113	NA	enolase	NA
3023714	None	enolase	enolase	ISS	257	PF03952; PF00113	NA	enolase	NA
[truncated: 2,888 more rows]
