# Supplementary material for: A gold standard set of mechanistically diverse enzyme superfamilies
Source: Genome Biol. 2006 Jan 31;7(1):R8. doi: 10.1186/gb-2006-7-1-r8 (PMC1431709; doi:10.1186/gb-2006-7-1-r8)
Supplement: Additional data file 4 — Literature references upon which gold and silver standard family assignments listed in Additional data file 1 and Additional data file 2 were made. [file gb-2006-7-1-r8-S4.xls]

## Sheet: goldstdrefs
Reference ID	Pubmed ID	Authors	Title	Journal	Volume	Issue	Start Page	End Page	Year
3	8605183	Larsen, T.M., et al.	A carboxylate oxygen of the substrate bridges the magnesium ions at the active site of enolase: structure of the yeast enzyme complexed with the equilibrium mixture of 2-phosphoglycerate and phosphoenolpyruvate at 1.8 A resolution	Biochemistry	35	14	4349	4358	1996
4	8292591	Landro, J.A., et al.	The role of lysine 166 in the mechanism of mandelate racemase from Pseudomonas putida: mechanistic and crystallographic evidence for stereospecific alkylation by (R)-alpha-phenylglycidate	Biochemistry	33	3	635	643	1994
9	9724714	Hasson, M.S., et al.	Evolution of an enzyme active site: the structure of a new crystal form of muconate lactonizing enzyme compared with mandelate racemase and enolase	Proc Natl Acad Sci U S A	95	18	10396	10401	1998
10	10769114	Gulick, A.M., et al.	Evolution of enzymatic activities in the enolase superfamily: crystallographic and mutagenesis studies of the reaction catalyzed by D-glucarate dehydratase from Escherichia coli	Biochemistry	39	16	4590	4602	2000
12	10978150	Thompson, T.B., et al.	Evolution of enzymatic activity in the enolase superfamily: structure of o-succinylbenzoate synthase from Escherichia coli in complex with Mg2+ and o-succinylbenzoate	Biochemistry	39	35	10662	10676	2000
13	10194342	Palmer, D.R., et al.	Unexpected divergence of enzyme function and sequence: """"N-acylamino acid racemase"""" is o-succinylbenzoate synthase	Biochemistry	38	14	4252	4258	1999
14	11747448	Gulick, A.M., et al.	Evolution of enzymatic activities in the enolase superfamily: crystal structures of the L-Ala-D/L-Glu epimerases from Escherichia coli and Bacillus subtilis	Biochemistry	40	51	15716	15724	2001
15	11748244	Asuncion, M., et al.	The structure of 3-methylaspartase from Clostridium tetanomorphum functions via the common enolase chemical step	J Biol Chem	277	10	8306	8311	2002
17	None	Gerlt, J.A.	Personal Communication	None	None	None	None	None	2003
18	None	Wieczorek, S.J., et al.	Evolution of enzymatic activities in the enolase superfamily: Identification of a """"new"""" general acid catalyst in the active site of D-galactonate dehydratase from Escherichia coli	Journal of the American Chemical Society	121	18	4540	4541	1999
20	11676541	Kuhnel, K. and B.F. Luisi	Crystal structure of the Escherichia coli RNA degradosome component enolase	J Mol Biol	313	3	583	592	2001
25	7547999	Duquerroy, S., C. Camus, and J. Janin	X-ray structure and catalytic mechanism of lobster enolase	Biochemistry	34	39	12513	12523	1995
32	2007120	Lebioda, L. and B. Stec	Mechanism of enolase: the crystal structure of enolase-Mg2(+)-2-phosphoglycerate/phosphoenolpyruvate complex at 2.2-A resolution	Biochemistry	30	11	2817	2822	1991
36	None	Brown, S.B.	Personal Communication	None	None	None	None	None	None
37	12520024	Boeckmann, B., et al.	The SWISS-PROT protein knowledgebase and its supplement TrEMBL in 2003	Nucleic Acids Res	31	1	365	370	2003
38	9772160	Palmer, D.R., B.K. Hubbard, and J.A. Gerlt	Evolution of enzymatic activities in the enolase superfamily: partitioning of reactive intermediates by (D)-glucarate dehydratase from Pseudomonas putida	Biochemistry	37	41	14350	14357	1998
39	11747447	Schmidt, D.M., B.K. Hubbard, and J.A. Gerlt	Evolution of enzymatic activities in the enolase superfamily: functional assignment of unknown proteins in Bacillus subtilis and Escherichia coli as L-Ala-D/L-Glu epimerases	Biochemistry	40	51	15707	15715	2001
43	9480773	Engel, C.K., et al.	The crystal structure of enoyl-CoA hydratase complexed with octanoyl-CoA reveals the structural adaptations required for binding of a long chain fatty acid-CoA molecule	J Mol Biol	275	5	847	859	1998
45	11399063	Mursula, A.M., et al.	The crystal structure of delta(3)-delta(2)-enoyl-CoA isomerase	J Mol Biol	309	4	845	853	2001
46	9739087	Modis, Y., et al.	The crystal structure of dienoyl-CoA isomerase at 1.5 A resolution reveals the importance of aspartate and glutamate sidechains for catalysis	Structure	6	8	957	970	1998
48	8679561	Benning, M.M., et al.	Structure of 4-chlorobenzoyl coenzyme A dehalogenase determined to 1.8 A resolution: an enzyme catalyst generated via adaptive mutation	Biochemistry	35	25	8103	8109	1996
53	11551212	Elssner, T., et al.	Involvement of coenzyme A esters and two new enzymes, an enoyl-CoA hydratase and a CoA-transferase, in the hydration of crotonobetaine to L-carnitine by Escherichia coli	Biochemistry	40	37	11140	11148	2001
54	11404361	Zolman, B.K., et al.	chy1, an Arabidopsis mutant with impaired beta-oxidation, is defective in a peroxisomal beta-hydroxyisobutyryl-CoA hydrolase	J Biol Chem	276	33	31037	31046	2001
55	9461612	Gasson, M.J., et al.	Metabolism of ferulic acid to vanillin. A bacterial gene of the enoyl-SCoA hydratase/isomerase superfamily encodes an enzyme for the hydration and cleavage of a hydroxycinnamic acid SCoA thioester	J Biol Chem	273	7	4163	4170	1998
57	None	Brown, S.B.	Personal Communication	None	None	None	None	None	None
58	12655555	Ly, T.B., et al.	Mutations in the AUH gene cause 3-methylglutaconic aciduria type I	Hum Mutat	21	4	401	407	2003
60	9738901	Laempe, D., et al.	Cyclohexa-1,5-diene-1-carbonyl-CoA hydratase [corrected], an enzyme involved in anaerobic metabolism of benzoyl-CoA in the denitrifying bacterium Thauera aromatica	Eur J Biochem	255	3	618	627	1998
61	9573182	Pelletier, D.A. and C.S. Harwood	2-Ketocyclohexanecarboxyl coenzyme A hydrolase, the ring cleavage enzyme required for anaerobic benzoate degradation by Rhodopseudomonas palustris	J Bacteriol	180	9	2330	2336	1998
62	10769117	Haller, T., et al.	Discovering new enzymes and metabolic pathways: conversion of succinate to propionate by Escherichia coli	Biochemistry	39	16	4622	4629	2000
64	8895557	Engel, C.K., et al.	Crystal structure of enoyl-coenzyme A (CoA) hydratase at 2.5 angstroms resolution: a spiral fold defines the CoA-binding pocket	Embo J	15	19	5135	5145	1996
65	9283097	He, X.Y. and S.Y. Yang	Glutamate-119 of the large alpha-subunit is the catalytic base in the hydration of 2-trans-enoyl-coenzyme A catalyzed by the multienzyme complex of fatty acid oxidation from Escherichia coli	Biochemistry	36	36	11044	11049	1997
67	11851409	Bahnson, B.J., V.E. Anderson, and G.A. Petsko	Structural mechanism of enoyl-CoA hydratase: three atoms from a single water are added in either an E1cb stepwise or concerted fashion	Biochemistry	41	8	2621	2629	2002
68	12072557	Lahn, B.T., et al.	Previously uncharacterized histone acetyltransferases implicated in mammalian spermatogenesis	Proc Natl Acad Sci U S A	99	13	8707	8712	2002
69	11153266	Meganathan, R.	Biosynthesis of menaquinone (vitamin K2) and ubiquinone (coenzyme Q): a perspective on enzymatic mechanisms	Vitam Horm	61	None	173	218	2001
77	12051918	Wang, W., et al.	Structural characterization of the reaction pathway in phosphoserine phosphatase: crystallographic """"snapshots"""" of intermediate states	J Mol Biol	319	2	421	431	2002
79	11050182	Lunn, J.E., et al.	Purification, molecular cloning, and sequence analysis of sucrose-6F-phosphate phosphohydrolase from plants	Proc Natl Acad Sci U S A	97	23	12914	12919	2000
80	11562374	Empadinhas, N., et al.	Pathway for the synthesis of mannosylglycerate in the hyperthermophilic archaeon Pyrococcus horikoshii. Biochemical and genetic characterization of key enzymes	J Biol Chem	276	47	43580	43588	2001
81	12574508	Cronin, A., et al.	The N-terminal domain of mammalian soluble epoxide hydrolase is a phosphatase	Proc Natl Acad Sci U S A	100	4	1552	1557	2003
82	11601995	Selengut, J.D.	MDP-1 is a new and distinct member of the haloacid dehalogenase family of aspartate-dependent phosphohydrolases	Biochemistry	40	42	12704	12711	2001
83	10956028	Morais, M.C., et al.	The crystal structure of bacillus cereus phosphonoacetaldehyde hydrolase: insight into catalysis of phosphorus bond cleavage and catalytic diversification within the HAD enzyme superfamily	Biochemistry	39	34	10385	10396	2000
85	9614112	Li, Y.F., et al.	Crystal structures of reaction intermediates of L-2-haloacid dehalogenase and implications for the reaction mechanism	J Biol Chem	273	24	15035	15044	1998
87	12081483	Lahiri, S.D., et al.	Caught in the act: the structure of phosphorylated beta-phosphoglucomutase from Lactococcus lactis	Biochemistry	41	26	8351	8359	2002
88	10864315	Toyoshima, C., et al.	Crystal structure of the calcium pump of sarcoplasmic reticulum at 2.6 A resolution	Nature	405	6787	647	655	2000
90	None	Brown, S.B.	Personal Communication	None	None	None	None	None	None
91	12352955	Rinaldo-Matthis, A., et al.	Crystal structure of a human mitochondrial deoxyribonucleotidase	Nat Struct Biol	9	10	779	787	2002
92	12220496	Galburt, E.A., et al.	Structure of a tRNA repair enzyme and molecular biology workhorse: T4 polynucleotide kinase	Structure (Camb)	10	9	1249	1260	2002
105	8227040	Balakrishnan, R., et al.	Appendix. Cloning and sequence of the gene encoding enzyme E-1 from the methionine salvage pathway of Klebsiella oxytoca	J Biol Chem	268	33	24792	24795	1993
108	8553694	Randez-Gil, F., et al.	DOGR1 and DOGR2: two genes from Saccharomyces cerevisiae that confer 2-deoxyglucose resistance when overexpressed	Yeast	11	13	1233	1240	1995
109	2558283	Kaneko, Y., et al.	Molecular characterization of a specific p-nitrophenylphosphatase gene, PHO13, and its mapping by chromosome fragmentation in Saccharomyces cerevisiae	Mol Gen Genet	220	1	133	139	1989
110	8662716	Norbeck, J., et al.	Purification and characterization of two isoenzymes of DL-glycerol-3-phosphatase from Saccharomyces cerevisiae.	J Biol Chem	271	23	13875	13881	1996
111	3007936	Chiariotti, L., et al.	Gene structure in the histidine operon of Escherichia coli. Identification and nucleotide sequence of the hisB gene	Mol Gen Genet	202	1	42	47	1986
112	1512562	Kawasaki, H., et al.	Lack of homology between two haloacetate dehalogenase genes encoded on a plasmid from Moraxella sp. strain B	J Gen Microbiol	138	None	1317	1323	1992
113	9006018	Gibson, J.L. and F.R. Tabita	Analysis of the cbbXYZ operon in Rhodobacter sphaeroides	J Bacteriol	179	3	663	669	1997
114	12639950	Wu, J. and R.W. Woodard	Escherichia coli YrbI is 3-deoxy-D-manno-octulosonate 8-phosphate phosphatase	J Biol Chem	278	20	18117	18123	2003
115	8045430	Kaasen, I., J. McDougall, and A.R. Strom	Analysis of the otsBA operon for osmoregulatory trehalose synthesis in Escherichia coli and homology of the OtsA and OtsB proteins to the yeast trehalose-6-phosphate synthase/phosphatase complex	Gene	145	1	9	15	1994
116	3994371	Janssen, D.B., et al.	Degradation of halogenated aliphatic compounds by Xanthobacter autotrophicus GJ10	Appl Environ Microbiol	49	3	673	677	1985
125	12718528	Thoden, J.B., et al.	High-resolution X-ray structure of isoaspartyl dipeptidase from Escherichia coli	Biochemistry	42	17	4874	4882	2003
128	9144792	Holm, L. and C. Sander	An evolutionary treasure: unification of a broad set of amidohydrolases related to urease	Proteins	28	1	72	82	1997
129	12450410	Seffernick, J.L., et al.	Atrazine chlorohydrolase from Pseudomonas sp. strain ADP is a metalloenzyme	Biochemistry	41	48	14430	14437	2002
130	11274097	Seffernick, J.L., et al.	Melamine deaminase and atrazine chlorohydrolase: 98 percent identical but functionally different	J Bacteriol	183	8	2405	2410	2001
133	12079340	Abendroth, J., K. Niefind, and D. Schomburg	X-ray structure of a dihydropyrimidinase from Thermus sp. at 1.3 A resolution	J Mol Biol	320	1	143	156	2002
135	9171389	Van de Casteele, M., et al.	Structure and expression of a pyrimidine gene cluster from the extreme thermophile Thermus strain ZO5	J Bacteriol	179	11	3470	3481	1997
137	12945057	Schwarzenbacher, R., et al.	Crystal structure of uronate isomerase (TM0064) from Thermotoga maritima at 2.85 A resolution	Proteins	53	1	142	145	2003
139	11401542	Thoden, J.B., et al.	Molecular structure of dihydroorotase: a paradigm for catalysis through the use of a binuclear metal center	Biochemistry	40	24	6989	6997	2001
140	12144777	Nitanai, Y., et al.	Crystal structure of human renal dipeptidase involved in beta-lactam hydrolysis	J Mol Biol	321	2	177	184	2002
141	None	Brown, S.	Personal Communication	None	None	None	None	None	2003
142	9548740	Seffernick, J.	Personal Communication	Personal Communication	37	15	5096	5106	2003
162	1330830	Mulbry, W.W.	The aryldialkylphosphatase-encoding gene adpB from Nocardia sp. strain B-1: cloning, sequencing and expression in Escherichia coli	Gene	121	1	149	153	1992
163	10669789	Porter, D.J.	Escherichia coli cytosine deaminase: the kinetics and thermodynamics for binding of cytosine to the apoenzyme and the Zn(2+) holoenzyme are similar	Biochim Biophys Acta	1476	2	239	252	2000
164	8550522	Nygaard, P., P. Duckert, and H.H. Saxild	Role of adenine deaminase in purine salvage and nitrogen metabolism and characterization of the ade gene in Bacillus subtilis	J Bacteriol	178	3	846	853	1996
165	2834339	McDaniel, C.S., L.L. Harper, and J.R. Wild	Cloning and sequencing of a plasmid-borne gene (opd) encoding a phosphotriesterase	J Bacteriol	170	5	2306	2311	1988
166	None	Oshiro, K., et al.	Molecular cloning and nucleotide sequencing of organophosphorus insecticide hydrolase gene from Arthrobacter sp. Strain B-5	J. Biosci. Bioeng.	87	None	531	534	1999
167	12089017	Horne, I., et al.	Identification of an opd (organophosphate degradation) gene in an Agrobacterium isolate	Appl Environ Microbiol	68	7	3371	3376	2002
168	10075721	Yuan, G., et al.	Cloning and characterization of human guanine deaminase. Purification and partial amino acid sequence of the mouse protein	J Biol Chem	274	12	8175	8180	1999
169	2387582	al-Ubaidi, M.R., et al.	Structural and functional analysis of the murine adenosine deaminase gene	Genomics	7	4	476	485	1990
170	1998686	Chang, Z.Y., et al.	Deduced amino acid sequence of Escherichia coli adenosine deaminase reveals evolutionarily conserved amino acid residues: implications for catalytic function	Biochemistry	30	8	2273	2280	1991
171	12381379	Iwaki-Egawa, S. and Y. Watanabe	Characterization and purification of adenosine deaminase 1 from human and chicken liver	Comp Biochem Physiol B Biochem Mol Biol	133	2	173	182	2002
172	8163532	Hayashi, S., et al.	Amphibian allantoinase. Molecular cloning, tissue distribution, and functional expression	J Biol Chem	269	16	12269	12276	1994
173	1803816	Buckholz, R.G. and T.G. Cooper	The allantoinase (DAL1) gene of Saccharomyces cerevisiae	Yeast	7	9	913	923	1991
174	12381838	Hsu, C.S., et al.	Structural-based mutational analysis of D-aminoacylase from Alcaligenes faecalis DA1	Protein Sci	11	11	2545	2550	2002
175	8541651	Wakayama, M., et al.	Cloning and sequencing of a gene encoding D-aminoacylase from Alcaligenes xylosoxydans subsp. xylosoxydans A-6 and expression of the gene in Escherichia coli	Biosci Biotechnol Biochem	59	11	2115	2119	1995
176	7763985	Moriguchi, M., et al.	Purification and characterization of novel N-acyl-D-aspartate amidohydrolase from Alcaligenes xylosoxydans subsp. xylosoxydans A-6	Biosci Biotechnol Biochem	57	7	1145	1148	1993
177	9650283	May, O., et al.	Substrate-dependent enantioselectivity of a novel hydantoinase from Arthrobacter aurescens DSM 3745: purification and characterization as new member of cyclic amidases	J Biotechnol	61	1	1	13	1998
178	10949312	Wiese, A., et al.	Hydantoin racemase from Arthrobacter aurescens DSM 3747: heterologous expression, purification and characterization	J Biotechnol	80	3	217	230	2000
179	11827211	Li, J., et al.	Isolation and characterization of an unusual 1-aminocyclopropane-1-carboxylic acid (ACC) deaminase gene from Enterobacter cloacae UW4	Antonie Van Leeuwenhoek	80	4	255	261	2001
180	10931310	Brinkkotter, A., et al.	Pathways for the utilization of N-acetyl-galactosamine and galactosamine in Escherichia coli	Mol Microbiol	37	1	125	135	2000
181	1429593	Bausch-Jurken, M.T., et al.	Molecular cloning of AMP deaminase isoform L. Sequence and bacterial expression of human AMPD2 cDNA	J Biol Chem	267	31	22407	22413	1992
182	8004104	Yamada, Y., H. Goto, and N. Ogasawara	A point mutation responsible for human erythrocyte AMP deaminase deficiency	Hum Mol Genet	3	2	331	334	1994
183	12213808	Mahnke-Zizelman, D.K. and R.L. Sabina	N-terminal sequence and distal histidine residues are responsible for pH-regulated cytoplasmic membrane binding of human AMP deaminase isoform E	J Biol Chem	277	45	42654	42662	2002
184	9133604	Wang, X., et al.	Cloning and expression of cDNA encoding heart-type isoform of AMP deaminase	Gene	188	2	285	290	1997
185	9291127	Mahnke-Zizelman, D.K., et al.	Regulation of rat AMP deaminase 3 (isoform C) by development and skeletal muscle fibre type	Biochem J	326	None	521	529	1997
186	2690949	Meyer, S.L., K.L. Kvalnes-Krick, and V.L. Schramm	Characterization of AMD, the AMP deaminase gene in yeast. Production of amd strain, cloning, nucleotide sequence, and properties of the protein	Biochemistry	28	22	8734	8743	1989
187	9055410	Boundy-Mills, K.L., et al.	The atzB gene of Pseudomonas sp. strain ADP encodes the second enzyme of a novel atrazine degradation pathway	Appl Environ Microbiol	63	3	916	923	1997
188	9422605	Sadowsky, M.J., et al.	AtzC is a new member of the amidohydrolase protein superfamily and is homologous to other atrazine-metabolizing enzymes	J Bacteriol	180	1	152	158	1998
189	1846859	Eaton, R.W. and J.S. Karns	Cloning and analysis of s-triazine catabolic genes from Pseudomonas sp. strain NRRLB-12227	J Bacteriol	173	3	1215	1222	1991
191	7765480	Mukohara, Y., et al.	A thermostable hydantoinase of Bacillus stearothermophilus NS1122A: cloning, sequencing, and high expression of the enzyme gene, and some properties of the expressed enzyme	Biosci Biotechnol Biochem	58	9	1621	1626	1994
192	9434154	Chien, H.R., et al.	Identification of the open reading frame for the Pseudomonas putida D-hydantoinase gene and expression of the gene in Escherichia coli	Biochim Biophys Acta	1395	1	68	77	1998
193	9353010	Bosse, J.T. and J.I. MacInnes	Genetic and biochemical analyses of Actinobacillus pleuropneumoniae urease	Infect Immun	65	11	4389	4394	1997
194	9916052	Morou-Bermudez, E. and R.A. Burne	Genetic and physiologic characterization of urease of Actinomyces naeslundii	Infect Immun	67	2	504	512	1999
195	8288539	Maeda, M., et al.	Cloning, sequencing, and expression of thermophilic Bacillus sp. strain TB-90 urease gene complex in Escherichia coli	J Bacteriol	176	2	432	442	1994
196	3402446	Takishima, K., T. Suga, and G. Mamiya	The structure of jack bean urease. The complete amino acid sequence, limited proteolysis and reactive cysteine residues	Eur J Biochem	175	1	151	165	1988
197	9169769	Dupuy, B., et al.	Clostridium perfringens urease genes are plasmid borne	Infect Immun	65	6	2313	2320	1997
198	12610216	Pires-Alves, M., et al.	Characterization and expression of a novel member (JBURE-II) of the urease gene family from jackbean [Canavalia ensiformis (L.) DC]	Plant Cell Physiol	44	2	139	145	2003
199	9370306	Yu, J.J., et al.	Isolation and characterization of the urease gene (URE) from the pathogenic fungus Coccidioides immitis	Gene	198	2	387	391	1997
200	10930756	Nolden, L., et al.	Urease of Corynebacterium glutamicum: organization of corresponding genes and investigation of activity	FEMS Microbiol Lett	189	2	305	310	2000
201	10639402	Cox, G.M., et al.	Urease as a virulence factor in experimental cryptococcosis	Infect Immun	68	2	443	448	2000
202	12913138	Goldraij, A., L.J. Beamer, and J.C. Polacco	Interallelic complementation at the ubiquitous urease coding locus of soybean	Plant Physiol	132	4	1801	1810	2003
203	8412683	Ferrero, R.L. and A. Labigne	Cloning, expression and sequencing of Helicobacter felis urease genes	Mol Microbiol	9	2	323	333	1993
204	8168924	Solnick, J.V., et al.	Molecular analysis of urease genes from a newly identified uncultured species of Helicobacter	Infect Immun	62	5	1631	1638	1994
205	11500473	Beckwith, C.S., et al.	Cloning, expression, and catalytic activity of Helicobacter hepaticus urease	Infect Immun	69	9	5914	5920	2001
206	10844692	Akada, J.K., et al.	Identification of the urease operon in Helicobacter pylori and its control by mRNA decay in response to pH	Mol Microbiol	36	5	1071	1084	2000
207	2211515	Mulrooney, S.B. and R.P. Hausinger	Sequence of the Klebsiella aerogenes urease genes and evidence for accessory proteins facilitating nickel incorporation	J Bacteriol	172	10	5837	5843	1990
208	7568014	Reyrat, J.M., F.X. Berthet, and B. Gicquel	The urease locus of Mycobacterium tuberculosis and its utilization for the demonstration of allelic exchange in Mycobacterium bovis bacillus Calmette-Guerin	Proc Natl Acad Sci U S A	92	19	8768	8772	1995
209	11101668	Palinska, K.A., et al.	Prochlorococcus marinus strain PCC 9511, a picoplanktonic cyanobacterium, synthesizes the smallest urease	Microbiology	146	None	3099	3107	2000
210	2687233	Jones, B.D. and H.L. Mobley	Proteus mirabilis urease: nucleotide sequence determination and comparison with jack bean urease	J Bacteriol	171	12	6414	6422	1989
211	2182382	Morsdorf, G. and H. Kaltwasser	Cloning of the genes encoding urease from Proteus vulgaris and sequencing of the structural genes	FEMS Microbiol Lett	54	3	67	73	1990
212	9339351	Tange, Y. and O. Niwa	Identification of the ure1+ gene encoding urease in fission yeast	Curr Genet	32	3	244	246	1997
213	8042900	Jose, J., U.K. Schafer, and H. Kaltwasser	Threonine is present instead of cysteine at the active site of urease from Staphylococcus xylosus	Arch Microbiol	161	5	384	392	1994
214	8550211	Chen, Y.Y., K.A. Clancy, and R.A. Burne	Streptococcus salivarius urease: genetic and biochemical characterization and expression in a dental plaque streptococcus	Infect Immun	64	2	585	592	1996
215	9647800	Sakamoto, T., V.B. Delgaizo, and D.A. Bryant	Growth on urea can trigger death and peroxidation of the cyanobacterium Synechococcus sp. strain PCC 7002	Appl Environ Microbiol	64	7	2361	2366	1998
216	10075427	Collier, J.L., B. Brahamsha, and B. Palenik	The marine cyanobacterium Synechococcus sp. WH7805 requires urease (urea amidohydrolase, EC 3.5.1.5) to utilize urea as a nitrogen source: molecular-genetic and biochemical analysis of the enzyme	Microbiology	145	None	447	459	1999
217	2191184	Blanchard, A.	Ureaplasma urealyticum urease genes; use of a UGA tryptophan codon	Mol Microbiol	4	4	669	676	1990
218	8550495	Neyrolles, O., et al.	Organization of Ureaplasma urealyticum urease gene cluster and expression in a suppressor strain of Escherichia coli	J Bacteriol	178	3	647	655	1996
219	10992480	Park, K.S., et al.	Genetic characterization of DNA region containing the trh and ure genes of Vibrio parahaemolyticus	Infect Immun	68	10	5742	5748	2000
220	8045421	de Koning-Ward, T.F., A.C. Ward, and R.M. Robins-Browne	Characterisation of the urease-encoding gene complex of Yersinia enterocolitica	Gene	145	1	25	32	1994
222	8589056	Schenk-Groninger, R., J. Becker, and M. Brendel	Cloning, sequencing, and characterizing the Lactobacillus leichmannii pyrC gene encoding dihydroorotase	Biochimie	77	4	265	272	1995
223	1709162	Quinn, C.L., B.T. Stephenson, and R.L. Switzer	Functional organization and nucleotide sequence of the Bacillus subtilis pyrimidine biosynthetic operon	J Biol Chem	266	14	9113	9127	1991
224	7516791	Ghim, S.Y., P. Nielsen, and J. Neuhard	Molecular characterization of pyrimidine biosynthesis genes from the thermophile Bacillus caldolyticus	Microbiology	140	None	479	491	1994
225	9878395	Gao, G., et al.	Novel organization and sequences of five genes encoding all six enzymes for de novo pyrimidine biosynthesis in Trypanosoma cruzi	J Mol Biol	285	1	149	161	1999
226	1967494	Simmer, J.P., et al.	Mammalian dihydroorotase: nucleotide sequence, peptide sequences, and evolution of the dihydroorotase domain of the multifunctional protein CAD	Proc Natl Acad Sci U S A	87	1	174	178	1990
228	2897615	Guyonvarch, A., et al.	Structure of the Saccharomyces cerevisiae URA4 gene encoding dihydroorotase	Mol Gen Genet	212	1	134	141	1988
229	2872051	Neuhard, J., R.A. Kelln, and E. Stauning	Cloning and structural characterization of the Salmonella typhimurium pyrC gene encoding dihydroorotase	Eur J Biochem	157	2	335	342	1986
230	1353740	Spanos, A., et al.	The Ustilago maydis pyr3 gene: sequence and transcriptional analysis	Gene	117	1	73	79	1992
231	10913105	Maynes, J.T., R.G. Yuan, and F.F. Snyder	Identification, expression, and characterization of Escherichia coli guanine deaminase	J Bacteriol	182	16	4658	4660	2000
235	8074519	Liu JQ, Kurihara T, Hasan AK, Nardi-Dei V, Koshikawa H, Esaki N, Soda K	Purification and characterization of thermostable and nonthermostable 2-haloacid dehalogenases with different stereospecificities from Pseudomonas sp. strain YL	Appl Environ Microbi	60	7	2389	2393	1994
236	11080711	Simon-Nobbe B, Probst G, Kajava AV, Oberkofler H, Susani M, Crameri R, Ferreira F, Ebner C, Breitenbach M	IgE-binding epitopes of enolases, a class of highly conserved fungal allergens	J Allergy Clin Immun	106	5	887	895	2000
237	2462567	Wistow GJ, Lietman T, Williams LA, Stapel SO, de Jong WW, Horwitz J, Piatigorsky J	Tau-crystallin/alpha-enolase: one gene encodes both an enzyme and a lens structural protein	J Cell Biol	107	6	2729	2736	1988
238	1841726	Van der Straeten D, Rodrigues-Pousada RA, Goodman HM, Van Montagu M	Plant enolase: gene structure, expression, and evolution	Plant Cell	3	7	719	735	1991
239	8929395	Machida M, Chang YC, Manabe M, Yasukawa M, Kunihiro S, Jigami Y	Molecular cloning of a cDNA encoding enolase from the filamentous fungus, Aspergillus oryzae	Curr Genet	30	5	423	431	1996
240	8021172	Leyva-Vazquez MA, Setlow P	Cloning and nucleotide sequences of the genes encoding triose phosphate isomerase, phosphoglycerate mutase, and enolase from Bacillus subtilis	J Bacteriol	176	13	3903	3910	1994
241	8478328	Mason AB, Buckley HR, Gorman JA	Molecular cloning and characterization of the Candida albicans enolase gene	J Bacteriol	175	9	2632	2639	1993
242	7898496	Achatz G., et al.	Molecular cloning of major and minor allergens of Alternaria alternata and Cladosporium herbarum	Mol Immunol	32	3	213	227	1995
243	2106662	Bishop JG, Corces VG	The nucleotide sequence of a Drosophila melanogaster enolase gene	Nucleic Acids Res	18	1	191	191	1990
244	7723780	Beanan MJ, Bailey GB	The primary structure of an Entamoeba histolytica enolase	Mol Biochem Parasito	69	1	119	121	1995
245	8051087	Davis RE, Singh H, Botka C, Hardwick C, Ashraf el Meanawy M, Villanueva J	RNA trans-splicing in Fasciola hepatica. Identification of a spliced leader (SL) RNA and SL sequences on mRNAs	J Biol Chem	269	31	20026	20030	1994
246	3539098	Russell GA, Dunbar B, Fothergill-Gilmore LA	The complete amino acid sequence of chicken skeletal-muscle enolase	Biochem J	236	1	115	126	1986
247	9434147	Tanaka M, Taniguchi T, Ohkubo T, Nakashima K	cDNA cloning and characterization of neuron-specific enolase from chicken	Biochim Biophys Acta	1395	1	28	33	1998
248	7629021	Tanaka M, Maeda K, Nakashima K	Chicken alpha-enolase but not beta-enolase has a Src-dependent tyrosine-phosphorylation site: cDNA cloning and nucleotide sequence analysis	J Biochem (Tokyo)	117	3	554	559	1995
249	1840597	Kromer WJ, Arndt E	Halobacterial S9 operon. Three ribosomal protein genes are cotranscribed with genes encoding a tRNA(Leu), the enolase, and a putative membrane protein in the archaebacterium Haloarcula (Halobacterium) marismortui	J Biol Chem	266	36	24573	24579	1991
250	7768597	Thompson SA, Blaser MJ	Isolation of the Helicobacter pylori recA gene and involvement of the recA region in resistance to low pH	Infect Immun	63	6	2185	2193	1995
251	11106410	Wagner S., et al.	Hev b 9, an enolase and a new cross-reactive allergen from hevea latex and molds. Purification, characterization, cloning and expression	Eur J Biochem	267	24	7006	7014	2000
252	3529090	Giallongo A, Feo S, Moore R, Croce CM, Showe LC	Molecular cloning and nucleotide sequence of a full-length cDNA for human alpha enolase	Proc Natl Acad Sci	83	18	6741	6745	1986
253	1840492	Peshavaria M, Day IN	Molecular structure of the human muscle-specific enolase gene (ENO3)	Biochem J	275	0	427	433	1991
254	3208766	McAleese SM, Dunbar B, Fothergill JE, Hinks LJ, Day IN	Complete amino acid sequence of the neurone-specific gamma isozyme of enolase (NSE) from human brain and comparison with the non-neuronal alpha form (NNE)	Eur J Biochem	178	2	413	417	1988
255	7689884	Verma M, Kurl RN	Human lung enolase: cloning and sequencing of cDNA and its inducibility with dexamethasone	Biochem Mol Biol Int	30	2	293	303	1993
256	8587650	Chun JT, Gioio AE, Crispino M, Giuditta A, Kaplan BB	Characterization of squid enolase mRNA: sequence analysis, tissue distribution, and axonal localization	Neurochem Res	20	8	923	930	1995
257	7630941	Forsthoefel NR, Cushman MA, Cushman JC	Posttranscriptional and posttranslational control of enolase expression in the facultative Crassulacean acid metabolism plant Mesembryanthemum Crystallinum L	Plant Physiol	108	3	1185	1195	1995
258	2734297	Lamande N, Mazo AM, Lucas M, Montarras D, Pinset C, Gros F, Legault-Demare L, Lazar M	Murine muscle-specific enolase: cDNA cloning, sequence, and developmental expression	Proc Natl Acad Sci	86	12	4445	4449	1989
259	2362815	Kaghad M, Dumont X, Chalon P, Lelias JM, Lamande N, Lucas M, Lazar M, Caput D	Nucleotide sequences of cDNAs alpha and gamma enolase mRNAs from mouse brain	Nucleic Acids Res	18	12	3638	3638	1990
260	7670633	Durand R, Fischer M, Rascle C, Fevre M	Neocallimastix frontalis enolase gene, enol: first report of an intron in an anaerobic fungus	Microbiology	141	0	1301	1308	1995
261	9711852	Mahony TJ, Miller DJ	Linkage of genes encoding enolase (eno) and CTP synthase (pyrG) in the beta-subdivision proteobacterium Nitrosomonas europaea	FEMS Microbiol Lett	165	1	153	157	1998
262	12044909	Kornblatt MJ, Zheng SX, Lamande N, Lazar M	Cloning, expression and mutagenesis of a subunit contact of rabbit muscle-specific (betabeta) enolase	Biochim Biophys Acta	1597	2	311	319	2002
263	8125109	Read M, Hicks KE, Sims PF, Hyde JE	Molecular characterisation of the enolase gene from the human malaria parasite Plasmodium falciparum. Evidence for ancestry within a photosynthetic lineage	Eur J Biochem	220	2	513	520	1994
264	10508547	Mannen H, Li SS	Molecular evidence for a clade of turtles	Mol Phylogenet Evol	13	1	144	148	1999
265	2914621	Ohshima Y, Mitsui H, Takayama Y, Kushiya E, Sakimura K, Takahashi Y	cDNA cloning and nucleotide sequence of rat muscle-specific enolase (beta beta enolase)	FEBS Lett	242	2	425	430	1989
266	2989793	Sakimura K, Kushiya E, Obinata M, Takahashi Y	Molecular cloning and the nucleotide sequence of cDNA to mRNA for non-neuronal enolase (alpha alpha enolase) of rat brain and liver	Nucleic Acids Res	13	12	4365	4378	1985
267	3746946	Forss-Petter S, Danielson P, Sutcliffe JG	Neuron-specific enolase: complete structure of rat mRNA, multiple transcriptional start sites, and evidence suggesting post-transcriptional control	J Neurosci Res	16	1	141	156	1986
268	8029364	Blakeley SD, Dekroon C, Cole KP, Kraml M, Dennis DT	Isolation of a full-length cDNA encoding cytosolic enolase from Ricinus communis	Plant Physiol	105	1	455	456	1994
269	7005235	Chin CC, Brewer JM, Wold F	The amino acid sequence of yeast enolase	J Biol Chem	256	3	1377	1384	1981
270	6256394	Holland MJ, Holland JP, Thill GP, Jackson KA	The primary structures of two yeast enolase genes. Homology between the 5' noncoding flanking regions of yeast enolase and glyceraldehyde-3-phosphate dehydrogenase genes	J Biol Chem	256	3	1385	1395	1981
271	7785338	Pryde FE, Huckle TC, Louis EJ	Sequence analysis of the right end of chromosome XV in Saccharomyces cerevisiae: an insight into the structural and functional significance of sub-telomeric repeat sequences	Yeast	11	4	371	382	1995
272	8216251	Waine GJ, Becker M, Kalinna B, Yang W, McManus DP	Cloning and functional expression of a Schistosoma japonicum cDNA homologous to the enolase gene family	Biochem Biophys Res Commun	195	3	1211	1217	1993
273	7867936	Jackson JC, Lopes JM	A cDNA from Schizosaccharomyces pombe encoding a putative enolase	Gene	154	1	109	113	1995
274	7757011	Schurig H, Rutkat K, Rachel R, Jaenicke R	Octameric enolase from the hyperthermophilic bacterium Thermotoga maritima: purification, characterization, and image processing	Protein Sci	4	2	228	236	1995
275	9255517	Stamm LV, Young NR	Nucleotide sequence of the Treponema pallidum eno gene	DNA Seq	7	5	261	265	1997
277	3390159	Segil N, Shrutkowski A, Dworkin MB, Dworkin-Rastl E	Enolase isoenzymes in adult and developing Xenopus laevis and characterization of a cloned enolase sequence	Biochem J	251	1	31	39	1988
276	10889212	Hannaert V., et al.	Enolase from Trypanosoma brucei, from the amitochondriate protist Mastigamoeba balamuthi, and from the chloroplast and cytosol of Euglena gracilis: pieces in the evolutionary puzzle of the eukaryotic glycolytic pathway	Mol Biol Evol	17	7	989	1000	2000
278	1859865	Lal SK, Johnson S, Conway T, Kelley PM	Characterization of a maize cDNA that complements an enolase-deficient mutant of Escherichia coli	Plant Mol Biol	16	5	787	795	1991
279	9847102	Lal SK, Lee C, Sachs MM	Differential regulation of enolase during anaerobiosis in maize	Plant Physiol	118	4	1285	1293	1998
280	1400207	Burnett ME, Liu J, Conway T	Molecular characterization of the Zymomonas mobilis enolase (eno) gene	J Bacteriol	174	20	6548	6553	1992
281	9830098	Kato Y, Asano Y	Cloning, nucleotide sequencing, and expression of the 3-methylaspartate ammonia-lyase gene from Citrobacter amalonaticus strain YG-1002	Appl Microbiol Biotechnol	50	4	468	474	1998
282	1420191	Goda SK, Minton NP, Botting NP, Gani D	Cloning, sequencing, and expression in Escherichia coli of the Clostridium tetanomorphum gene encoding beta-methylaspartase and characterization of the recombinant protein	Biochemistry	31	44	10747	10756	1992
386	7829074	Janssen U, Fink T, Lichter P, Stoffel W	Human mitochondrial 3,2-trans-enoyl-CoA isomerase (DCI): gene structure and localization to chromosome 16p13.3	Genomics	23	1	223	228	1994
387	8198519	Kilponen JM, Hayrinen HM, Rehn M, Hiltunen JK	cDNA cloning and amino acid sequence of human mitochondrial delta 3 delta 2-enoyl-CoA isomerase: comparison of the human enzyme with its rat counterpart, mitochondrial short-chain isomerase	Biochem J	300	0	1	5	1994
388	8224148	Stoffel W, Duker M, Hofmann K	Molecular cloning and gene organization of the mouse mitochondrial 3,2-trans-enoyl-CoA isomerase	FEBS Lett	333	1	119	122	1993
389	11916962	Janssen U, Stoffel W	Disruption of mitochondrial beta -oxidation of unsaturated fatty acids in the 3,2-trans-enoyl-CoA isomerase-deficient mouse	J Biol Chem	277	22	19579	19584	2002
390	2040594	Palosaari PM, Vihinen M, Mantsala PI, Alexson SE, Pihlajaniemi T, Hiltunen JK	Amino acid sequence similarities of the mitochondrial short chain delta 3, delta 2-enoyl-CoA isomerase and peroxisomal multifunctional delta 3, delta 2-enoyl-CoA isomerase, 2-enoyl-CoA hydratase, 3-hydroxyacyl-CoA dehydrogenase enzyme in rat liver	J Biol Chem	266	17	10750	10753	1991
391	11409545	Engemann C, Elssner T, Kleber HP	Biotransformation of crotonobetaine to L(-)-carnitine in Proteus sp	Arch Microbiol	175	5	353	359	2001
392	12181365	Petriv OI, Pilgrim DB, Rachubinski RA, Titorenko VI	RNA interference of peroxisome-related genes in C. elegans: a new model for human peroxisomal disorders	Physiol Genomics	10	2	79	91	2002
393	7558027	FitzPatrick DR, Germain-Lee E, Valle D	Isolation and characterization of rat and human cDNAs encoding a novel putative peroxisomal enoyl-CoA hydratase	Genomics	27	3	457	466	1995
394	14661953	Klenchin VA, Taylor Ringia EA, Gerlt JA, Rayment I	Evolution of enzymatic activity in the enolase superfamily: structural and mutagenic studies of the mechanism of the reaction catalyzed by o-succinylbenzoate synthase from Escherichia coli	Biochemistry	42	49	14427	14433	2003
395	10940013	Cheng Q, Thomas SM, Kostichka K, Valentine JR, Nagarajan V	Genetic analysis of a gene cluster for cyclohexanol oxidation in Acinetobacter sp. Strain SE19 by in vitro transposition	J Bacteriol	182	17	4744	4751	2000
396	11583536	Dakoji S, Li D, Agnihotri G, Zhou HQ, Liu HW	Studies on the inactivation of bovine liver enoyl-CoA hydratase by (methylenecyclopropyl)formyl-CoA: elucidation of the inactivation mechanism and identification of cysteine-114 as the entrapped nucleophile	J Am Chem Soc	123	40	9749	9759	2001
397	10417336	Chevet E, Lemaitre G, Cailleret K, Dahan S, Bergeron JJ, Katinka MD	Identification and characterization of an intracellular protein complex that binds fibroblast growth factor-2 in bovine brain	Biochem J	341	0	713	723	1999
398	8549802	Caira F, Cherkaoui-Malki M, Hoefler G, Latruffe N	Cloning and tissue expression of two cDNAs encoding the peroxisomal 2-enoyl-CoA hydratase/3-hydroxyacyl-CoA dehydrogenase in the guinea pig liver	FEBS Lett	378	1	57	60	1996
399	11821399	Alber BE, Fuchs G	Propionyl-coenzyme A synthase from Chloroflexus aurantiacus, a key enzyme of the 3-hydroxypropionate cycle for autotrophic CO2 fixation	J Biol Chem	277	14	12137	12143	2002
400	8051146	Preisig-Muller R, Guhnemann-Schafer K, Kindl H	Domains of the tetrafunctional protein acting in glyoxysomal fatty acid beta-oxidation. Demonstration of epimerase and isomerase activities on a peptide lacking hydratase activity	J Biol Chem	269	32	20475	20481	1994
401	11097912	van Dijk K, Nelson EB	Fatty acid competition as a mechanism by which Enterobacter cloacae suppresses Pythium ultimum sporangium germination and damping-off	Appl Environ Microbiol	66	12	5340	5347	2000
402	1699931	DiRusso CC	Primary sequence of the Escherichia coli fadBA operon, encoding the fatty acid-oxidizing multienzyme complex, indicates a high degree of homology to eucaryotic enzymes	J Bacteriol	172	11	6459	6468	1990
403	9073515	Janssen U, Davis EM, Le Beau MM, Stoffel W	Human mitochondrial enoyl-CoA hydratase gene (ECHS1): structural organization and assignment to chromosome 10q26.2-q26.3	Genomics	40	3	470	475	1997
404	8135828	Kamijo T, Aoyama T, Komiyama A, Hashimoto T	Structural analysis of cDNAs for subunits of human mitochondrial fatty acid beta-oxidation trifunctional protein	Biochem Biophys Res Commun	199	2	818	825	1994
405	8012501	Kanazawa M, Ohtake A, Abe H, Yamamoto S, Satoh Y, Takayanagi M, Niimi H, Mori M, Hashimoto T	Molecular cloning and sequence analysis of the cDNA for human mitochondrial short-chain enoyl-CoA hydratase	Enzyme Protein	47	1	9	13	1993
406	8135828	Kamijo T, Aoyama T, Komiyama A, Hashimoto T	Structural analysis of cDNAs for subunits of human mitochondrial fatty acid beta-oxidation trifunctional protein	Biochem Biophys Res Commun	199	2	818	825	1994
407	10336479	Qi C, Zhu Y, Pan J, Usuda N, Maeda N, Yeldandi AV, Rao MS, Hashimoto T, Reddy JK	Absence of spontaneous peroxisome proliferation in enoyl-CoA Hydratase/L-3-hydroxyacyl-CoA dehydrogenase-deficient mouse liver. Further support for the role of fatty acyl CoA oxidase in PPARalpha ligand metabolism	J Biol Chem	274	22	15775	15780	1999
408	11706039	Chuong SD, Mullen RT, Muench DG	Identification of a rice RNA- and microtubule-binding protein as the multifunctional protein, a peroxisomal enzyme involved in the beta -oxidation of fatty acids	J Biol Chem	277	4	2419	2429	2002
409	1607366	Sato S, Hayashi M, Imamura S, Ozeki Y, Kawaguchi A	Primary structures of the genes, faoA and faoB, from Pseudomonas fragi B-0771 which encode the two subunits of the HDT multienzyme complex involved in fatty acid beta-oxidation	J Biochem (Tokyo)	111	1	8	15	1992
410	12115060	Fiedler S, Steinbuchel A, Rehm BH	The role of the fatty acid beta-oxidation multienzyme complex from Pseudomonas oleovorans in polyhydroxyalkanoate biosynthesis: molecular characterization of the fadBA operon from P. oleovorans and of the enoyl-CoA hydratase genes phaJ from P. oleovorans	Arch Microbiol	178	2	149	160	2002
411	11251808	Olivera ER, Carnicero D, Garcia B, Minambres B, Moreno MA, Canedo L, Dirusso CC, Naharro G, Luengo JM	Two different pathways are involved in the beta-oxidation of n-alkanoic and n-phenylalkanoic acids in Pseudomonas putida U: genetic studies and biotechnological applications	Mol Microbiol	39	4	863	874	2001
412	9495745	Eulberg D, Kourbatova EM, Golovleva LA, Schlomann M	Evolutionary relationship between chlorocatechol catabolic enzymes from Rhodococcus opacus 1CP and their counterparts in proteobacteria: sequence divergence and functional convergence	J Bacteriol	180	5	1082	1094	1998
413	12218013	Moiseeva OV, Solyanikova IP, Kaschabek SR, Groning J, Thiel M, Golovleva LA, Schlomann M	A new modified ortho cleavage pathway of 3-chlorocatechol degradation by Rhodococcus opacus 1CP: genetic and biochemical evidence	J Bacteriol	184	19	5282	5292	2002
414	9600981	Olivera ER, Minambres B, Garcia B, Muniz C, Moreno MA, Ferrandez A, Diaz E, Garcia JL, Luengo JM	Molecular characterization of the phenylacetic acid catabolic pathway in Pseudomonas putida U: the phenylacetyl-CoA catabolon	Proc Natl Acad Sci U S A	95	11	6419	6424	1998
415	8253773	Kamijo T, Aoyama T, Miyazaki J, Hashimoto T	Molecular cloning of the cDNAs for the subunits of rat mitochondrial fatty acid beta-oxidation multienzyme complex. Structural and functional relationships to other mitochondrial and peroxisomal beta-oxidation enzymes.	J Biol Chem.	268	35	26452	26460	1993
416	4019459	Osumi T, Ishii N, Hijikata M, Kamijo K, Ozasa H, Furuta S, Miyazawa S, Kondo K, Inoue K, Kagamiyama H, et al.	Molecular cloning and nucleotide sequence of the cDNA for rat peroxisomal enoyl-CoA: hydratase-3-hydroxyacyl-CoA dehydrogenase bifunctional enzyme	J Biol Chem	260	15	8905	8910	1985
417	10413528	Hofstein HA, Feng Y, Anderson VE, Tonge PJ	Role of glutamate 144 and glutamate 164 in the catalytic mechanism of enoyl-CoA hydratase	Biochemistry	38	29	9508	9516	1999
418	7751302	Margolin W, Bramhill D, Long SR	The dnaA gene of Rhizobium meliloti lies within an unusual gene arrangement	J Bacteriol	177	10	2892	2900	1995
419	8297352	Yang SY, He XY, Styles J, Luo MJ, Schulz H, Elzinga M	Primary structure of the large subunit of trifunctional beta-oxidation complex from pig heart mitochondria	Biochem Biophys Res Commun	198	2	431	437	1994
420	10629170	Leuthner B, Heider J	Anaerobic toluene catabolism of Thauera aromatica: the bbs operon codes for enzymes of beta oxidation of the intermediate benzylsuccinate	J Bacteriol	182	2	272	277	2000
421	10072761	Brennan LE, Nakagawa J, Egger D, Bienz K, Moroni C	Characterisation and mitochondrial localisation of AUH, an AU-specific RNA-binding enoyl-CoA hydratase	Gene	228	1	85	91	1999
422	1476446	Schmitz A, Gartemann KH, Fiedler J, Grund E, Eichenlaub R	Cloning and sequence analysis of genes for dehalogenation of 4-chlorobenzoate from Arthrobacter sp. strain SU	Appl Environ Microbiol	58	12	4068	4071	1992
423	1351742	Babbitt PC, Kenyon GL, Martin BM, Charest H, Slyvestre M, Scholten JD, Chang KH, Liang PH, Dunaway-Mariano D	Ancestry of the 4-chlorobenzoate dehalogenase: analysis of amino acid sequence identities among families of acyl:adenyl ligases, enoyl-CoA hydratases/isomerases, and acyl-CoA thioesterases	Biochemistry	31	24	5594	5604	1992
424	11111048	Chae JC, Kim Y, Kim YC, Zylstra GJ, Kim CK	Genetic structure and functional implication of the fcb gene cluster for hydrolytic dechlorination of 4-chlorobenzoate from Pseudomonas sp. DJ-12	Gene	258	1	109	116	2000
425	11152072	Achterholt S, Priefert H, Steinbuchel A	Identification of Amycolatopsis sp. strain HR167 genes, involved in the bioconversion of ferulic acid to vanillin	Appl Microbiol Biotechnol	54	6	799	807	2000
426	11728709	Plaggenborg R, Steinbuchel A, Priefert H	The coenzyme A-dependent, non-beta-oxidation pathway and not direct deacetylation is the major route for ferulic acid degradation in Delftia acidovorans	FEMS Microbiol Lett	205	1	9	16	2001
427	9579070	Venturi V, Zennaro F, Degrassi G, Okeke BC, Bruschi CV	Genetics of ferulic acid bioconversion to protocatechuic acid in plant-growth-promoting Pseudomonas putida WCS358	Microbiology	144	0	965	973	1998
428	12200295	Masai E, Harada K, Peng X, Kitayama H, Katayama Y, Fukuda M	Cloning and characterization of the ferulic acid catabolic genes of Sphingomonas paucimobilis SYK-6	Appl Environ Microbiol	68	9	4416	4424	2002
429	9177244	Egland PG, Pelletier DA, Dispensa M, Gibson J, Harwood CS	A cluster of bacterial genes for anaerobic benzene ring biodegradation	Proc Natl Acad Sci U S A	94	12	6484	6489	1997
431	15109258	Zhang G, Morais MC, Dai J, Zhang W, Dunaway-Mariano D, Allen KN	Investigation of metal ion binding in phosphonoacetaldehyde hydrolase identifies sequence markers for metal-activated enzymes of the HAD enzyme superfamily	Biochemistry	43	17	4990	4997	2004
432	12574510	Newman JW, Morisseau C, Harris TR, Hammock BD	The soluble epoxide hydrolase encoded by EPXH2 is a bifunctional enzyme with novel lipid phosphate phosphatase activity	Proc Natl Acad Sci U S A	100	4	1558	1563	2003
437	7916725	Schafer MP, Dean GE	Cloning and sequence analysis of an H(+)-ATPase-encoding gene from the human dimorphic pathogen Histoplasma capsulatum	Gene	136	1	295	300	1993
438	7969026	Harper JF, Manney L, Sussman MR	The plasma membrane H(+)-ATPase gene family in Arabidopsis: genomic sequence of AHA10 which is expressed primarily in developing seeds	Mol Gen Genet	244	6	572	587	1994
439	2521951	Harper JF, Surowy TK, Sussman MR	Molecular cloning and sequence of cDNA encoding the plasma membrane proton pump (H+-ATPase) of Arabidopsis thaliana	Proc Natl Acad Sci U S A	86	4	1234	1238	1989
440	9188794	Tabata K, Kashiwagi S, Mori H, Ueguchi C, Mizuno T	Cloning of a cDNA encoding a putative metal-transporting P-type ATPase from Arabidopsis thaliana	Biochim Biophys Acta	1326	1	1	6	1997
441	2553490	Baxter-Lowe LA, Guo JZ, Bergstrom EE, Hokin LE	Molecular cloning of the Na,K-ATPase alpha-subunit in developing brine shrimp and sequence comparison with higher organisms	FEBS Lett	257	1	181	187	1989
442	1657719	Macias MT, Palmero I, Sastre L	Cloning of a cDNA encoding an Artemia franciscana Na/K ATPase alpha-subunit	Gene	105	2	197	204	1991
443	8314776	Escalante R, Sastre L	Similar alternative splicing events generate two sarcoplasmic or endoplasmic reticulum Ca-ATPase isoforms in the crustacean Artemia franciscana and in vertebrates	J Biol Chem	268	19	14090	14095	1993
444	11850239	Burghoorn HP, Soteropoulos P, Paderu P, Kashiwazaki R, Perlin DS	Molecular evaluation of the plasma membrane proton pump from Aspergillus fumigatus	Antimicrob Agents Chemother	46	3	615	624	2002
445	9602120	de Souza FS, Gomes SL	A P-type ATPase from the aquatic fungus Blastocladiella emersonii similar to animal Na,K-ATPases	Biochim Biophys Acta	1383	2	183	187	1998
446	8253841	Jaisser F, Horisberger JD, Geering K, Rossier BC	Mechanisms of urinary K+ and H+ excretion: primary structure and functional expression of a novel H,K-ATPase	J Cell Biol	123	6	1421	1429	1993
447	9933625	Kraev A, Kraev N, Carafoli E	Identification and functional expression of the plasma membrane calcium ATPase gene family from Caenorhabditis elegans	J Biol Chem	274	7	4254	4258	1999
448	9692213	Yoshimizu T, Omote H, Wakabayashi T, Sambongi Y, Futai M	Essential Cys-Pro-Cys motif of Caenorhabditis elegans copper transport ATPase	Biosci Biotechnol Biochem	62	6	1258	1260	1998
449	8613772	Davis MW, Somerville D, Lee RY, Lockery S, Avery L, Fambrough DM	Mutations in the Caenorhabditis elegans Na,K-ATPase alpha-subunit gene, eat-6, disrupt excitable cell function	J Neurosci	15	12	8408	8418	1995
450	11807118	Towle DW, Paulsen RS, Weihrauch D, Kordylewski M, Salvador C, Lignot JH, Spanings-Pierrot C	Na(+)+K(+)-ATPase in gills of the blue crab Callinectes sapidus: cDNA sequencing and salinity-related expression of alpha-subunit mRNA and protein	J Exp Biol	204	0	4005	4012	2001
451	1834633	Monk BC, Kurtz MB, Marrinan JA, Perlin DS	Cloning and characterization of the plasma membrane H(+)-ATPase from Candida albicans	J Bacteriol	173	21	6826	6836	1991
452	12067343	Weissman Z, Shemer R, Kornitzer D	Deletion of the copper transporter CaCCC2 reveals two distinct pathways for iron acquisition in Candida albicans	Mol Microbiol	44	6	1551	1560	2002
453	10940034	Riggle PJ, Kumamoto CA	Role of a Candida albicans P1-type ATPase in resistance to copper and silver ion toxicity	J Bacteriol	182	17	4899	4905	2000
454	9872395	Pestov NB, Romanova LG, Korneenko TV, Egorov MV, Kostina MB, Sverdlov VE, Askari A, Shakhparonov MI, Modyanov NN	Ouabain-sensitive H,K-ATPase: tissue-specific expression of the mammalian genes encoding the catalytic alpha subunit	FEBS Lett	440	3	320	324	1998
455	None	Long,E.M. and Armbrust,E.V.	Identification and DNA sequence of a new H+-ATPase in the unicellular green alga Chlamydomonas reinhardtii (Chlorophyceae)	J. Phycol.	37	4	536	542	2001
456	9226259	Treuner-Lange A, Kuhn A, Durre P	The kdp system of Clostridium acetobutylicum: cloning, sequencing, and transcriptional regulation in response to potassium concentration	J Bacteriol	179	14	4501	4512	1997
457	10952578	Soteropoulos P, Vaz T, Santangelo R, Paderu P, Huang DY, Tamas MJ, Perlin DS	Molecular characterization of the plasma membrane H(+)-ATPase, an antifungal target in Cryptococcus neoformans	Antimicrob Agents Chemother	44	9	2349	2355	2000
458	9107313	Ohta H, Shirakawa H, Uchida K, Yoshida M, Matuo Y, Enami I	Cloning and sequencing of the gene encoding the plasma membrane H(+)-ATPase from an acidophilic red alga, Cyanidium caldarium	Biochim Biophys Acta	1319	1	9	13	1997
459	11591639	Serluca FC, Sidow A, Mably JD, Fishman MC	Partitioning of tissue expression accompanies multiple duplications of the Na+/K+ ATPase alpha subunit gene	Genome Res	11	10	1625	1631	2001
460	14579377	Blasiole B, Degrave A, Canfield V, Boehmler W, Thisse C, Thisse B, Mohideen MA, Levenson R	Differential expression of Na,K-ATPase alpha and beta subunit genes in the developing zebrafish inner ear	Dev Dyn	228	3	386	392	2003
461	12128205	Canfield VA, Loppin B, Thisse B, Thisse C, Postlethwait JH, Mohideen MA, Rajarao SJ, Levenson R	Na,K-ATPase alpha and beta subunit genes exhibit unique expression patterns during zebrafish embryogenesis	Mech Dev	116	1	51	59	2002
462	11325955	Almagro A, Prista C, Benito B, Loureiro-Dias MC, Ramos J	Cloning and expression of two genes coding for sodium pumps in the salt-tolerant yeast Debaryomyces hansenii	J Bacteriol	183	10	3251	3255	2001
463	7499325	Moniakis J, Coukell MB, Forer A	Molecular cloning of an intracellular P-type ATPase from Dictyostelium that is up-regulated in calcium-adapted cells	J Biol Chem	270	47	28276	28281	1995
464	9421912	Coukell MB, Moniakis J, Cameron AM	The patB gene of Dictyostelium discoideum encodes a P-type H(+)-ATPase isoform essential for growth and development under acidic conditions	Microbiology	143	0	3877	3888	1997
465	8972605	Weiss M, Pick U	Primary structure and effect of pH on the expression of the plasma membrane H(+)-ATPase from Dunaliella acidophila and Dunaliella salina	Plant Physiol	112	4	1693	1702	1996
466	8987619	Raschke BC, Wolf AH	Molecular cloning of a P-type Ca(2+)-ATPase from the halotolerant alga Dunaliella bioculata	Planta	200	1	78	84	1996
467	7647298	Wolf AH, Slayman CW, Gradmann D	Primary structure of the plasma membrane H(+)-ATPase from the halotolerant alga Dunaliella bioculata	Plant Mol Biol	28	4	657	666	1995
468	7811248	Trenor C 3rd, Lin W, Andrews NC	Novel bacterial P-type ATPases with histidine-rich heavy-metal-associated sequences	Biochem Biophys Res Commun	205	3	1644	1650	1994
469	8048974	Odermatt A, Suter H, Krapf R, Solioz M	Primary structure of two P-type ATPases involved in copper homeostasis in Enterococcus hirae	J Biol Chem	268	17	12775	12779	1993
470	None	Semple,J.W., Green,H.J. and Schulte,P.M.	Molecular cloning and characterization of two Na/K-ATPase isoforms in Fundulus heteroclitus	Mar. Biotechnol.	4	5	512	519	2002
471	10413590	Machuca I, Domenget C, Jurdic P	Identification of avian sarcoplasmic reticulum Ca(2+)-ATPase (SERCA3) as a novel 1,25(OH)(2)D(3) target gene in the monocytic lineage	Exp Cell Res	250	2	364	375	1999
472	1831452	Campbell AM, Kessler PD, Sagara Y, Inesi G, Fambrough DM	Nucleotide sequences of avian cardiac and brain SR/ER Ca(2+)-ATPases and functional comparisons with fast twitch Ca(2+)-ATPase. Calcium affinities and inhibitor effects	J Biol Chem	266	24	16050	16055	1991
473	10577484	Melchers K, Schuhmacher A, Buhmann A, Weitzenegger T, Belin D, Grau S, Ehrmann M	Membrane topology of CadA homologous P-type ATPase of Helicobacter pylori as determined by expression of phoA fusions in Escherichia coli and the positive inside rule	Res Microbiol	150	8	507	520	1999
474	9440521	Bayle D, Wangler S, Weitzenegger T, Steinhilber W, Volz J, Przybylski M, Schafer KP, Sachs G, Melchers K	Properties of the P-type ATPases encoded by the copAP operons of Helicobacter pylori and Helicobacter felis	J Bacteriol	180	2	317	329	1998
475	8961555	Ge Z, Taylor DE	Helicobacter pylori genes hpcopA and hpcopP constitute a cop operon involved in copper export	FEMS Microbiol Lett	145	2	181	188	1996
476	8550601	Melchers K, Weitzenegger T, Buhmann A, Steinhilber W, Sachs G, Schafer KP	Cloning and membrane topology of a P type ATPase from Helicobacter pylori	J Biol Chem	271	1	446	457	1996
477	7948924	Wada M, Shono M, Urayama O, Satoh S, Hara Y, Ikawa Y, Fujii T	Molecular cloning of P-type ATPases on intracellular membranes of the marine alga Heterosigma akashiwo	Plant Mol Biol	26	2	699	708	1994
478	11248217	Shono M, Wada M, Hara Y, Fujii T	Molecular cloning of Na(+)-ATPase cDNA from a marine alga, Heterosigma akashiwo	Biochim Biophys Acta	1511	1	193	199	2001
479	1827443	Wang KK, Wright LC, Machan CL, Allen BG, Conigrave AD, Roufogalis BD	Protein kinase C phosphorylates the carboxyl terminus of the plasma membrane Ca(2+)-ATPase from human erythrocytes	J Biol Chem	266	14	9078	9085	1991
480	1531651	Brandt P, Neve RL, Kammesheidt A, Rhoads RE, Vanaman TC	Analysis of the tissue-specific distribution of mRNAs encoding the plasma membrane calcium-pumping ATPases and characterization of an alternately spliced form of PMCA4 at the cDNA and genomic levels	J Biol Chem	267	7	4376	4385	1992
481	1427863	Brandt P, Ibrahim E, Bruns GA, Neve RL	Determination of the nucleotide sequence and chromosomal localization of the ATP2B2 gene encoding human Ca(2+)-pumping ATPase isoform PMCA2	Genomics	14	2	484	487	1992
482	12119109	Keryanov S, Gardner KL	Physical mapping and characterization of the human Na,K-ATPase isoform, ATP1A4	Gene	292	1	151	166	2002
483	2891135	Chehab FF, Kan YW, Law ML, Hartz J, Kao FT, Blostein R	Human placental Na+,K+-ATPase alpha subunit: cDNA cloning, tissue expression, DNA polymorphism, and chromosomal localization	Proc Natl Acad Sci U S A	84	22	7901	7905	1987
484	10198212	Mouro I, Halleck MS, Schlegel RA, Mattei MG, Williamson P, Zachowski A, Devaux P, Cartron JP, Colin Y	Cloning, expression, and chromosomal mapping of a human ATPase II gene, member of the third subfamily of P-type ATPases and orthologous to the presumed bovine and murine aminophospholipid translocase	Biochem Biophys Res Commun	257	2	333	339	1999
485	8298639	Bull PC, Thomas GR, Rommens JM, Forbes JR, Cox DW	The Wilson disease gene is a putative copper transporting P-type ATPase similar to the Menkes gene	Nat Genet	5	4	327	337	1993
486	8386431	Kumar R, Haugen JD, Penniston JT	Molecular cloning of a plasma membrane calcium pump from human osteoblasts	J Bone Miner Res	8	4	505	513	1993
487	11867234	Habtemichael N, Kovacs G	Cloning the AFURS1 gene which is up-regulated in senescent human parenchymal kidney cells	Gene	283	1	271	275	2002
488	12975374	Dode L, Andersen JP, Leslie N, Dhitavat J, Vilsen B, Hovnanian A	Dissection of the functional differences between sarco(endo)plasmic reticulum Ca2+-ATPase (SERCA) 1 and 2 isoforms and characterization of Darier disease (SERCA2) mutants by steady-state and transient kinetic analyses	J Biol Chem	278	48	47877	47889	2003
489	12540840	Chandrasekera CP, Lytton J	Inhibition of human SERCA3 by PL/IM430. Molecular analysis of the interaction	J Biol Chem	278	14	12482	12488	2003
490	12565888	Voskoboinik I, Mar J, Camakaris J	Mutational analysis of the Menkes copper P-type ATPase (ATP7A)	Biochem Biophys Res Commun	301	2	488	494	2003
491	9500542	Bull LN, van Eijk MJ, Pawlikowska L, DeYoung JA, Juijn JA, et. al.	A gene encoding a P-type ATPase mutated in two forms of hereditary cholestasis	Nat Genet	18	3	219	224	1998
492	1320398	Canfield VA, Xu KY, D'Aquila T, Shyjan AW, Levenson R	Molecular cloning and characterization of Na,K-ATPase from Hydra vulgaris: implications for enzyme evolution and ouabain sensitivity	New Biol	4	4	339	348	1992
493	7730265	Miranda M, Ramirez J, Pena A, Coria R	Molecular cloning of the plasma membrane H(+)-ATPase from Kluyveromyces lactis: a single nucleotide substitution in the gene confers ethidium bromide resistance and deficiency in K+ uptake	J Bacteriol	177	9	2360	2367	1995
494	10543781	Hao Z, Chen S, Wilson DB	Cloning, expression, and characterization of cadmium and manganese uptake genes from Lactobacillus plantarum	Appl Environ Microbiol	65	11	4746	4752	1999
495	11010870	Stentz R, Loizel C, Malleret C, Zagorec M	Development of genetic tools for Lactobacillus sakei: disruption of the beta-galactosidase gene and use of lacZ as a reporter gene To study regulation of the putative copper ATPase, AtkB	Appl Environ Microbiol	66	10	4272	4278	2000
496	9339465	Liu CQ, Khunajakr N, Chia LG, Deng YM, Charoenchai P, Dunn NW	Genetic analysis of regions involved in replication and cadmium resistance of the plasmid pND302 from Lactococcus lactis	Plasmid	38	2	79	90	1997
497	2828921	Meade JC, Shaw J, Lemaster S, Gallagher G, Stringer JR	Structure and expression of a tandem gene pair in Leishmania donovani that encodes a protein structurally homologous to eucaryotic cation-transporting ATPases	Mol Cell Biol	7	11	3937	3946	1987
498	9083086	Lu HG, Zhong L, Chang KP, Docampo R	Intracellular Ca2+ pool content and signaling and expression of a calcium pump are linked to virulence in Leishmania mexicana amazonesis amastigotes	J Biol Chem	272	14	9464	9473	1997
499	9037109	Francis MS, Thomas CJ	The Listeria monocytogenes gene ctpA encodes a putative P-type ATPase involved in copper transport	Mol Gen Genet	253	4	484	491	1997
500	8188605	Lebrun M, Audurier A, Cossart P	Plasmid-borne cadmium resistance genes in Listeria monocytogenes are similar to cadA and cadC of Staphylococcus aureus and are induced by cadmium	J Bacteriol	176	10	3040	3048	1994
501	1384045	Wimmers LE, Ewing NN, Bennett AB	Higher plant Ca(2+)-ATPase: primary structure and regulation of mRNA abundance by salt	Proc Natl Acad Sci U S A	89	19	9205	9209	1992
502	None	Londraville,R.L., Cramer,T.D., Franck,J.P.C.F., Tullis,A. and Block,B.A.	Cloning of a neonatal calcium atpase isoform (SERCA 1B) from extraocular muscle of adult blue marlin (Makaira nigricans)	Comp. Biochem. Physiol.	127	2	223	233	2000
503	10656932	Ver Heyen M, Reed TD, Blough RI, Baker DL, Zilberman A, Loukianov E, Van Baelen K, Raeymaekers L, Periasamy M, Wuytack F	Structure and organization of the mouse Atp2a2 gene encoding the sarco(endo)plasmic reticulum Ca2+-ATPase 2 (SERCA2) isoforms	Mamm Genome	11	2	159	163	2000
504	10555956	Underhill DA, Canfield VA, Dahl JP, Gros P, Levenson R	The Na,K-ATPase alpha4 gene (Atp1a4) encodes a ouabain-resistant alpha subunit and is tightly linked to the alpha2 gene (Atp1a2) on mouse chromosome 1	Biochemistry	38	45	14746	14751	1999
505	8894697	Theophilos MB, Cox DW, Mercer JF	The toxic milk mouse is a murine model of Wilson disease	Hum Mol Genet	5	10	1619	1624	1996
506	11015572	Halleck MS, Lawler JF JR, Blackshaw S, Gao L, Nagarajan P, et. al.	Differential expression of putative transbilayer amphipath transporters	Physiol Genomics	1	3	139	150	1999
507	2876992	Addison R	Primary structure of the Neurospora plasma membrane H+-ATPase deduced from the gene sequence. Homology to Na+/K+-, Ca2+-, and K+-ATPase	J Biol Chem	261	32	14896	14901	1986
508	10712689	Benito B, Garciadeblas B, Rodriguez-Navarro A	Molecular cloning of the calcium and sodium ATPases in Neurospora crassa	Mol Microbiol	35	5	1079	1088	2000
509	8490141	Moriau L, Bogaerts P, Jonniaux JL, Boutry M	Identification and characterization of a second plasma membrane H(+)-ATPase gene subfamily in Nicotiana plumbaginifolia	Plant Mol Biol	21	6	955	963	1993
510	10805442	Oufattole M, Arango M, Boutry M	Identification and expression of three new Nicotiana plumbaginifolia genes which encode isoforms of a plasma-membrane H(+)-ATPase, and one of which is induced by mechanical stress	Planta	210	5	715	722	2000
511	1316171	Bamberg K, Mercier F, Reuben MA, Kobayashi Y, Munson KB, Sachs G	cDNA cloning and membrane topology of the rabbit gastric H+/K(+)-ATPase alpha-subunit	Biochim Biophys Acta	1131	1	69	77	1992
512	10469371	Fejes-Toth G, Naray-Fejes-Toth A, Velazquez H	Intrarenal distribution of the colonic H,K-ATPase mRNA in rabbit	Kidney Int	56	3	1029	1036	1999
513	9107028	Chen X, Chang M, Wang B, Wu B	Cloning of a Ca(2+)-ATPase gene and the role of cytosolic Ca2+ in the gibberellin-dependent signaling pathway in aleurone cells	Plant J	11	3	363	371	1997
514	12193618	Tong L, Nakashima S, Shibasaka M, Katsuhara M, Kasamo K	A novel histidine-rich CPx-ATPase from the filamentous cyanobacterium Oscillatoria brevis related to multiple-heavy-metal cotolerance	J Bacteriol	184	18	5027	5035	2002
515	10760584	Lockhart PJ, Wilcox SA, Dahl HM, Mercer JF	Cloning, mapping and expression analysis of the sheep Wilson disease gene homologue	Biochim Biophys Acta	1491	1	229	239	2000
516	9183714	Elwess NL, Van Houten JL	Cloning and molecular analysis of the plasma membrane Ca(2+)-ATPase gene in Paramecium tetraurelia	J Eukaryot Microbiol	44	3	250	257	1997
517	None	Shi,X., Chen,M., Huvos,P. and Hardwicke,P.M.D.	Amino acid sequence of a Ca2+-transporting ATPase from the sarcoplasmic reticulum of the cross-striated part of the adductor muscle of the deep sea scallop: comparison to serca enzymes of other animals	Comp. Biochem. Physiol., B	120	2	359	374	1998
518	7496388	Meade JC, Stringer JR	Cloning and characterization of an ATPase gene from Pneumocystis carinii which closely resembles fungal H+ ATPases	J Eukaryot Microbiol	42	3	298	307	1995
519	12771166	Hagedorn M, Weihrauch D, Towle DW, Ziegler A	Molecular characterisation of the smooth endoplasmic reticulum Ca(2+)-ATPase of Porcellio scaber and its expression in sternal epithelia during the moult cycle	J Exp Biol	206	0	2167	2175	2003
520	12213931	Adaikkalam V, Swarup S	Molecular characterization of an operon, cueAR, encoding a putative P1-type ATPase and a MerR-type regulatory protein involved in copper homeostasis in Pseudomonas putida	Microbiology	148	0	2857	2867	2002
521	7702574	Keeton TP, Shull GE	Primary structure of rat plasma membrane Ca(2+)-ATPase isoform 4 and analysis of alternative splicing patterns at splice site A	Biochem J	306	0	779	785	1995
522	2530223	Greeb J, Shull GE	Molecular cloning of a third isoform of the calmodulin-sensitive plasma membrane Ca2+-transporting ATPase that is expressed predominantly in brain and skeletal muscle	J Biol Chem	264	31	18569	18576	1989
523	9562241	Qian Y, Tiffany-Castiglioni E, Harris ED	Sequence of a Menkes-type Cu-transporting ATPase from rat C6 glioma cells: comparison of the rat protein with other mammalian Cu-transporting ATPases	Mol Cell Biochem	181	1	49	61	1998
524	2822726	Herrera VL, Emanuel JR, Ruiz-Opazo N, Levenson R, Nadal-Ginard B	Three differentially expressed Na,K-ATPase alpha subunit isoforms: structural and functional implications	J Cell Biol	105	4	1855	1865	1987
525	2822682	Hara Y, Urayama O, Kawakami K, Nojima H, Nagamune H, Kojima T, Ohta T, Nagano K, Nakao M	Primary structures of two types of alpha-subunit of rat brain Na+,K+,-ATPase deduced from cDNA sequences	J Biochem (Tokyo)	102	1	43	58	1987
526	11936079	Reeve WG, Tiwari RP, Kale NB, Dilworth MJ, Glenn AR	ActP controls copper homeostasis in Rhizobium leguminosarum bv. viciae and Sinorhizobium meliloti preventing low pH-induced copper toxicity	Mol Microbiol	43	4	981	991	2002
527	10852880	Roh JH, Kaplan S	Genetic and phenotypic analyses of the rdx locus of Rhodobacter sphaeroides 2.4.1	J Bacteriol	182	12	3475	3481	2000
528	3005867	Serrano R, Kielland-Brandt MC, Fink GR	Yeast plasma membrane ATPase is essential for growth and has homology with (Na+ + K+), K+- and Ca2+-ATPases	Nature	319	6055	689	693	1986
529	9930866	Gupta A, Matsui K, Lo JF, Silver S	Molecular basis for resistance to silver cations in Salmonella	Nat Med	5	2	183	188	1999
530	1824701	Snavely MD, Miller CG, Maguire ME	The mgtB Mg2+ transport locus of Salmonella typhimurium encodes a P-type ATPase	J Biol Chem	266	2	815	823	1991
531	11560414	Da'dara A, Tsai MH, Tao LF, Marx KA, Shoemaker CB, Harn DA, Skelly PJ	Schistosoma mansoni: molecular characterization of a tegumental Ca-ATPase (SMA3)	Exp Parasitol	98	4	215	222	2001
532	9774393	Talla E, de Mendonca RL, Degand I, Goffeau A, Ghislain M	Schistosoma mansoni Ca2+-ATPase SMA2 restores viability to yeast Ca2+-ATPase-deficient strains and functions in calcineurin-mediated Ca2+ tolerance	J Biol Chem	273	43	27831	27840	1998
539	12869539	Hosaka T, Meguro T, Yamato I, Shirakihara Y	Crystal structure of Enterococcus hirae enolase at 2.8 A resolution	J Biochem (Tokyo)	133	6	817	823	2003
542	8538684	de Mendonca RL, Beck E, Rumjanek FD, Goffeau A	Cloning and characterization of a putative calcium-transporting ATPase gene from Schistosoma mansoni	Mol Biochem Parasitol	72	1	129	139	1995
543	1833395	Ghislain M, Goffeau A	The pma1 and pma2 H(+)-ATPases from Schizosaccharomyces pombe are functionally interchangeable	J Biol Chem	266	27	18276	18279	1991
544	9430707	Banuelos MA, Rodriguez-Navarro A	P-type ATPases mediate sodium and potassium effluxes in Schwanniomyces occidentalis	J Biol Chem	273	3	1640	1646	1998
545	8370468	Kanamaru K, Kashiwagi S, Mizuno T	The cyanobacterium, Synechococcus sp. PCC7942, possesses two distinct genes encoding cation-transporting P-type ATPases	FEBS Lett	330	1	99	104	1993
546	7937823	Phung LT, Ajlani G, Haselkorn R	P-type ATPase from the cyanobacterium Synechococcus 7942 related to the human Menkes and Wilson disease gene products	Proc Natl Acad Sci U S A	91	20	9651	9654	1994
547	2993905	Kawakami K, Noguchi S, Noda M, Takahashi H, Ohta T, Kawamura M, Nojima H, Nagano K, Hirose T, Inayama S	Primary structure of the alpha-subunit of Torpedo californica (Na+ + K+)ATPase deduced from cDNA sequence	Nature	316	6030	733	736	1985
548	11226155	Luo S, Vieira M, Graves J, Zhong L, Moreno SN	A plasma membrane-type Ca(2+)-ATPase co-localizes with a vacuolar H(+)-pyrophosphatase to acidocalcisomes of Toxoplasma gondii	EMBO J	20	1	55	64	2001
549	11223136	Holpert M, Luder CG, Gross U, Bohne W	Bradyzoite-specific expression of a P-type ATPase in Toxoplasma gondii	Mol Biochem Parasitol	112	2	293	296	2001
550	9304817	Meade JC, Li C, Moate ME, Davis-Hayman SR, Lushbaugh WB, Finley RW	Molecular characterization of a sarcoplasmic-endoplasmic reticulum Ca+2 ATPase gene from Trichomonas vaginalis	J Eukaryot Microbiol	44	5	480	486	1997
551	14724285	Luo S, Rohloff P, Cox J, Uyemura SA, Docampo R	Trypanosoma brucei plasma membrane-type Ca(2+)-ATPase 1 (TbPMC1) and 2 (TbPMC2) genes encode functional Ca(2+)-ATPases localized to the acidocalcisomes and plasma membrane, and essential for Ca(2+) homeostasis and growth	J Biol Chem	279	14	14427	14439	2004
552	1833643	Revelard P, Pays E	Structure and transcription of a P-ATPase gene from Trypanosoma brucei	Mol Biochem Parasitol	46	2	241	251	1991
553	11077265	Meade JC, Li C, Stiles JK, Moate ME, Penny JI, Krishna S, Finley RW	The Trypanosoma cruzi genome contains ion motive ATPase genes which closely resemble Leishmania proton pumps	Parasitol Int	49	4	309	320	2000
554	11382780	Furuya T, Okura M, Ruiz FA, Scott DA, Docampo R	TcSCA complements yeast mutants defective in Ca2+ pumps and encodes a Ca2+-ATPase that localizes to the endoplasmic reticulum of Trypanosoma cruzi	J Biol Chem	276	35	32437	32445	2001
555	9528801	Lu HG, Zhong L, de Souza W, Benchimol M, Moreno S, Docampo R	Ca2+ content and expression of an acidocalcisomal calcium pump are elevated in intracellular forms of Trypanosoma cruzi	Mol Cell Biol	18	4	2309	2323	1998
556	9612944	Struck C, Siebels C, Rommel O, Wernitz M, Hahn M	The plasma membrane H(+)-ATPase from the biotrophic rust fungus Uromyces fabae: molecular characterization of the gene (PMA1) and functional expression of the enzyme in yeast	Mol Plant Microbe Interact	11	6	458	465	1998
557	7551588	Nakajima N, Saji H, Aono M, Kondo N	Isolation of cDNA for a plasma membrane H(+)-ATPase from guard cells of Vicia faba L	Plant Cell Physiol	36	5	919	924	1995
558	None	Mathews,P.M., Claeys,D., Jaisser,F., Geering,K., Horisberger,J.-D., Kraehenbuhl,J.-P. and Rossier,B.C.	Primary structure and functional expression of the mouse and frog alpha-subunit of the gastric H-K-ATPase	Am.J.Physiol.C	268	5	1207	1214	1995
559	2544104	Verrey F, Kairouz P, Schaerer E, Fuentes P, Geering K, Rossier BC, Kraehenbuhl JP	Primary sequence of Xenopus laevis Na+-K+-ATPase and its localization in A6 kidney cells	Am J Physiol	256	6	0	0	1989
560	7919987	Jin YK, Bennetzen JL	Integration and nonrandom mutation of a plasma membrane proton ATPase gene fragment within the Bs1 retroelement of maize	Plant Cell	6	8	1177	1186	1994
561	8587992	Fukuhara T, Pak JY, Ohwaki Y, Tsujimura H, Nitta T	Tissue-specific expression of the gene for a putative plasma membrane H(+)-ATPase in a seagrass	Plant Physiol	110	1	35	42	1996
562	1837019	Watanabe Y, Shiramizu M, Tamai Y	Molecular cloning and sequencing of plasma membrane H(+)-ATPase gene from the salt-tolerant yeast Zygosaccharomyces rouxii	J Biochem (Tokyo)	110	2	237	240	1991
563	12559580	Lunn JE	Sucrose-phosphatase gene families in plants	Gene	303	None	187	196	2003
564	11050182	Lunn JE, Ashton AR, Hatch MD, Heldt HW	Purification, molecular cloning, and sequence analysis of sucrose-6F-phosphate phosphohydrolase from plants	Proc Natl Acad Sci U S A	97	23	12914	12919	2000
565	11800389	Cumino A, Ekeroth C, Salerno GL	Sucrose-phosphate phosphatase from Anabaena sp. strain PCC 7120: isolation of the protein and gene revealed significant structural differences from the higher-plant enzyme	Planta	214	2	250	256	2001
566	1588303	Jones DH, Barth PT, Byrom D, Thomas CM	Nucleotide sequence of the structural gene encoding a 2-haloalkanoic acid dehalogenase of Pseudomonas putida strain AJ1 and purification of the encoded protein	J Gen Microbiol	138	0	675	683	1992
567	1995594	Schneider B, Muller R, Frank R, Lingens F	Complete nucleotide sequences and comparison of the structural genes of two 2-haloalkanoic acid dehalogenases from Pseudomonas sp. strain CBS3	J Bacteriol	173	4	1530	1535	1991
568	9332393	Dumora C, Marche M, Doignon F, Aigle M, Cassaigne A, Crouzet M	First characterization of the phosphonoacetaldehyde hydrolase gene of Pseudomonas aeruginosa	Gene	197	1	405	412	1997
569	11356574	Yang J, Kang HA, Ko SM, Chae SK, Ryu DD, Kim JY	Cloning of the Aspergillus niger pmrA gene, a homologue of yeast PMR1, and characterization of a pmrA null mutant	FEMS Microbiol Lett	199	1	97	102	2001
570	10341422	Uccelletti D, Farina F, Palleschi C	The KlPMR1 gene of Kluyveromyces lactis encodes for a P-type Ca(2+)-ATPase	Yeast	15	7	593	599	1999
571	9791894	Kang HA, Kim JY, Ko SM, Park CS, Ryu DD, Sohn JH, Choi ES, Rhee SK	Cloning and characterization of the Hansenula polymorpha homologue of the Saccharomyces cerevisiae PMR1 gene	Yeast	14	13	1233	1240	1998
572	11145964	Krishna S, Woodrow C, Webb R, Penny J, Takeyasu K, Kimura M, East JM	Expression and functional characterization of a Plasmodium falciparum Ca2+-ATPase (PfATP4) belonging to a subclass unique to apicomplexan organisms	J Biol Chem	276	14	10782	10787	2001
573	10545175	Wei Y, Marchi V, Wang R, Rao R	An N-terminal EF hand-like motif modulates ion transport by Pmr1, the yeast Golgi Ca(2+)/Mn(2+)-ATPase	Biochemistry	38	44	14534	14541	1999
574	9461422	Park CS, Kim JY, Crispino C, Chang CC, Ryu DD	Molecular cloning of YlPMR1, a S. cerevisiae PMR1 homologue encoding a novel P-type secretory pathway Ca2+ -ATPase, in the yeast Yarrowia lipolytica	Gene	206	1	107	116	1998
575	11208799	Potrawfke T, Armengaud J, Wittich RM	Chlorocatechols substituted at positions 4 and 5 are substrates of the broad-spectrum chlorocatechol 1,2-dioxygenase of Pseudomonas chlororaphis RW71	J Bacteriol	183	3	997	1011	2001
581	11470438	McCarthy, A.A., et al.	Crystal structure of methylmalonyl-coenzyme A epimerase from P. shermanii: a novel enzymatic function on an ancient metal binding scaffold	Structure (Camb)	9	7	637	646	2001
588	11293547	Uragami, Y., et al.	Crystal structures of substrate free and complex forms of reactivated BphC, an extradiol type ring-cleavage dioxygenase	J Inorg Biochem	83	4	269	279	2001
591	12660999	Zhang, R., et al.	Conserved protein YecM from Escherichia coli shows structural homology to metal-binding isomerases and oxygenases	Proteins	51	2	311	314	2003
592	10467142	Serre, L., et al.	Crystal structure of Pseudomonas fluorescens 4-hydroxyphenylpyruvate dioxygenase: an enzyme involved in the tyrosine degradation pathway	Structure Fold Des	7	8	977	988	1999
596	9218781	Cameron, A.D., et al.	Crystal structure of human glyoxalase I--evidence for gene duplication and 3D domain swapping	Embo J	16	12	3386	3395	1997
598	None	Brown, S.	None	Personal Communication	None	None	None	None	2003
601	9047314	Boldt, Y.R., et al.	Manganese(II) active site mutants of 3,4-dihydroxyphenylacetate 2,3-dioxygenase from Arthrobacter globiformis strain CM-2	Biochemistry	36	8	2147	2153	1997
602	10387005	Xu, L., et al.	Evidence that pcpA encodes 2,6-dichlorohydroquinone dioxygenase, the ring cleavage enzyme required for pentachlorophenol degradation in Sphingomonas chlorophenolica strain ATCC 39723	Biochemistry	38	24	7659	7669	1999
603	9628737	Clugston, S.L., et al.	Overproduction and characterization of a dimeric non-zinc glyoxalase I from Escherichia coli: evidence for optimal activation by nickel ions	Biochemistry	37	24	8754	8763	1998
604	8428946	Eltis, L.D., et al.	Purification and crystallization of 2,3-dihydroxybiphenyl 1,2-dioxygenase	J Biol Chem	268	4	2727	2732	1993
605	10666306	Skipsey, M., et al.	Cloning and characterization of glyoxalase I from soybean	Arch Biochem Biophys	374	2	261	268	2000
606	8670058	Ridderstrom, M. and B. Mannervik	Optimized heterologous expression of the human zinc enzyme glyoxalase I	Biochem J	314	None	463	467	1996
607	8616220	Espartero, J., I. Sanchez-Aguayo, and J.M. Pardo	Molecular characterization of glyoxalase-I from a higher plant; upregulation by stress	Plant Mol Biol	29	6	1223	1233	1995
608	11792832	Van Herreweghe, F., et al.	Tumor necrosis factor-induced modulation of glyoxalase I activities through phosphorylation by PKA results in cell death and is accompanied by the formation of a specific methylglyoxal-derived AGE	Proc Natl Acad Sci U S A	99	2	949	954	2002
609	11050082	Frickel, E.M., et al.	Yeast glyoxalase I is a monomeric enzyme with two active sites	J Biol Chem	276	3	1845	1849	2001
610	11139585	Usui, Y., et al.	A 33-kDa allergen from rice (Oryza sativa L. Japonica). cDNA cloning, expression, and identification as a novel glyoxalase I	J Biol Chem	276	14	11376	11381	2001
611	9047352	Clugston, S.L., et al.	Isolation and sequencing of a gene coding for glyoxalase I activity from Salmonella typhimurium and comparison with other glyoxalase I sequences	Gene	186	1	103	111	1997
612	10773335	Johansen, K.S., I.I. Svendsen, and S.K. Rasmussen	Purification and cloning of the two domain glyoxalase I from wheat bran	Plant Science	155	1	11	20	2000
613	7325964	Leadlay, P.F.	Purification and characterization of methylmalonyl-CoA epimerase from Propionibacterium shermanii	Biochem J	197	2	413	419	1981
614	11481338	Bobik, T.A. and M.E. Rasche	Identification of the human methylmalonyl-CoA racemase gene based on the analysis of prokaryotic gene arrangements. Implications for decoding the human genome	J Biol Chem	276	40	37194	37198	2001
615	2670929	Zylstra, G.J. and D.T. Gibson	Toluene degradation by Pseudomonas putida F1. Nucleotide sequence of the todC1C2BADE genes and their expression in Escherichia coli	J Biol Chem	264	25	14940	14946	1989
616	8631713	Eaton, R.W.	p-Cumate catabolic pathway in Pseudomonas putida Fl: cloning and characterization of DNA carrying the cmt operon	J Bacteriol	178	5	1351	1362	1996
617	10902905	Puskas, L.G., et al.	Cloning of genes participating in aerobic biodegradation of p-cumate from Rhodopseudomonas palustris	DNA Seq	11	1	9	20	2000
618	9179284	Wang, Y.Z. and J.D. Lipscomb	Cloning, overexpression, and mutagenesis of the gene for homoprotocatechuate 2,3-dioxygenase from Brevibacterium fuscum	Protein Expr Purif	10	1	1	9	1997
619	8226678	Happe, B., et al.	Characterization of 2,2',3-trihydroxybiphenyl dioxygenase, an extradiol dioxygenase from the dibenzofuran- and dibenzo-p-dioxin-degrading bacterium Sphingomonas sp. strain RW1	J Bacteriol	175	22	7313	7320	1993
620	2540155	Kimbara, K., et al.	Cloning and sequencing of two tandem genes involved in degradation of 2,3-dihydroxybiphenyl to benzoic acid in the polychlorinated biphenyl-degrading soil bacterium Pseudomonas sp. strain KKS102	J Bacteriol	171	5	2740	2747	1989
621	9037111	Merlin, C., et al.	Organisation of the bph gene cluster of transposon Tn4371, encoding enzymes for the degradation of biphenyl and 4-chlorobiphenyl compounds	Mol Gen Genet	253	4	499	506	1997
622	14602629	Kasai, Y., et al.	Molecular characterization and substrate preference of a polycyclic aromatic hydrocarbon dioxygenase from Cycloclasticus sp. strain A5	Appl Environ Microbiol	69	11	6688	6697	2003
623	3137968	Taira, K., et al.	Cloning and nucleotide sequence of the 2,3-dihydroxybiphenyl dioxygenase gene from the PCB-degrading strain of Pseudomonas paucimobilis Q1	Biochemistry	27	11	3990	3996	1988
624	2670937	Harayama, S. and M. Rekik	Bacterial aromatic ring-cleavage enzymes are classified into two different gene families	J Biol Chem	264	26	15328	15333	1989
625	10433976	Bosch, R., E. Garcia-Valdes, and E.R. Moore	Genetic characterization and evolutionary implications of a chromosomally encoded naphthalene-degradation upper pathway from Pseudomonas stutzeri AN10	Gene	236	1	149	157	1999
626	11133965	Zhou, N.Y., S.L. Fuenmayor, and P.A. Williams	nag genes of Ralstonia (formerly Pseudomonas) sp. strain U2 encoding enzymes for gentisate catabolism	J Bacteriol	183	2	700	708	2001
627	10633115	Andujar, E., et al.	Identification of an extradiol dioxygenase involved in tetralin biodegradation: gene sequence analysis and purification and characterization of the gene product	J Bacteriol	182	3	789	795	2000
628	3019995	Eaton, R.W. and K.N. Timmis	Characterization of a plasmid-specified pathway for catabolism of isopropylbenzene in Pseudomonas putida RE204	J Bacteriol	168	1	123	131	1986
629	8899984	Pflugmacher, U., B. Averhoff, and G. Gottschalk	Cloning, sequencing, and expression of isopropylbenzene degradation genes from Pseudomonas sp. strain JR1: identification of isopropylbenzene dioxygenase that mediates trichloroethene oxidation	Appl Environ Microbiol	62	11	3967	3977	1996
630	9299526	Moon, J., et al.	Characterization of the gene encoding catechol 2,3-dioxygenase from Achromobacter xylosoxidans KF701	Biochem Biophys Res Commun	238	2	430	435	1997
631	9025282	Fujii, T., M. Takeo, and Y. Maeda	Plasmid-encoded genes specifying aniline oxidation from Acinetobacter sp. strain YAA	Microbiology	143	None	93	99	1997
632	9588193	Kang, B.S., et al.	Structure of catechol 2,3-dioxygenase gene from Alcaligenes eutrophus 335	Biochem Biophys Res Commun	245	3	791	796	1998
633	7702624	Moon, J., et al.	Cloning and sequencing of the catechol 2,3-dioxygenase gene of Alcaligenes sp. KF711	Biochem Biophys Res Commun	208	3	943	949	1995
634	7768806	Kim, E. and G.J. Zylstra	Molecular and biochemical characterization of two meta-cleavage dioxygenases involved in biphenyl and m-xylene degradation by Beijerinckia sp. strain B1	J Bacteriol	177	11	3095	3103	1995
635	10448110	Laurie, A.D. and G. Lloyd-Jones	Conserved and hybrid meta-cleavage operons from PAH-degrading Burkholderia RP007	Biochem Biophys Res Commun	262	1	308	314	1999
636	9451836	Parales, R.E., T.A. Ontl, and D.T. Gibson	Cloning and sequence analysis of a catechol 2,3-dioxygenase gene from the nitrobenzene-degrading strain Comamonas sp JS765	J Ind Microbiol Biotechnol	19	5	385	391	1997
637	9802031	Arai, H., et al.	Adaptation of Comamonas testosteroni TA441 to utilize phenol: organization and regulation of the genes involved in phenol degradation	Microbiology	144	None	2895	2903	1998
638	11054550	Duffner, F.M., et al.	Phenol/cresol degradation by the thermophilic Bacillus thermoglucosidasius A7: cloning and sequence analysis of five genes involved in the pathway	Gene	256	1	215	221	2000
639	9561730	Duffner, F.M. and R. Muller	A novel phenol hydroxylase and catechol 2,3-dioxygenase from the thermophilic Bacillus thermoleovorans strain A2: nucleotide sequence and analysis of the genes	FEMS Microbiol Lett	161	1	37	45	1998
640	10049392	Romine, M.F., et al.	Complete sequence of a 184-kilobase catabolic plasmid from Sphingomonas aromaticivorans F199	J Bacteriol	181	5	1585	1602	1999
641	None	Kitayama, A., et al.	Cloning and characterization of extradiol aromatic ring-cleavage dioxygenases of Pseudomonas aeruginosa JI104	Journal of Fermentation and Bioengineering	82	3	217	223	1996
642	9175755	Oh, J.M., et al.	Structure of catechol 2,3-dioxygenase gene encoded in TOM plasmid of Pseudomonas cepacia G4	Biochem Biophys Res Commun	234	3	578	581	1997
643	9973359	Mars, A.E., et al.	Conversion of 3-chlorocatechol by various catechol 2,3-dioxygenases and sequence analysis of the chlorocatechol dioxygenase region of Pseudomonas putida GJ31	J Bacteriol	181	4	1309	1318	1999
644	7753034	Herrmann, H., et al.	Localization and organization of phenol degradation genes of Pseudomonas putida strain H	Mol Gen Genet	247	2	240	246	1995
645	8713131	Lee, J., et al.	Structure of catechol 2,3-dioxygenase gene encoded in chromosomal DNA of Pseudomonas putida KF715	Biochem Biophys Res Commun	224	3	831	836	1996
646	3623105	Ghosal, D., I.S. You, and I.C. Gunsalus	Nucleotide sequence and expression of gene nahH of plasmid NAH7 and homology with gene xylE of TOL pWWO	Gene	55	1	19	28	1987
647	1672868	Benjamin, R.C., J.A. Voss, and D.A. Kunz	Nucleotide sequence of xylE from the TOL pDK1 plasmid and structural comparison with isofunctional catechol-2,3-dioxygenase genes from TOL, pWW0 and NAH7	J Bacteriol	173	8	2724	2728	1991
648	2620833	Bartilson, M. and V. Shingler	Nucleotide sequence and expression of the catechol 2,3-dioxygenase-encoding gene of phenol-catabolizing Pseudomonas CF600	Gene	85	1	233	238	1989
649	8012572	Carrington, B., et al.	The lower pathway operon for benzoate catabolism in biphenyl-utilizing Pseudomonas sp. strain IC and the nucleotide sequence of the bphE gene for catechol 2,3-dioxygenase	Microbiology	140	None	499	508	1994
650	9614705	Murakami, S., et al.	Purification, characterization, and gene analysis of catechol 2,3-dioxygenase from the aniline-assimilating bacterium Pseudomonas species AW-2	Biosci Biotechnol Biochem	62	4	747	752	1998
651	10987148	Noh, S.J., et al.	Cloning and nucleotide sequence analysis of xylE gene responsible for meta-cleavage of 4-chlorocatechol from Pseudomonas sp. S-47	Mol Cells	10	4	475	479	2000
652	10713446	Bosch, R., E. Garcia-Valdes, and E.R. Moore	Complete nucleotide sequence and evolutionary significance of a chromosomally encoded naphthalene-degradation lower pathway from Pseudomonas stutzeri AN10	Gene	245	1	65	74	2000
653	12501294	Ouchiyama, N., S. Miyachi, and T. Omori	Cloning and nucleotide sequence of carbazole catabolic genes from Pseudomonas stutzeri strain OM1, isolated from activated sludge	J Gen Appl Microbiol	44	1	57	63	1998
654	8633871	Kukor, J.J. and R.H. Olsen	Catechol 2,3-dioxygenases functional in oxygen-limited (hypoxic) environments	Appl Environ Microbiol	62	5	1728	1740	1996
655	None	Nakamura, K., H. Ishida, and T. Iizumi	Constitutive trichloroethylene degradation led by tac promoter chromosomally integrated upstream of phenol hydroxylase genes of Ralstonia sp KN1 and its nucleotide sequence analysis	Journal of Bioscience and Bioengineering	89	1	47	54	2000
656	8125288	Yrjala, K., et al.	Cloning of cmpE, a plasmid-borne catechol 2,3-dioxygenase-encoding gene from the aromatic- and chloroaromatic-degrading Pseudomonas sp. HV3	Gene	138	1	119	121	1994
657	10899588	Lu, J., et al.	Cloning and expression of genes encoding meta-cleavage enzymes from 4,6-dimethyldibenzothiophene-degrading Sphingomonas strain TZS-7	Biochim Biophys Acta	1492	2	493	498	2000
658	12672826	Hatta, T., et al.	Characterization of a novel thermostable Mn(II)-dependent 2,3-dihydroxybiphenyl 1,2-dioxygenase from a polychlorinated biphenyl- and naphthalene-degrading Bacillus sp. JF8	J Biol Chem	278	24	21483	21492	2003
659	9922262	Haigler, B.E., et al.	Biochemical and genetic evidence for meta-ring cleavage of 2,4, 5-trihydroxytoluene in Burkholderia sp. strain DNT	J Bacteriol	181	3	965	972	1999
660	10795678	Johnson, G.R., R.K. Jain, and J.C. Spain	Properties of the trihydroxytoluene oxygenase from Burkholderia cepacia R34: an extradiol dioxygenase from the 2,4-dinitrotoluene pathway	Arch Microbiol	173	2	86	90	2000
661	9396836	Mukerjee-Dhar, G., et al.	Analysis of changes in congener selectivity during PCB degradation by Burkholderia sp. strain TSN101 with increasing concentrations of PCB and characterization of the bphBCD genes and gene products	Arch Microbiol	169	1	61	70	1998
662	9522448	Hein, P., et al.	Biphenyl-associated meta-cleavage dioxygenases from Comamonas testosteroni B-356	Can J Microbiol	44	1	42	49	1998
663	3793719	Furukawa, K., N. Arimura, and T. Miyazaki	Nucleotide sequence of the 2,3-dihydroxybiphenyl dioxygenase gene of Pseudomonas pseudoalcaligenes	J Bacteriol	169	1	427	429	1987
664	8633883	Khan, A.A., et al.	Purification of 2,3-dihydroxybiphenyl 1,2-dioxygenase from Pseudomonas putida OU83 and characterization of the gene (bphC)	Appl Environ Microbiol	62	5	1825	1830	1996
665	8572703	Kim, E., Y. Kim, and C.K. Kim	Genetic structures of the genes encoding 2,3-dihydroxybiphenyl 1,2-dioxygenase and 2-hydroxy-6-oxo-6-phenylhexa-2,4-dienoic acid hydrolase from biphenyl- and 4-chlorobiphenyl-degrading Pseudomonas sp. strain DJ-12	Appl Environ Microbiol	62	1	262	265	1996
666	9251216	Kosono, S., et al.	Three of the seven bphC genes of Rhodococcus erythropolis TA421, isolated from a termite ecosystem, are located on an indigenous plasmid associated with biphenyl degradation	Appl Environ Microbiol	63	8	3282	3285	1997
667	None	Sakai, M., et al.	Diversity of 2,3-dihydroxybiphenyl dioxygenase genes in a strong PCB degrader, Rhodococcus sp strain RHA1	Journal of Bioscience and Bioengineering	93	4	421	427	2002
668	9636667	Shepherd, J.M. and G. Lloyd-Jones	Novel carbazole degradation genes of Sphingomonas CB3: sequence analysis, transcription, and molecular ecology	Biochem Biophys Res Commun	247	1	129	135	1998
669	9244273	Sato, S.I., et al.	Cloning of genes involved in carbazole degradation of Pseudomonas sp. strain CA10: nucleotide sequences of genes and characterization of meta-cleavage enzymes and hydrolase	J Bacteriol	179	15	4841	4849	1997
670	8981980	Schmid, A., et al.	Characterization of three distinct extradiol dioxygenases involved in mineralization of dibenzofuran by Terrabacter sp. strain DPO360	J Bacteriol	179	1	53	62	1997
671	10542173	Miyauchi, K., et al.	Cloning and sequencing of a novel meta-cleavage dioxygenase gene whose product is involved in degradation of gamma-hexachlorocyclohexane in Sphingomonas paucimobilis	J Bacteriol	181	21	6712	6719	1999
673	11137816	Hubbard, B.K., M.G. Thomas, and C.T. Walsh	Biosynthesis of L-p-hydroxyphenylglycine, a non-proteinogenic amino acid constituent of peptide antibiotics	Chem Biol	7	12	931	942	2000
674	9701587	Norris, S.R., X. Shen, and D. DellaPenna	Complementation of the Arabidopsis pds1 mutation with the gene encoding p-hydroxyphenylpyruvate dioxygenase	Plant Physiol	117	4	1317	1323	1998
676	9271098	Garcia, I., et al.	Subcellular localization and purification of a p-hydroxyphenylpyruvate dioxygenase from cultured carrot cells and characterization of the corresponding cDNA	Biochem J	325	None	761	769	1997
677	1339442	Endo, F., et al.	Primary structure deduced from complementary DNA sequence and expression in cultured cells of mammalian 4-hydroxyphenylpyruvic acid dioxygenase. Evidence that the enzyme is a homodimer of identical subunits homologous to rat liver-specific alloantigen F	J Biol Chem	267	34	24235	24240	1992
679	8112844	Wintermeyer, E., et al.	Sequence determination and mutational analysis of the lly locus of Legionella pneumophila	Infect Immun	62	3	1109	1117	1994
680	11872713	Croxatto, A., et al.	VanT, a homologue of Vibrio harveyi LuxR, regulates serine, metalloprotease, pigment, and biofilm production in Vibrio anguillarum	J Bacteriol	184	6	1617	1629	2002
681	11296265	Hamer, L., et al.	Gene discovery and gene function assignment in filamentous fungi	Proc Natl Acad Sci U S A	98	9	5110	5115	2001
683	1572351	Ruetschi, U., et al.	Characterization of 4-hydroxyphenylpyruvate dioxygenase. Primary structure of the Pseudomonas enzyme	Eur J Biochem	205	2	459	466	1992
684	12867153	Neve, S., et al.	Tissue distribution, intracellular localization and proteolytic processing of rat 4-hydroxyphenylpyruvate dioxygenase	Cell Biol Int	27	8	611	624	2003
687	9327548	Chang, T.M., et al.	Cloning and sequence analysis of a novel hemolysin gene (vllY) from Vibrio vulnificus	Appl Environ Microbiol	63	10	3851	3857	1997
688	10360943	Bernat, B.A., L.T. Laughlin, and R.N. Armstrong	Elucidation of a monovalent cation dependence and characterization of the divalent cation binding site of the fosfomycin resistance protein (FosA)	Biochemistry	38	23	7462	7469	1999
690	8126007	Asturias, J.A., et al.	Analysis of three 2,3-dihydroxybiphenyl 1,2-dioxygenases found in Rhodococcus globerulus P6. Identification of a new family of extradiol dioxygenases	J Biol Chem	269	10	7807	7815	1994
691	8702287	Hauschild, J.E., et al.	Identification of an alternative 2,3-dihydroxybiphenyl 1,2-dioxygenase in Rhodococcus sp. strain RHA1 and cloning of the gene	Appl Environ Microbiol	62	8	2940	2946	1996
692	11133479	Chablain, P.A., et al.	Genetic and molecular organization of the alkylbenzene catabolism operon in the psychrotrophic strain Pseudomonas putida 01G3	Appl Environ Microbiol	67	1	453	458	2001
693	4008443	Keil, H., M.R. Lebens, and P.A. Williams	TOL plasmid pWW15 contains two nonhomologous, independently regulated catechol 2,3-oxygenase genes	J Bacteriol	163	1	248	255	1985
694	7629031	Kobayashi, T., et al.	Overexpression of Pseudomonas putida catechol 2,3-dioxygenase with high specific activity by genetically engineered Escherichia coli	J Biochem (Tokyo)	117	3	614	622	1995
695	2317207	Wallis, M.G. and S.K. Chapman	Isolation and partial characterization of an extradiol non-haem iron dioxygenase which preferentially cleaves 3-methylcatechol	Biochem J	266	2	605	609	1990
698	9683494	Armengaud, J., B. Happe, and K.N. Timmis	Genetic analysis of dioxin dioxygenase of Sphingomonas sp. Strain RW1: catabolic genes dispersed on the genome	J Bacteriol	180	15	3954	3966	1998
699	11244082	Cao, M., et al.	FosB, a cysteine-dependent fosfomycin resistance protein under the control of sigma(W), an extracytoplasmic-function sigma factor in Bacillus subtilis	J Bacteriol	183	7	2380	2383	2001
700	14677948	Fillgrove, K.L., et al.	Mechanistic diversity of fosfomycin resistance in pathogenic microorganisms	J Am Chem Soc	125	51	15730	15731	2003
685	10498712	Tsang JS, Sam L	Cloning and characterization of a cryptic haloacid dehalogenase from Burkholderia cepacia MBA4	J Bacteriol	181	19	6003	6009	1999
706	12213811	Kim HY, Heo YS, Kim JH, Park MH, Moon J, Kim E, Kwon D, Yoon J, Shin D, Jeong EJ, Park SY, Lee TG, Jeon YH, Ro S, Cho JM, Hwang KY	Molecular basis for the local conformational rearrangement of human phosphoserine phosphatase	J Biol Chem	277	48	46651	46658	2002
717	14522954	Jang YM, Kim DW, Kang TC, Won MH, Baek NI, Moon BJ, Choi SY, Kwon OS	Human pyridoxal phosphatase. Molecular cloning, functional expression, and tissue distribution	J Biol Chem	278	50	50040	50046	2003
719	12909628	Truglio JJ, Theis K, Feng Y, Gajda R, Machutta C, Tonge PJ, Kisker C	Crystal structure of Mycobacterium tuberculosis MenB, a key enzyme in vitamin K2 biosynthesis	J Biol Chem	278	43	42352	42360	2003
737	2556372	Mulbry WW, Karns JS	Parathion hydrolase specified by the Flavobacterium opd gene: relationship between the gene and protein	J Bacteriol	171	12	6740	6746	1989
741	2275753	Chin CC	The primary structure of rabbit muscle enolase	J Protein Chem	9	4	427	432	1990
742	3385803	Van Obberghen E, Kamholz J, Bishop JG 3rd, Zomzely-Neurath C, Lazzarini RA, Lazzarini RA	Human gamma enolase: isolation of a cDNA clone and expression in normal and tumor tissues of human origin	J Neurosci Res	19	4	450	456	1988
744	11163970	Tracy MR, Hedges SB	Evolutionary history of the enolase gene family	Gene	259	1	129	138	2000
745	8513787	Giallongo A, Venturella S, Oliva D, Barbieri G, Rubino P, Feo S	Structural features of the human gene for muscle-specific enolase. Differential splicing in the 5'-untranslated sequence generates two forms of mRNA	Eur J Biochem	214	2	367	374	1993
746	12089474	Agrawal R, Chandrashekhar R, Mishra AK, Ramadevi J, Sharma Y, Aggarwal RK	Cloning and sequencing of complete tau-crystallin cDNA from embryonic lens of Crocodylus palustris	J Biosci	27	3	251	259	2002
747	12818429	Jolodar A, Fischer P, Bergmann S, Buttner DW, Hammerschmidt S, Brattig NW	Molecular cloning of an alpha-enolase from the human filarial parasite Onchocerca volvulus that binds human plasminogen	Biochim Biophys Acta	1627	2	111	120	2003
748	3609743	Aldrich TL, Frantz B, Gill JF, Kilbane JJ, Chakrabarty AM	Cloning and complete nucleotide sequence determination of the catB gene encoding cis,cis-muconate lactonizing enzyme	Gene	52	2	185	195	1987
750	11798055	Fox D, Smulian AG.	Plasminogen-binding activity of enolase in the opportunistic pathogen Pneumocystis carinii.	Med Mycol.	39	6	495	507	2001
751	10864312	Keeling PJ, Palmer JD.	Parabasalian flagellates are ancient eukaryotes.	Nature	405	6787	635	637	2000
752	11526220	Keeling PJ, Palmer JD.	Lateral transfer at the gene and subgenic levels in the evolution of eukaryotic enolase.	Proc Natl Acad Sci U S A.	98	19	10745	10750	2001
753	11761062	Farrell BD, Sequeira AS, O'Meara BC, Normark BB, Chung JH, Jordal BH.	The evolution of agriculture in beetles (Curculionidae: Scolytinae and Platypodinae).	Evolution Int J Org Evolution.	55	10	2011	2027	2001
755	12668143	Sha J, Galindo CL, Pancholi V, Popov VL, Zhao Y, Houston CW, Chopra AK.	Differential expression of the enolase gene under in vivo versus in vitro growth conditions of Aeromonas hydrophila.	Microb Pathog.	34	4	195	204	2003
757	15170258	Keeling PJ.	Polymorphic insertions and deletions in parabasalian enolase genes.	J Mol Evol.	58	5	550	556	2004
761	15096032	Wong BJ, Gerlt JA	Evolution of function in the crotonase superfamily: (3S)-methylglutaconyl-CoA hydratase from Pseudomonas putida	Biochemistry	43	16	4646	4654	2004
