# Supplementary material for: A gold standard set of mechanistically diverse enzyme superfamilies
Source: Genome Biol. 2006 Jan 31;7(1):R8. doi: 10.1186/gb-2006-7-1-r8 (PMC1431709; doi:10.1186/gb-2006-7-1-r8)
Supplement: Additional data file 5 — Gold and silver standard family assignments for each of the sequences in this work, including the corresponding evidence codes and literature references. 1National Center for Biotechnology Information GI number. Additional data file 3 contains the fasta format sequences corresponding to each GI number. 2The gold and silver standard o -succinylbenzoate synthase (OSBS) families contain a more diverse set of enzymes than many other families listed in the table. All of the OSBS enzymes are believed to catalyze the same overall reaction via the same catalytic residues and there is no convincing evidence to suggest convergent evolution from within the superfamily, so we believe that these enzymes meet our definition of family. They appear, however, to utilize a different constellation of substrate binding residues, and certain subclusters within the family catalyze the promiscuous N-acyl amino acid racemase reaction in addition to the OSBS reaction. Because the sequences that comprise this family are highly divergent, it may pose special difficulties for automated clustering methods. Additional families that may be especially challenging include the extradiol dioxygenase families within the VOC superfamily, where a relatively high degree of sequence similarity and catalytic promiscuity make accurate clustering difficult. 3Evidence code for gold and silver standard family assignment [59]. 4ID number for the literature reference upon which gold/silver family assignment was based. This number corresponds to the reference ID number given in additional data files 1, 2, and 4. When a sequence has been assigned to both a gold and silver standard family, this reference applies to both family classifications. When it has only been assigned to a silver standard family, this reference applies to the silver standard family classification. [file gb-2006-7-1-r8-S5.xls]

## Sheet: Sheet1
GI Number1	Gold Std. Family2	Silver Std. Family2	Silver Fam. E_Code3	Gold and Silver Fam. Ref. ID4	Pubmed ID	Authors	Title	Journal	Volume	Issue	Start Page	End Page	Year
127815	1,2-dihydroxynaphthalene dioxygenase	1,2-dihydroxynaphthalene dioxygenase	CFM	624	2670937	Harayama, S. and M. Rekik	Bacterial aromatic ring-cleavage enzymes are classified into two different gene families	J Biol Chem	264	26	15328	15333	1989
2189975	1,2-dihydroxynaphthalene dioxygenase	1,2-dihydroxynaphthalene dioxygenase	ISS	598	None	Brown, S.	None	Personal Communication	None	None	None	None	2003
2252626	1,2-dihydroxynaphthalene dioxygenase	1,2-dihydroxynaphthalene dioxygenase	ISS	598	None	Brown, S.	None	Personal Communication	None	None	None	None	2003
5817852	1,2-dihydroxynaphthalene dioxygenase	1,2-dihydroxynaphthalene dioxygenase	IES	627	10633115	Andujar, E., et al.	Identification of an extradiol dioxygenase involved in tetralin biodegradation: gene sequence analysis and purification and characterization of the gene product	J Bacteriol	182	3	789	795	2000
15809669	1,2-dihydroxynaphthalene dioxygenase	1,2-dihydroxynaphthalene dioxygenase	ISS	598	None	Brown, S.	None	Personal Communication	None	None	None	None	2003
32469902	1,2-dihydroxynaphthalene dioxygenase	1,2-dihydroxynaphthalene dioxygenase	ISS	598	None	Brown, S.	None	Personal Communication	None	None	None	None	2003
3337417	None	1,2-dihydroxynaphthalene dioxygenase	ISS	626	11133965	Zhou, N.Y., S.L. Fuenmayor, and P.A. Williams	nag genes of Ralstonia (formerly Pseudomonas) sp. strain U2 encoding enzymes for gentisate catabolism	J Bacteriol	183	2	700	708	2001
4007893	None	1,2-dihydroxynaphthalene dioxygenase	ISS	598	None	Brown, S.	None	Personal Communication	None	None	None	None	2003
4104757	None	1,2-dihydroxynaphthalene dioxygenase	ISS	625	10433976	Bosch, R., E. Garcia-Valdes, and E.R. Moore	Genetic characterization and evolutionary implications of a chromosomally encoded naphthalene-degradation upper pathway from Pseudomonas stutzeri AN10	Gene	236	1	149	157	1999
4335675	None	1,2-dihydroxynaphthalene dioxygenase	ISS	598	None	Brown, S.	None	Personal Communication	None	None	None	None	2003
4586281	None	1,2-dihydroxynaphthalene dioxygenase	ISS	598	None	Brown, S.	None	Personal Communication	None	None	None	None	2003
9711693	None	1,2-dihydroxynaphthalene dioxygenase	ISS	598	None	Brown, S.	None	Personal Communication	None	None	None	None	2003
10956990	None	1,2-dihydroxynaphthalene dioxygenase	ISS	598	None	Brown, S.	None	Personal Communication	None	None	None	None	2003
12382757	None	1,2-dihydroxynaphthalene dioxygenase	ISS	598	None	Brown, S.	None	Personal Communication	None	None	None	None	2003
12382759	None	1,2-dihydroxynaphthalene dioxygenase	ISS	598	None	Brown, S.	None	Personal Communication	None	None	None	None	2003
15384206	None	1,2-dihydroxynaphthalene dioxygenase	ISS	598	None	Brown, S.	None	Personal Communication	None	None	None	None	2003
33456992	None	1,2-dihydroxynaphthalene dioxygenase	ISS	622	14602629	Kasai, Y., et al.	Molecular characterization and substrate preference of a polycyclic aromatic hydrocarbon dioxygenase from Cycloclasticus sp. strain A5	Appl Environ Microbiol	69	11	6688	6697	2003
126968	1,4-dihydroxy-2-napthoyl-CoA synthase	1,4-dihydroxy-2-napthoyl-CoA synthase	CFM	69	11153266	Meganathan, R.	Biosynthesis of menaquinone (vitamin K2) and ubiquinone (coenzyme Q): a perspective on enzymatic mechanisms	Vitam Horm	61	None	173	218	2001
15607688	1,4-dihydroxy-2-napthoyl-CoA synthase	1,4-dihydroxy-2-napthoyl-CoA synthase	IES	719	12909628	Truglio JJ, Theis K, Feng Y, Gajda R, Machutta C, Tonge PJ, Kisker C	Crystal structure of Mycobacterium tuberculosis MenB, a key enzyme in vitamin K2 biosynthesis	J Biol Chem	278	43	42352	42360	2003
143186	None	1,4-dihydroxy-2-napthoyl-CoA synthase	ISS	57	None	Brown, S.B.	Personal Communication	None	None	None	None	None	None
2147804	None	1,4-dihydroxy-2-napthoyl-CoA synthase	ISS	57	None	Brown, S.B.	Personal Communication	None	None	None	None	None	None
11465502	None	1,4-dihydroxy-2-napthoyl-CoA synthase	ISS	57	None	Brown, S.B.	Personal Communication	None	None	None	None	None	None
15602961	None	1,4-dihydroxy-2-napthoyl-CoA synthase	ISS	57	None	Brown, S.B.	Personal Communication	None	None	None	None	None	None
15641975	None	1,4-dihydroxy-2-napthoyl-CoA synthase	ISS	57	None	Brown, S.B.	Personal Communication	None	None	None	None	None	None
15672711	None	1,4-dihydroxy-2-napthoyl-CoA synthase	ISS	57	None	Brown, S.B.	Personal Communication	None	None	None	None	None	None
15790175	None	1,4-dihydroxy-2-napthoyl-CoA synthase	ISS	57	None	Brown, S.B.	Personal Communication	None	None	None	None	None	None
15802813	None	1,4-dihydroxy-2-napthoyl-CoA synthase	ISS	57	None	Brown, S.B.	Personal Communication	None	None	None	None	None	None
15828210	None	1,4-dihydroxy-2-napthoyl-CoA synthase	ISS	57	None	Brown, S.B.	Personal Communication	None	None	None	None	None	None
15832404	None	1,4-dihydroxy-2-napthoyl-CoA synthase	ISS	57	None	Brown, S.B.	Personal Communication	None	None	None	None	None	None
15924035	None	1,4-dihydroxy-2-napthoyl-CoA synthase	ISS	57	None	Brown, S.B.	Personal Communication	None	None	None	None	None	None
16080132	None	1,4-dihydroxy-2-napthoyl-CoA synthase	ISS	57	None	Brown, S.B.	Personal Communication	None	None	None	None	None	None
16122744	None	1,4-dihydroxy-2-napthoyl-CoA synthase	ISS	57	None	Brown, S.B.	Personal Communication	None	None	None	None	None	None
16272905	None	1,4-dihydroxy-2-napthoyl-CoA synthase	ISS	57	None	Brown, S.B.	Personal Communication	None	None	None	None	None	None
16330127	None	1,4-dihydroxy-2-napthoyl-CoA synthase	ISS	57	None	Brown, S.B.	Personal Communication	None	None	None	None	None	None
16761233	None	1,4-dihydroxy-2-napthoyl-CoA synthase	ISS	57	None	Brown, S.B.	Personal Communication	None	None	None	None	None	None
16800849	None	1,4-dihydroxy-2-napthoyl-CoA synthase	ISS	57	None	Brown, S.B.	Personal Communication	None	None	None	None	None	None
16803713	None	1,4-dihydroxy-2-napthoyl-CoA synthase	ISS	57	None	Brown, S.B.	Personal Communication	None	None	None	None	None	None
17229839	None	1,4-dihydroxy-2-napthoyl-CoA synthase	ISS	57	None	Brown, S.B.	Personal Communication	None	None	None	None	None	None
19551706	None	1,4-dihydroxy-2-napthoyl-CoA synthase	ISS	57	None	Brown, S.B.	Personal Communication	None	None	None	None	None	None
20521224	None	1,4-dihydroxy-2-napthoyl-CoA synthase	ISS	57	None	Brown, S.B.	Personal Communication	None	None	None	None	None	None
21282658	None	1,4-dihydroxy-2-napthoyl-CoA synthase	ISS	57	None	Brown, S.B.	Personal Communication	None	None	None	None	None	None
21674659	None	1,4-dihydroxy-2-napthoyl-CoA synthase	ISS	57	None	Brown, S.B.	Personal Communication	None	None	None	None	None	None
22125557	None	1,4-dihydroxy-2-napthoyl-CoA synthase	ISS	57	None	Brown, S.B.	Personal Communication	None	None	None	None	None	None
22300000	None	1,4-dihydroxy-2-napthoyl-CoA synthase	ISS	57	None	Brown, S.B.	Personal Communication	None	None	None	None	None	None
23018268	None	1,4-dihydroxy-2-napthoyl-CoA synthase	ISS	57	None	Brown, S.B.	Personal Communication	None	None	None	None	None	None
23024048	None	1,4-dihydroxy-2-napthoyl-CoA synthase	ISS	57	None	Brown, S.B.	Personal Communication	None	None	None	None	None	None
23037332	None	1,4-dihydroxy-2-napthoyl-CoA synthase	ISS	57	None	Brown, S.B.	Personal Communication	None	None	None	None	None	None
23040396	None	1,4-dihydroxy-2-napthoyl-CoA synthase	ISS	57	None	Brown, S.B.	Personal Communication	None	None	None	None	None	None
23099778	None	1,4-dihydroxy-2-napthoyl-CoA synthase	ISS	57	None	Brown, S.B.	Personal Communication	None	None	None	None	None	None
23112824	None	1,4-dihydroxy-2-napthoyl-CoA synthase	ISS	57	None	Brown, S.B.	Personal Communication	None	None	None	None	None	None
23126174	None	1,4-dihydroxy-2-napthoyl-CoA synthase	ISS	57	None	Brown, S.B.	Personal Communication	None	None	None	None	None	None
23467877	None	1,4-dihydroxy-2-napthoyl-CoA synthase	ISS	57	None	Brown, S.B.	Personal Communication	None	None	None	None	None	None
24113638	None	1,4-dihydroxy-2-napthoyl-CoA synthase	ISS	57	None	Brown, S.B.	Personal Communication	None	None	None	None	None	None
24376211	None	1,4-dihydroxy-2-napthoyl-CoA synthase	ISS	57	None	Brown, S.B.	Personal Communication	None	None	None	None	None	None
25027031	None	1,4-dihydroxy-2-napthoyl-CoA synthase	ISS	57	None	Brown, S.B.	Personal Communication	None	None	None	None	None	None
25291844	None	1,4-dihydroxy-2-napthoyl-CoA synthase	ISS	57	None	Brown, S.B.	Personal Communication	None	None	None	None	None	None
26450042	None	1,4-dihydroxy-2-napthoyl-CoA synthase	ISS	57	None	Brown, S.B.	Personal Communication	None	None	None	None	None	None
27366431	None	1,4-dihydroxy-2-napthoyl-CoA synthase	ISS	57	None	Brown, S.B.	Personal Communication	None	None	None	None	None	None
27467664	None	1,4-dihydroxy-2-napthoyl-CoA synthase	ISS	57	None	Brown, S.B.	Personal Communication	None	None	None	None	None	None
28493077	None	1,4-dihydroxy-2-napthoyl-CoA synthase	ISS	57	None	Brown, S.B.	Personal Communication	None	None	None	None	None	None
28897705	None	1,4-dihydroxy-2-napthoyl-CoA synthase	ISS	57	None	Brown, S.B.	Personal Communication	None	None	None	None	None	None
29350110	None	1,4-dihydroxy-2-napthoyl-CoA synthase	ISS	57	None	Brown, S.B.	Personal Communication	None	None	None	None	None	None
29375076	None	1,4-dihydroxy-2-napthoyl-CoA synthase	ISS	57	None	Brown, S.B.	Personal Communication	None	None	None	None	None	None
30022921	None	1,4-dihydroxy-2-napthoyl-CoA synthase	ISS	57	None	Brown, S.B.	Personal Communication	None	None	None	None	None	None
30468137	None	1,4-dihydroxy-2-napthoyl-CoA synthase	ISS	57	None	Brown, S.B.	Personal Communication	None	None	None	None	None	None
30696431	None	1,4-dihydroxy-2-napthoyl-CoA synthase	ISS	57	None	Brown, S.B.	Personal Communication	None	None	None	None	None	None
32029562	None	1,4-dihydroxy-2-napthoyl-CoA synthase	ISS	57	None	Brown, S.B.	Personal Communication	None	None	None	None	None	None
33632701	None	1,4-dihydroxy-2-napthoyl-CoA synthase	ISS	57	None	Brown, S.B.	Personal Communication	None	None	None	None	None	None
33634594	None	1,4-dihydroxy-2-napthoyl-CoA synthase	ISS	57	None	Brown, S.B.	Personal Communication	None	None	None	None	None	None
33861165	None	1,4-dihydroxy-2-napthoyl-CoA synthase	ISS	57	None	Brown, S.B.	Personal Communication	None	None	None	None	None	None
47530411	None	1,4-dihydroxy-2-napthoyl-CoA synthase	ISS	57	None	Brown, S.B.	Personal Communication	None	None	None	None	None	None
48856485	None	1,4-dihydroxy-2-napthoyl-CoA synthase	ISS	57	None	Brown, S.B.	Personal Communication	None	None	None	None	None	None
53794813	None	1,4-dihydroxy-2-napthoyl-CoA synthase	ISS	57	None	Brown, S.B.	Personal Communication	None	None	None	None	None	None
9837270	1-aminocyclopropane-1-carboxylate deaminase	1-aminocyclopropane-1-carboxylate deaminase	ISS	179	11827211	Li, J., et al.	Isolation and characterization of an unusual 1-aminocyclopropane-1-carboxylic acid (ACC) deaminase gene from Enterobacter cloacae UW4	Antonie Van Leeuwenhoek	80	4	255	261	2001
631903	2,2',3-trihydroxybiphenyl dioxygenase	2,2',3-trihydroxybiphenyl dioxygenase	CFM	619	8226678	Happe, B., et al.	Characterization of 2,2',3-trihydroxybiphenyl dioxygenase, an extradiol dioxygenase from the dibenzofuran- and dibenzo-p-dioxin-degrading bacterium Sphingomonas sp. strain RW1	J Bacteriol	175	22	7313	7320	1993
1480640	2,2',3-trihydroxybiphenyl dioxygenase	2,2',3-trihydroxybiphenyl dioxygenase	IES	670	8981980	Schmid, A., et al.	Characterization of three distinct extradiol dioxygenases involved in mineralization of dibenzofuran by Terrabacter sp. strain DPO360	J Bacteriol	179	1	53	62	1997
6226591	2,2',3-trihydroxybiphenyl dioxygenase	2,2',3-trihydroxybiphenyl dioxygenase	IES	619	8226678	Happe, B., et al.	Characterization of 2,2',3-trihydroxybiphenyl dioxygenase, an extradiol dioxygenase from the dibenzofuran- and dibenzo-p-dioxin-degrading bacterium Sphingomonas sp. strain RW1	J Bacteriol	175	22	7313	7320	1993
21388665	2,2',3-trihydroxybiphenyl dioxygenase	2,2',3-trihydroxybiphenyl dioxygenase	ISS	598	None	Brown, S.	None	Personal Communication	None	None	None	None	2003
115106	2,3-dihydroxybiphenyl dioxygenase	2,3-dihydroxybiphenyl dioxygenase	IES	623	3137968	Taira, K., et al.	Cloning and nucleotide sequence of the 2,3-dihydroxybiphenyl dioxygenase gene from the PCB-degrading strain of Pseudomonas paucimobilis Q1	Biochemistry	27	11	3990	3996	1988
115107	2,3-dihydroxybiphenyl dioxygenase	2,3-dihydroxybiphenyl dioxygenase	IES	663	3793719	Furukawa, K., N. Arimura, and T. Miyazaki	Nucleotide sequence of the 2,3-dihydroxybiphenyl dioxygenase gene of Pseudomonas pseudoalcaligenes	J Bacteriol	169	1	427	429	1987
115108	2,3-dihydroxybiphenyl dioxygenase	2,3-dihydroxybiphenyl dioxygenase	IES	620	2540155	Kimbara, K., et al.	Cloning and sequencing of two tandem genes involved in degradation of 2,3-dihydroxybiphenyl to benzoic acid in the polychlorinated biphenyl-degrading soil bacterium Pseudomonas sp. strain KKS102	J Bacteriol	171	5	2740	2747	1989
1017439	2,3-dihydroxybiphenyl dioxygenase	2,3-dihydroxybiphenyl dioxygenase	IES	664	8633883	Khan, A.A., et al.	Purification of 2,3-dihydroxybiphenyl 1,2-dioxygenase from Pseudomonas putida OU83 and characterization of the gene (bphC)	Appl Environ Microbiol	62	5	1825	1830	1996
1311145	2,3-dihydroxybiphenyl dioxygenase	2,3-dihydroxybiphenyl dioxygenase	IES	604	8428946	Eltis, L.D., et al.	Purification and crystallization of 2,3-dihydroxybiphenyl 1,2-dioxygenase	J Biol Chem	268	4	2727	2732	1993
1311368	2,3-dihydroxybiphenyl dioxygenase	2,3-dihydroxybiphenyl dioxygenase	CFM	588	11293547	Uragami, Y., et al.	Crystal structures of substrate free and complex forms of reactivated BphC, an extradiol type ring-cleavage dioxygenase	J Inorg Biochem	83	4	269	279	2001
1352082	2,3-dihydroxybiphenyl dioxygenase	2,3-dihydroxybiphenyl dioxygenase	IES	690	8126007	Asturias, J.A., et al.	Analysis of three 2,3-dihydroxybiphenyl 1,2-dioxygenases found in Rhodococcus globerulus P6. Identification of a new family of extradiol dioxygenases	J Biol Chem	269	10	7807	7815	1994
1395175	2,3-dihydroxybiphenyl dioxygenase	2,3-dihydroxybiphenyl dioxygenase	IES	665	8572703	Kim, E., Y. Kim, and C.K. Kim	Genetic structures of the genes encoding 2,3-dihydroxybiphenyl 1,2-dioxygenase and 2-hydroxy-6-oxo-6-phenylhexa-2,4-dienoic acid hydrolase from biphenyl- and 4-chlorobiphenyl-degrading Pseudomonas sp. strain DJ-12	Appl Environ Microbiol	62	1	262	265	1996
1854493	2,3-dihydroxybiphenyl dioxygenase	2,3-dihydroxybiphenyl dioxygenase	IES	621	9037111	Merlin, C., et al.	Organisation of the bph gene cluster of transposon Tn4371, encoding enzymes for the degradation of biphenyl and 4-chlorobiphenyl compounds	Mol Gen Genet	253	4	499	506	1997
2282588	2,3-dihydroxybiphenyl dioxygenase	2,3-dihydroxybiphenyl dioxygenase	IES	662	9522448	Hein, P., et al.	Biphenyl-associated meta-cleavage dioxygenases from Comamonas testosteroni B-356	Can J Microbiol	44	1	42	49	1998
2317687	2,3-dihydroxybiphenyl dioxygenase	2,3-dihydroxybiphenyl dioxygenase	IES	669	9244273	Sato, S.I., et al.	Cloning of genes involved in carbazole degradation of Pseudomonas sp. strain CA10: nucleotide sequences of genes and characterization of meta-cleavage enzymes and hydrolase	J Bacteriol	179	15	4841	4849	1997
2673755	2,3-dihydroxybiphenyl dioxygenase	2,3-dihydroxybiphenyl dioxygenase	ISS	598	None	Brown, S.	None	Personal Communication	None	None	None	None	2003
3059181	2,3-dihydroxybiphenyl dioxygenase	2,3-dihydroxybiphenyl dioxygenase	IES	666	9251216	Kosono, S., et al.	Three of the seven bphC genes of Rhodococcus erythropolis TA421, isolated from a termite ecosystem, are located on an indigenous plasmid associated with biphenyl degradation	Appl Environ Microbiol	63	8	3282	3285	1997
3059192	2,3-dihydroxybiphenyl dioxygenase	2,3-dihydroxybiphenyl dioxygenase	IES	666	9251216	Kosono, S., et al.	Three of the seven bphC genes of Rhodococcus erythropolis TA421, isolated from a termite ecosystem, are located on an indigenous plasmid associated with biphenyl degradation	Appl Environ Microbiol	63	8	3282	3285	1997
3059196	2,3-dihydroxybiphenyl dioxygenase	2,3-dihydroxybiphenyl dioxygenase	IES	666	9251216	Kosono, S., et al.	Three of the seven bphC genes of Rhodococcus erythropolis TA421, isolated from a termite ecosystem, are located on an indigenous plasmid associated with biphenyl degradation	Appl Environ Microbiol	63	8	3282	3285	1997
3059198	2,3-dihydroxybiphenyl dioxygenase	2,3-dihydroxybiphenyl dioxygenase	IES	666	9251216	Kosono, S., et al.	Three of the seven bphC genes of Rhodococcus erythropolis TA421, isolated from a termite ecosystem, are located on an indigenous plasmid associated with biphenyl degradation	Appl Environ Microbiol	63	8	3282	3285	1997
3059202	2,3-dihydroxybiphenyl dioxygenase	2,3-dihydroxybiphenyl dioxygenase	IES	666	9251216	Kosono, S., et al.	Three of the seven bphC genes of Rhodococcus erythropolis TA421, isolated from a termite ecosystem, are located on an indigenous plasmid associated with biphenyl degradation	Appl Environ Microbiol	63	8	3282	3285	1997
3618271	2,3-dihydroxybiphenyl dioxygenase	2,3-dihydroxybiphenyl dioxygenase	IES	698	9683494	Armengaud, J., B. Happe, and K.N. Timmis	Genetic analysis of dioxin dioxygenase of Sphingomonas sp. Strain RW1: catabolic genes dispersed on the genome	J Bacteriol	180	15	3954	3966	1998
3913216	2,3-dihydroxybiphenyl dioxygenase	2,3-dihydroxybiphenyl dioxygenase	IES	618	9179284	Wang, Y.Z. and J.D. Lipscomb	Cloning, overexpression, and mutagenesis of the gene for homoprotocatechuate 2,3-dioxygenase from Brevibacterium fuscum	Protein Expr Purif	10	1	1	9	1997
7433174	2,3-dihydroxybiphenyl dioxygenase	2,3-dihydroxybiphenyl dioxygenase	IES	668	9636667	Shepherd, J.M. and G. Lloyd-Jones	Novel carbazole degradation genes of Sphingomonas CB3: sequence analysis, transcription, and molecular ecology	Biochem Biophys Res Commun	247	1	129	135	1998
8843720	2,3-dihydroxybiphenyl dioxygenase	2,3-dihydroxybiphenyl dioxygenase	IES	661	9396836	Mukerjee-Dhar, G., et al.	Analysis of changes in congener selectivity during PCB degradation by Burkholderia sp. strain TSN101 with increasing concentrations of PCB and characterization of the bphBCD genes and gene products	Arch Microbiol	169	1	61	70	1998
8978312	2,3-dihydroxybiphenyl dioxygenase	2,3-dihydroxybiphenyl dioxygenase	IES	667	None	Sakai, M., et al.	Diversity of 2,3-dihydroxybiphenyl dioxygenase genes in a strong PCB degrader, Rhodococcus sp strain RHA1	Journal of Bioscience and Bioengineering	93	4	421	427	2002
24899150	2,3-dihydroxybiphenyl dioxygenase	2,3-dihydroxybiphenyl dioxygenase	IES	658	12672826	Hatta, T., et al.	Characterization of a novel thermostable Mn(II)-dependent 2,3-dihydroxybiphenyl 1,2-dioxygenase from a polychlorinated biphenyl- and naphthalene-degrading Bacillus sp. JF8	J Biol Chem	278	24	21483	21492	2003
285172	None	2,3-dihydroxybiphenyl dioxygenase	ISS	598	None	Brown, S.	None	Personal Communication	None	None	None	None	2003
6118535	None	2,3-dihydroxybiphenyl dioxygenase	ISS	598	None	Brown, S.	None	Personal Communication	None	None	None	None	2003
21631714	None	2,3-dihydroxybiphenyl dioxygenase	ISS	598	None	Brown, S.	None	Personal Communication	None	None	None	None	2003
1263182	2,3-dihydroxy-p-cumate-3,4-dioxygenase	2,3-dihydroxy-p-cumate-3,4-dioxygenase	CFM	616	8631713	Eaton, R.W.	p-Cumate catabolic pathway in Pseudomonas putida Fl: cloning and characterization of DNA carrying the cmt operon	J Bacteriol	178	5	1351	1362	1996
5360706	2,3-dihydroxy-p-cumate-3,4-dioxygenase	2,3-dihydroxy-p-cumate-3,4-dioxygenase	IES	617	10902905	Puskas, L.G., et al.	Cloning of genes participating in aerobic biodegradation of p-cumate from Rhodopseudomonas palustris	DNA Seq	11	1	9	20	2000
48781236	None	2,3-dihydroxy-p-cumate-3,4-dioxygenase	ISS	598	None	Brown, S.	None	Personal Communication	None	None	None	None	2003
3746666	2,4,5-trihydroxytoluene oxygenase	2,4,5-trihydroxytoluene oxygenase	CFM	659	9922262	Haigler, B.E., et al.	Biochemical and genetic evidence for meta-ring cleavage of 2,4, 5-trihydroxytoluene in Burkholderia sp. strain DNT	J Bacteriol	181	3	965	972	1999
9622202	2,4,5-trihydroxytoluene oxygenase	2,4,5-trihydroxytoluene oxygenase	IES	660	10795678	Johnson, G.R., R.K. Jain, and J.C. Spain	Properties of the trihydroxytoluene oxygenase from Burkholderia cepacia R34: an extradiol dioxygenase from the 2,4-dinitrotoluene pathway	Arch Microbiol	173	2	86	90	2000
29827106	None	2,4,5-trihydroxytoluene oxygenase	ISS	598	None	Brown, S.	None	Personal Communication	None	None	None	None	2003
3760223	2,6-dichlorohydroquinone dioxygenase	2,6-dichlorohydroquinone dioxygenase	CFM	602	10387005	Xu, L., et al.	Evidence that pcpA encodes 2,6-dichlorohydroquinone dioxygenase, the ring cleavage enzyme required for pentachlorophenol degradation in Sphingomonas chlorophenolica strain ATCC 39723	Biochemistry	38	24	7659	7669	1999
13506822	2,6-dichlorohydroquinone dioxygenase	2,6-dichlorohydroquinone dioxygenase	ISS	598	None	Brown, S.	None	Personal Communication	None	None	None	None	2003
32469794	2,6-dichlorohydroquinone dioxygenase	2,6-dichlorohydroquinone dioxygenase	IES	671	10542173	Miyauchi, K., et al.	Cloning and sequencing of a novel meta-cleavage dioxygenase gene whose product is involved in degradation of gamma-hexachlorocyclohexane in Sphingomonas paucimobilis	J Bacteriol	181	21	6712	6719	1999
729359	2-deoxyglucose-6-phosphatase	2-deoxyglucose-6-phosphatase	CFM	108	8553694	Randez-Gil, F., et al.	DOGR1 and DOGR2: two genes from Saccharomyces cerevisiae that confer 2-deoxyglucose resistance when overexpressed	Yeast	11	13	1233	1240	1995
3850122	None	2-deoxyglucose-6-phosphatase	ISS	90	None	Brown, S.B.	Personal Communication	None	None	None	None	None	None
122212	2-haloacid dehalogenase	2-haloacid dehalogenase	IES	567	1995594	Schneider B, Muller R, Frank R, Lingens F	Complete nucleotide sequences and comparison of the structural genes of two 2-haloalkanoic acid dehalogenases from Pseudomonas sp. strain CBS3	J Bacteriol	173	4	1530	1535	1991
417106	2-haloacid dehalogenase	2-haloacid dehalogenase	IES	567	1995594	Schneider B, Muller R, Frank R, Lingens F	Complete nucleotide sequences and comparison of the structural genes of two 2-haloalkanoic acid dehalogenases from Pseudomonas sp. strain CBS3	J Bacteriol	173	4	1530	1535	1991
461926	2-haloacid dehalogenase	2-haloacid dehalogenase	ISS	112	1512562	Kawasaki, H., et al.	Lack of homology between two haloacetate dehalogenase genes encoded on a plasmid from Moraxella sp. strain B	J Gen Microbiol	138	None	1317	1323	1992
3122191	2-haloacid dehalogenase	2-haloacid dehalogenase	IES	566	1588303	Jones DH, Barth PT, Byrom D, Thomas CM	Nucleotide sequence of the structural gene encoding a 2-haloalkanoic acid dehalogenase of Pseudomonas putida strain AJ1 and purification of the encoded protein	J Gen Microbiol	138	0	675	683	1992
6435582	2-haloacid dehalogenase	2-haloacid dehalogenase	IES	116	3994371	Janssen, D.B., et al.	Degradation of halogenated aliphatic compounds by Xanthobacter autotrophicus GJ10	Appl Environ Microbiol	49	3	673	677	1985
6435584	2-haloacid dehalogenase	2-haloacid dehalogenase	IES	116	3994371	Janssen, D.B., et al.	Degradation of halogenated aliphatic compounds by Xanthobacter autotrophicus GJ10	Appl Environ Microbiol	49	3	673	677	1985
8569435	2-haloacid dehalogenase	2-haloacid dehalogenase	CFM	235	8074519	Liu JQ, Kurihara T, Hasan AK, Nardi-Dei V, Koshikawa H, Esaki N, Soda K	Purification and characterization of thermostable and nonthermostable 2-haloacid dehalogenases with different stereospecificities from Pseudomonas sp. strain YL	Appl Environ Microbi	60	7	2389	2393	1994
3122190	None	2-haloacid dehalogenase	ISS	90	None	Brown, S.B.	Personal Communication	None	None	None	None	None	None
3122193	None	2-haloacid dehalogenase	ISS	90	None	Brown, S.B.	Personal Communication	None	None	None	None	None	None
4127501	None	2-haloacid dehalogenase	IES	685	10498712	Tsang JS, Sam L	Cloning and characterization of a cryptic haloacid dehalogenase from Burkholderia cepacia MBA4	J Bacteriol	181	19	6003	6009	1999
13476342	None	2-haloacid dehalogenase	ISS	90	None	Brown, S.B.	Personal Communication	None	None	None	None	None	None
15964721	None	2-haloacid dehalogenase	ISS	90	None	Brown, S.B.	Personal Communication	None	None	None	None	None	None
17546081	None	2-haloacid dehalogenase	ISS	90	None	Brown, S.B.	Personal Communication	None	None	None	None	None	None
23014332	None	2-haloacid dehalogenase	ISS	90	None	Brown, S.B.	Personal Communication	None	None	None	None	None	None
23501454	None	2-haloacid dehalogenase	ISS	90	None	Brown, S.B.	Personal Communication	None	None	None	None	None	None
27382671	None	2-haloacid dehalogenase	ISS	90	None	Brown, S.B.	Personal Communication	None	None	None	None	None	None
39937259	None	2-haloacid dehalogenase	ISS	90	None	Brown, S.B.	Personal Communication	None	None	None	None	None	None
48768143	None	2-haloacid dehalogenase	ISS	90	None	Brown, S.B.	Personal Communication	None	None	None	None	None	None
48787727	None	2-haloacid dehalogenase	ISS	90	None	Brown, S.B.	Personal Communication	None	None	None	None	None	None
53797517	None	2-haloacid dehalogenase	ISS	90	None	Brown, S.B.	Personal Communication	None	None	None	None	None	None
11269130	2-ketocyclohexanecarboxyl-CoA hydrolase	2-ketocyclohexanecarboxyl-CoA hydrolase	CFM	61	9573182	Pelletier, D.A. and C.S. Harwood	2-Ketocyclohexanecarboxyl coenzyme A hydrolase, the ring cleavage enzyme required for anaerobic benzoate degradation by Rhodopseudomonas palustris	J Bacteriol	180	9	2330	2336	1998
2127390	3,4-dihydroxyphenylacetate 2,3-dioxygenase	3,4-dihydroxyphenylacetate 2,3-dioxygenase	CFM	601	9047314	Boldt, Y.R., et al.	Manganese(II) active site mutants of 3,4-dihydroxyphenylacetate 2,3-dioxygenase from Arthrobacter globiformis strain CM-2	Biochemistry	36	8	2147	2153	1997
33356867	3,4-dihydroxyphenylacetate 2,3-dioxygenase	3,4-dihydroxyphenylacetate 2,3-dioxygenase	IES	601	9047314	Boldt, Y.R., et al.	Manganese(II) active site mutants of 3,4-dihydroxyphenylacetate 2,3-dioxygenase from Arthrobacter globiformis strain CM-2	Biochemistry	36	8	2147	2153	1997
33356873	3,4-dihydroxyphenylacetate 2,3-dioxygenase	3,4-dihydroxyphenylacetate 2,3-dioxygenase	IES	618	9179284	Wang, Y.Z. and J.D. Lipscomb	Cloning, overexpression, and mutagenesis of the gene for homoprotocatechuate 2,3-dioxygenase from Brevibacterium fuscum	Protein Expr Purif	10	1	1	9	1997
34811050	3,4-dihydroxyphenylacetate 2,3-dioxygenase	3,4-dihydroxyphenylacetate 2,3-dioxygenase	IES	618	9179284	Wang, Y.Z. and J.D. Lipscomb	Cloning, overexpression, and mutagenesis of the gene for homoprotocatechuate 2,3-dioxygenase from Brevibacterium fuscum	Protein Expr Purif	10	1	1	9	1997
15807888	None	3,4-dihydroxyphenylacetate 2,3-dioxygenase	ISS	598	None	Brown, S.	None	Personal Communication	None	None	None	None	2003
17988480	None	3,4-dihydroxyphenylacetate 2,3-dioxygenase	ISS	598	None	Brown, S.	None	Personal Communication	None	None	None	None	2003
23100323	None	3,4-dihydroxyphenylacetate 2,3-dioxygenase	ISS	598	None	Brown, S.	None	Personal Communication	None	None	None	None	2003
27378078	None	3,4-dihydroxyphenylacetate 2,3-dioxygenase	ISS	598	None	Brown, S.	None	Personal Communication	None	None	None	None	2003
39936822	None	3,4-dihydroxyphenylacetate 2,3-dioxygenase	ISS	598	None	Brown, S.	None	Personal Communication	None	None	None	None	2003
2880043	3-hydroxyisobutyryl-CoA hydrolase	3-hydroxyisobutyryl-CoA hydrolase	ISS	57	None	Brown, S.B.	Personal Communication	None	None	None	None	None	None
8572760	3-hydroxyisobutyryl-CoA hydrolase	3-hydroxyisobutyryl-CoA hydrolase	CFM	54	11404361	Zolman, B.K., et al.	chy1, an Arabidopsis mutant with impaired beta-oxidation, is defective in a peroxisomal beta-hydroxyisobutyryl-CoA hydrolase	J Biol Chem	276	33	31037	31046	2001
2228238	None	3-hydroxyisobutyryl-CoA hydrolase	ISS	57	None	Brown, S.B.	Personal Communication	None	None	None	None	None	None
2880042	None	3-hydroxyisobutyryl-CoA hydrolase	ISS	57	None	Brown, S.B.	Personal Communication	None	None	None	None	None	None
3320120	None	3-hydroxyisobutyryl-CoA hydrolase	ISS	57	None	Brown, S.B.	Personal Communication	None	None	None	None	None	None
6014701	None	3-hydroxyisobutyryl-CoA hydrolase	ISS	57	None	Brown, S.B.	Personal Communication	None	None	None	None	None	None
6320241	None	3-hydroxyisobutyryl-CoA hydrolase	ISS	57	None	Brown, S.B.	Personal Communication	None	None	None	None	None	None
6692680	None	3-hydroxyisobutyryl-CoA hydrolase	ISS	57	None	Brown, S.B.	Personal Communication	None	None	None	None	None	None
10140648	None	3-hydroxyisobutyryl-CoA hydrolase	ISS	57	None	Brown, S.B.	Personal Communication	None	None	None	None	None	None
11357284	None	3-hydroxyisobutyryl-CoA hydrolase	ISS	57	None	Brown, S.B.	Personal Communication	None	None	None	None	None	None
11994698	None	3-hydroxyisobutyryl-CoA hydrolase	ISS	57	None	Brown, S.B.	Personal Communication	None	None	None	None	None	None
13476928	None	3-hydroxyisobutyryl-CoA hydrolase	ISS	57	None	Brown, S.B.	Personal Communication	None	None	None	None	None	None
13528777	None	3-hydroxyisobutyryl-CoA hydrolase	ISS	57	None	Brown, S.B.	Personal Communication	None	None	None	None	None	None
15230101	None	3-hydroxyisobutyryl-CoA hydrolase	ISS	57	None	Brown, S.B.	Personal Communication	None	None	None	None	None	None
15235689	None	3-hydroxyisobutyryl-CoA hydrolase	ISS	57	None	Brown, S.B.	Personal Communication	None	None	None	None	None	None
15595941	None	3-hydroxyisobutyryl-CoA hydrolase	ISS	57	None	Brown, S.B.	Personal Communication	None	None	None	None	None	None
15608211	None	3-hydroxyisobutyryl-CoA hydrolase	ISS	57	None	Brown, S.B.	Personal Communication	None	None	None	None	None	None
15828291	None	3-hydroxyisobutyryl-CoA hydrolase	ISS	57	None	Brown, S.B.	Personal Communication	None	None	None	None	None	None
15891433	None	3-hydroxyisobutyryl-CoA hydrolase	ISS	57	None	Brown, S.B.	Personal Communication	None	None	None	None	None	None
16125601	None	3-hydroxyisobutyryl-CoA hydrolase	ISS	57	None	Brown, S.B.	Personal Communication	None	None	None	None	None	None
16265192	None	3-hydroxyisobutyryl-CoA hydrolase	ISS	57	None	Brown, S.B.	Personal Communication	None	None	None	None	None	None
17546017	None	3-hydroxyisobutyryl-CoA hydrolase	ISS	57	None	Brown, S.B.	Personal Communication	None	None	None	None	None	None
17548868	None	3-hydroxyisobutyryl-CoA hydrolase	ISS	57	None	Brown, S.B.	Personal Communication	None	None	None	None	None	None
17937213	None	3-hydroxyisobutyryl-CoA hydrolase	ISS	57	None	Brown, S.B.	Personal Communication	None	None	None	None	None	None
17987479	None	3-hydroxyisobutyryl-CoA hydrolase	ISS	57	None	Brown, S.B.	Personal Communication	None	None	None	None	None	None
19113020	None	3-hydroxyisobutyryl-CoA hydrolase	ISS	57	None	Brown, S.B.	Personal Communication	None	None	None	None	None	None
19552145	None	3-hydroxyisobutyryl-CoA hydrolase	ISS	57	None	Brown, S.B.	Personal Communication	None	None	None	None	None	None
21230720	None	3-hydroxyisobutyryl-CoA hydrolase	ISS	57	None	Brown, S.B.	Personal Communication	None	None	None	None	None	None
21242068	None	3-hydroxyisobutyryl-CoA hydrolase	ISS	57	None	Brown, S.B.	Personal Communication	None	None	None	None	None	None
22122625	None	3-hydroxyisobutyryl-CoA hydrolase	ISS	57	None	Brown, S.B.	Personal Communication	None	None	None	None	None	None
22329062	None	3-hydroxyisobutyryl-CoA hydrolase	ISS	57	None	Brown, S.B.	Personal Communication	None	None	None	None	None	None
22959179	None	3-hydroxyisobutyryl-CoA hydrolase	ISS	57	None	Brown, S.B.	Personal Communication	None	None	None	None	None	None
22968519	None	3-hydroxyisobutyryl-CoA hydrolase	ISS	57	None	Brown, S.B.	Personal Communication	None	None	None	None	None	None
22977745	None	3-hydroxyisobutyryl-CoA hydrolase	ISS	57	None	Brown, S.B.	Personal Communication	None	None	None	None	None	None
22983529	None	3-hydroxyisobutyryl-CoA hydrolase	ISS	57	None	Brown, S.B.	Personal Communication	None	None	None	None	None	None
23008652	None	3-hydroxyisobutyryl-CoA hydrolase	ISS	57	None	Brown, S.B.	Personal Communication	None	None	None	None	None	None
23013936	None	3-hydroxyisobutyryl-CoA hydrolase	ISS	57	None	Brown, S.B.	Personal Communication	None	None	None	None	None	None
23016278	None	3-hydroxyisobutyryl-CoA hydrolase	ISS	57	None	Brown, S.B.	Personal Communication	None	None	None	None	None	None
23063262	None	3-hydroxyisobutyryl-CoA hydrolase	ISS	57	None	Brown, S.B.	Personal Communication	None	None	None	None	None	None
23098272	None	3-hydroxyisobutyryl-CoA hydrolase	ISS	57	None	Brown, S.B.	Personal Communication	None	None	None	None	None	None
23118584	None	3-hydroxyisobutyryl-CoA hydrolase	ISS	57	None	Brown, S.B.	Personal Communication	None	None	None	None	None	None
23501645	None	3-hydroxyisobutyryl-CoA hydrolase	ISS	57	None	Brown, S.B.	Personal Communication	None	None	None	None	None	None
24373249	None	3-hydroxyisobutyryl-CoA hydrolase	ISS	57	None	Brown, S.B.	Personal Communication	None	None	None	None	None	None
25027537	None	3-hydroxyisobutyryl-CoA hydrolase	ISS	57	None	Brown, S.B.	Personal Communication	None	None	None	None	None	None
25144157	None	3-hydroxyisobutyryl-CoA hydrolase	ISS	57	None	Brown, S.B.	Personal Communication	None	None	None	None	None	None
25144160	None	3-hydroxyisobutyryl-CoA hydrolase	ISS	57	None	Brown, S.B.	Personal Communication	None	None	None	None	None	None
26988145	None	3-hydroxyisobutyryl-CoA hydrolase	ISS	57	None	Brown, S.B.	Personal Communication	None	None	None	None	None	None
26990203	None	3-hydroxyisobutyryl-CoA hydrolase	ISS	57	None	Brown, S.B.	Personal Communication	None	None	None	None	None	None
27366924	None	3-hydroxyisobutyryl-CoA hydrolase	ISS	57	None	Brown, S.B.	Personal Communication	None	None	None	None	None	None
27379067	None	3-hydroxyisobutyryl-CoA hydrolase	ISS	57	None	Brown, S.B.	Personal Communication	None	None	None	None	None	None
28571729	None	3-hydroxyisobutyryl-CoA hydrolase	ISS	57	None	Brown, S.B.	Personal Communication	None	None	None	None	None	None
28571730	None	3-hydroxyisobutyryl-CoA hydrolase	ISS	57	None	Brown, S.B.	Personal Communication	None	None	None	None	None	None
28870860	None	3-hydroxyisobutyryl-CoA hydrolase	ISS	57	None	Brown, S.B.	Personal Communication	None	None	None	None	None	None
28900479	None	3-hydroxyisobutyryl-CoA hydrolase	ISS	57	None	Brown, S.B.	Personal Communication	None	None	None	None	None	None
28900974	None	3-hydroxyisobutyryl-CoA hydrolase	ISS	57	None	Brown, S.B.	Personal Communication	None	None	None	None	None	None
29655141	None	3-hydroxyisobutyryl-CoA hydrolase	ISS	57	None	Brown, S.B.	Personal Communication	None	None	None	None	None	None
30020424	None	3-hydroxyisobutyryl-CoA hydrolase	ISS	57	None	Brown, S.B.	Personal Communication	None	None	None	None	None	None
30262361	None	3-hydroxyisobutyryl-CoA hydrolase	ISS	57	None	Brown, S.B.	Personal Communication	None	None	None	None	None	None
30679729	None	3-hydroxyisobutyryl-CoA hydrolase	ISS	57	None	Brown, S.B.	Personal Communication	None	None	None	None	None	None
30695218	None	3-hydroxyisobutyryl-CoA hydrolase	ISS	57	None	Brown, S.B.	Personal Communication	None	None	None	None	None	None
31208011	None	3-hydroxyisobutyryl-CoA hydrolase	ISS	57	None	Brown, S.B.	Personal Communication	None	None	None	None	None	None
32404930	None	3-hydroxyisobutyryl-CoA hydrolase	ISS	57	None	Brown, S.B.	Personal Communication	None	None	None	None	None	None
39936510	None	3-hydroxyisobutyryl-CoA hydrolase	ISS	57	None	Brown, S.B.	Personal Communication	None	None	None	None	None	None
48785709	None	3-hydroxyisobutyryl-CoA hydrolase	ISS	57	None	Brown, S.B.	Personal Communication	None	None	None	None	None	None
48788634	None	3-hydroxyisobutyryl-CoA hydrolase	ISS	57	None	Brown, S.B.	Personal Communication	None	None	None	None	None	None
48850988	None	3-hydroxyisobutyryl-CoA hydrolase	ISS	57	None	Brown, S.B.	Personal Communication	None	None	None	None	None	None
65319652	None	3-hydroxyisobutyryl-CoA hydrolase	ISS	57	None	Brown, S.B.	Personal Communication	None	None	None	None	None	None
66045015	None	3-hydroxyisobutyryl-CoA hydrolase	ISS	57	None	Brown, S.B.	Personal Communication	None	None	None	None	None	None
67153773	None	3-hydroxyisobutyryl-CoA hydrolase	ISS	57	None	Brown, S.B.	Personal Communication	None	None	None	None	None	None
67156734	None	3-hydroxyisobutyryl-CoA hydrolase	ISS	57	None	Brown, S.B.	Personal Communication	None	None	None	None	None	None
1685019	3-isopropylcatechol-2,3-dioxygenase	3-isopropylcatechol-2,3-dioxygenase	CFM	629	8899984	Pflugmacher, U., B. Averhoff, and G. Gottschalk	Cloning, sequencing, and expression of isopropylbenzene degradation genes from Pseudomonas sp. strain JR1: identification of isopropylbenzene dioxygenase that mediates trichloroethene oxidation	Appl Environ Microbiol	62	11	3967	3977	1996
2822270	3-isopropylcatechol-2,3-dioxygenase	3-isopropylcatechol-2,3-dioxygenase	IES	628	3019995	Eaton, R.W. and K.N. Timmis	Characterization of a plasmid-specified pathway for catabolism of isopropylbenzene in Pseudomonas putida RE204	J Bacteriol	168	1	123	131	1986
1256709	None	3-isopropylcatechol-2,3-dioxygenase	ISS	598	None	Brown, S.	None	Personal Communication	None	None	None	None	2003
45745	3-methylcatechol 2,3-dioxygenase	3-methylcatechol 2,3-dioxygenase	ISS	598	None	Brown, S.	None	Personal Communication	None	None	None	None	2003
135975	3-methylcatechol 2,3-dioxygenase	3-methylcatechol 2,3-dioxygenase	CFM	615	2670929	Zylstra, G.J. and D.T. Gibson	Toluene degradation by Pseudomonas putida F1. Nucleotide sequence of the todC1C2BADE genes and their expression in Escherichia coli	J Biol Chem	264	25	14940	14946	1989
321704	3-methylcatechol 2,3-dioxygenase	3-methylcatechol 2,3-dioxygenase	IES	695	2317207	Wallis, M.G. and S.K. Chapman	Isolation and partial characterization of an extradiol non-haem iron dioxygenase which preferentially cleaves 3-methylcatechol	Biochem J	266	2	605	609	1990
402288	3-methylcatechol 2,3-dioxygenase	3-methylcatechol 2,3-dioxygenase	IES	693	4008443	Keil, H., M.R. Lebens, and P.A. Williams	TOL plasmid pWW15 contains two nonhomologous, independently regulated catechol 2,3-oxygenase genes	J Bacteriol	163	1	248	255	1985
1503984	3-methylcatechol 2,3-dioxygenase	3-methylcatechol 2,3-dioxygenase	IES	691	8702287	Hauschild, J.E., et al.	Identification of an alternative 2,3-dihydroxybiphenyl 1,2-dioxygenase in Rhodococcus sp. strain RHA1 and cloning of the gene	Appl Environ Microbiol	62	8	2940	2946	1996
9369348	3-methylcatechol 2,3-dioxygenase	3-methylcatechol 2,3-dioxygenase	IES	692	11133479	Chablain, P.A., et al.	Genetic and molecular organization of the alkylbenzene catabolism operon in the psychrotrophic strain Pseudomonas putida 01G3	Appl Environ Microbiol	67	1	453	458	2001
18150929	3-methylcatechol 2,3-dioxygenase	3-methylcatechol 2,3-dioxygenase	IES	694	7629031	Kobayashi, T., et al.	Overexpression of Pseudomonas putida catechol 2,3-dioxygenase with high specific activity by genetically engineered Escherichia coli	J Biochem (Tokyo)	117	3	614	622	1995
510289	None	3-methylcatechol 2,3-dioxygenase	ISS	598	None	Brown, S.	None	Personal Communication	None	None	None	None	2003
927237	None	3-methylcatechol 2,3-dioxygenase	ISS	598	None	Brown, S.	None	Personal Communication	None	None	None	None	2003
33867214	None	3-methylcatechol 2,3-dioxygenase	ISS	598	None	Brown, S.	None	Personal Communication	None	None	None	None	2003
2392482	4-chlorobenzoate dehalogenase	4-chlorobenzoate dehalogenase	CFM	48	8679561	Benning, M.M., et al.	Structure of 4-chlorobenzoyl coenzyme A dehalogenase determined to 1.8 A resolution: an enzyme catalyst generated via adaptive mutation	Biochemistry	35	25	8103	8109	1996
419529	None	4-chlorobenzoate dehalogenase	ISS	423	1351742	Babbitt PC, Kenyon GL, Martin BM, Charest H, Slyvestre M, Scholten JD, Chang KH, Liang PH, Dunaway-Mariano D	Ancestry of the 4-chlorobenzoate dehalogenase: analysis of amino acid sequence identities among families of acyl:adenyl ligases, enoyl-CoA hydratases/isomerases, and acyl-CoA thioesterases	Biochemistry	31	24	5594	5604	1992
477389	None	4-chlorobenzoate dehalogenase	ISS	422	1476446	Schmitz A, Gartemann KH, Fiedler J, Grund E, Eichenlaub R	Cloning and sequence analysis of genes for dehalogenation of 4-chlorobenzoate from Arthrobacter sp. strain SU	Appl Environ Microbiol	58	12	4068	4071	1992
2952540	None	4-chlorobenzoate dehalogenase	ISS	424	11111048	Chae JC, Kim Y, Kim YC, Zylstra GJ, Kim CK	Genetic structure and functional implication of the fcb gene cluster for hydrolytic dechlorination of 4-chlorobenzoate from Pseudomonas sp. DJ-12	Gene	258	1	109	116	2000
8712875	None	4-chlorobenzoate dehalogenase	ISS	57	None	Brown, S.B.	Personal Communication	None	None	None	None	None	None
13516852	None	4-chlorobenzoate dehalogenase	ISS	57	None	Brown, S.B.	Personal Communication	None	None	None	None	None	None
22901870	None	4-chlorobenzoate dehalogenase	ISS	57	None	Brown, S.B.	Personal Communication	None	None	None	None	None	None
7521946	4-hydroxymandelate synthase	4-hydroxymandelate synthase	CFM	673	11137816	Hubbard, B.K., M.G. Thomas, and C.T. Walsh	Biosynthesis of L-p-hydroxyphenylglycine, a non-proteinogenic amino acid constituent of peptide antibiotics	Chem Biol	7	12	931	942	2000
15029330	None	4-hydroxymandelate synthase	ISS	598	None	Brown, S.	None	Personal Communication	None	None	None	None	2003
15131503	None	4-hydroxymandelate synthase	ISS	598	None	Brown, S.	None	Personal Communication	None	None	None	None	2003
21221663	None	4-hydroxymandelate synthase	ISS	598	None	Brown, S.	None	Personal Communication	None	None	None	None	2003
21911428	None	4-hydroxymandelate synthase	ISS	598	None	Brown, S.	None	Personal Communication	None	None	None	None	2003
32487230	None	4-hydroxymandelate synthase	ISS	598	None	Brown, S.	None	Personal Communication	None	None	None	None	2003
109816	4-hydroxyphenylpyruvate dioxygenase	4-hydroxyphenylpyruvate dioxygenase	ISS	598	None	Brown, S.	None	Personal Communication	None	None	None	None	2003
123491	4-hydroxyphenylpyruvate dioxygenase	4-hydroxyphenylpyruvate dioxygenase	IES	683	1572351	Ruetschi, U., et al.	Characterization of 4-hydroxyphenylpyruvate dioxygenase. Primary structure of the Pseudomonas enzyme	Eur J Biochem	205	2	459	466	1992
417146	4-hydroxyphenylpyruvate dioxygenase	4-hydroxyphenylpyruvate dioxygenase	ISS	598	None	Brown, S.	None	Personal Communication	None	None	None	None	2003
423198	4-hydroxyphenylpyruvate dioxygenase	4-hydroxyphenylpyruvate dioxygenase	ISS	598	None	Brown, S.	None	Personal Communication	None	None	None	None	2003
555806	4-hydroxyphenylpyruvate dioxygenase	4-hydroxyphenylpyruvate dioxygenase	IES	676	9271098	Garcia, I., et al.	Subcellular localization and purification of a p-hydroxyphenylpyruvate dioxygenase from cultured carrot cells and characterization of the corresponding cDNA	Biochem J	325	None	761	769	1997
1346309	4-hydroxyphenylpyruvate dioxygenase	4-hydroxyphenylpyruvate dioxygenase	ISS	598	None	Brown, S.	None	Personal Communication	None	None	None	None	2003
1346310	4-hydroxyphenylpyruvate dioxygenase	4-hydroxyphenylpyruvate dioxygenase	ISS	598	None	Brown, S.	None	Personal Communication	None	None	None	None	2003
1841443	4-hydroxyphenylpyruvate dioxygenase	4-hydroxyphenylpyruvate dioxygenase	ISS	598	None	Brown, S.	None	Personal Communication	None	None	None	None	2003
3334219	4-hydroxyphenylpyruvate dioxygenase	4-hydroxyphenylpyruvate dioxygenase	IES	676	9271098	Garcia, I., et al.	Subcellular localization and purification of a p-hydroxyphenylpyruvate dioxygenase from cultured carrot cells and characterization of the corresponding cDNA	Biochem J	325	None	761	769	1997
3334223	4-hydroxyphenylpyruvate dioxygenase	4-hydroxyphenylpyruvate dioxygenase	ISS	598	None	Brown, S.	None	Personal Communication	None	None	None	None	2003
3694811	4-hydroxyphenylpyruvate dioxygenase	4-hydroxyphenylpyruvate dioxygenase	IES	674	9701587	Norris, S.R., X. Shen, and D. DellaPenna	Complementation of the Arabidopsis pds1 mutation with the gene encoding p-hydroxyphenylpyruvate dioxygenase	Plant Physiol	117	4	1317	1323	1998
3860238	4-hydroxyphenylpyruvate dioxygenase	4-hydroxyphenylpyruvate dioxygenase	ISS	598	None	Brown, S.	None	Personal Communication	None	None	None	None	2003
4504477	4-hydroxyphenylpyruvate dioxygenase	4-hydroxyphenylpyruvate dioxygenase	IES	677	1339442	Endo, F., et al.	Primary structure deduced from complementary DNA sequence and expression in cultured cells of mammalian 4-hydroxyphenylpyruvic acid dioxygenase. Evidence that the enzyme is a homodimer of identical subunits homologous to rat liver-specific alloantigen F	J Biol Chem	267	34	24235	24240	1992
7766898	4-hydroxyphenylpyruvate dioxygenase	4-hydroxyphenylpyruvate dioxygenase	CFM	592	10467142	Serre, L., et al.	Crystal structure of Pseudomonas fluorescens 4-hydroxyphenylpyruvate dioxygenase: an enzyme involved in the tyrosine degradation pathway	Structure Fold Des	7	8	977	988	1999
8393557	4-hydroxyphenylpyruvate dioxygenase	4-hydroxyphenylpyruvate dioxygenase	IES	684	12867153	Neve, S., et al.	Tissue distribution, intracellular localization and proteolytic processing of rat 4-hydroxyphenylpyruvate dioxygenase	Cell Biol Int	27	8	611	624	2003
13898392	4-hydroxyphenylpyruvate dioxygenase	4-hydroxyphenylpyruvate dioxygenase	IES	681	11296265	Hamer, L., et al.	Gene discovery and gene function assignment in filamentous fungi	Proc Natl Acad Sci U S A	98	9	5110	5115	2001
21221374	4-hydroxyphenylpyruvate dioxygenase	4-hydroxyphenylpyruvate dioxygenase	ISS	598	None	Brown, S.	None	Personal Communication	None	None	None	None	2003
22530912	4-hydroxyphenylpyruvate dioxygenase	4-hydroxyphenylpyruvate dioxygenase	ISS	598	None	Brown, S.	None	Personal Communication	None	None	None	None	2003
23063211	4-hydroxyphenylpyruvate dioxygenase	4-hydroxyphenylpyruvate dioxygenase	ISS	598	None	Brown, S.	None	Personal Communication	None	None	None	None	2003
23472206	4-hydroxyphenylpyruvate dioxygenase	4-hydroxyphenylpyruvate dioxygenase	ISS	598	None	Brown, S.	None	Personal Communication	None	None	None	None	2003
26990146	4-hydroxyphenylpyruvate dioxygenase	4-hydroxyphenylpyruvate dioxygenase	ISS	598	None	Brown, S.	None	Personal Communication	None	None	None	None	2003
28870714	4-hydroxyphenylpyruvate dioxygenase	4-hydroxyphenylpyruvate dioxygenase	ISS	598	None	Brown, S.	None	Personal Communication	None	None	None	None	2003
29831692	4-hydroxyphenylpyruvate dioxygenase	4-hydroxyphenylpyruvate dioxygenase	ISS	598	None	Brown, S.	None	Personal Communication	None	None	None	None	2003
30679736	4-hydroxyphenylpyruvate dioxygenase	4-hydroxyphenylpyruvate dioxygenase	ISS	598	None	Brown, S.	None	Personal Communication	None	None	None	None	2003
32415581	4-hydroxyphenylpyruvate dioxygenase	4-hydroxyphenylpyruvate dioxygenase	ISS	598	None	Brown, S.	None	Personal Communication	None	None	None	None	2003
33859486	4-hydroxyphenylpyruvate dioxygenase	4-hydroxyphenylpyruvate dioxygenase	ISS	598	None	Brown, S.	None	Personal Communication	None	None	None	None	2003
126951	None	4-hydroxyphenylpyruvate dioxygenase	ISS	598	None	Brown, S.	None	Personal Communication	None	None	None	None	2003
2108220	None	4-hydroxyphenylpyruvate dioxygenase	ISS	687	9327548	Chang, T.M., et al.	Cloning and sequence analysis of a novel hemolysin gene (vllY) from Vibrio vulnificus	Appl Environ Microbiol	63	10	3851	3857	1997
2632111	None	4-hydroxyphenylpyruvate dioxygenase	ISS	598	None	Brown, S.	None	Personal Communication	None	None	None	None	2003
13476861	None	4-hydroxyphenylpyruvate dioxygenase	ISS	598	None	Brown, S.	None	Personal Communication	None	None	None	None	2003
15595439	None	4-hydroxyphenylpyruvate dioxygenase	ISS	598	None	Brown, S.	None	Personal Communication	None	None	None	None	2003
15596062	None	4-hydroxyphenylpyruvate dioxygenase	ISS	598	None	Brown, S.	None	Personal Communication	None	None	None	None	2003
15641356	None	4-hydroxyphenylpyruvate dioxygenase	ISS	598	None	Brown, S.	None	Personal Communication	None	None	None	None	2003
15890457	None	4-hydroxyphenylpyruvate dioxygenase	ISS	598	None	Brown, S.	None	Personal Communication	None	None	None	None	2003
15966695	None	4-hydroxyphenylpyruvate dioxygenase	ISS	598	None	Brown, S.	None	Personal Communication	None	None	None	None	2003
16126772	None	4-hydroxyphenylpyruvate dioxygenase	ISS	598	None	Brown, S.	None	Personal Communication	None	None	None	None	2003
17547822	None	4-hydroxyphenylpyruvate dioxygenase	ISS	598	None	Brown, S.	None	Personal Communication	None	None	None	None	2003
17549535	None	4-hydroxyphenylpyruvate dioxygenase	ISS	598	None	Brown, S.	None	Personal Communication	None	None	None	None	2003
17549619	None	4-hydroxyphenylpyruvate dioxygenase	ISS	598	None	Brown, S.	None	Personal Communication	None	None	None	None	2003
17938218	None	4-hydroxyphenylpyruvate dioxygenase	ISS	598	None	Brown, S.	None	Personal Communication	None	None	None	None	2003
18104608	None	4-hydroxyphenylpyruvate dioxygenase	ISS	680	11872713	Croxatto, A., et al.	VanT, a homologue of Vibrio harveyi LuxR, regulates serine, metalloprotease, pigment, and biofilm production in Vibrio anguillarum	J Bacteriol	184	6	1617	1629	2002
21229913	None	4-hydroxyphenylpyruvate dioxygenase	ISS	598	None	Brown, S.	None	Personal Communication	None	None	None	None	2003
21241225	None	4-hydroxyphenylpyruvate dioxygenase	ISS	598	None	Brown, S.	None	Personal Communication	None	None	None	None	2003
22962002	None	4-hydroxyphenylpyruvate dioxygenase	ISS	598	None	Brown, S.	None	Personal Communication	None	None	None	None	2003
22978474	None	4-hydroxyphenylpyruvate dioxygenase	ISS	598	None	Brown, S.	None	Personal Communication	None	None	None	None	2003
22983187	None	4-hydroxyphenylpyruvate dioxygenase	ISS	598	None	Brown, S.	None	Personal Communication	None	None	None	None	2003
22987586	None	4-hydroxyphenylpyruvate dioxygenase	ISS	598	None	Brown, S.	None	Personal Communication	None	None	None	None	2003
23103779	None	4-hydroxyphenylpyruvate dioxygenase	ISS	598	None	Brown, S.	None	Personal Communication	None	None	None	None	2003
23105011	None	4-hydroxyphenylpyruvate dioxygenase	ISS	598	None	Brown, S.	None	Personal Communication	None	None	None	None	2003
23106393	None	4-hydroxyphenylpyruvate dioxygenase	ISS	598	None	Brown, S.	None	Personal Communication	None	None	None	None	2003
23109020	None	4-hydroxyphenylpyruvate dioxygenase	ISS	598	None	Brown, S.	None	Personal Communication	None	None	None	None	2003
23468813	None	4-hydroxyphenylpyruvate dioxygenase	ISS	598	None	Brown, S.	None	Personal Communication	None	None	None	None	2003
24373526	None	4-hydroxyphenylpyruvate dioxygenase	ISS	598	None	Brown, S.	None	Personal Communication	None	None	None	None	2003
26989274	None	4-hydroxyphenylpyruvate dioxygenase	ISS	598	None	Brown, S.	None	Personal Communication	None	None	None	None	2003
27366056	None	4-hydroxyphenylpyruvate dioxygenase	ISS	598	None	Brown, S.	None	Personal Communication	None	None	None	None	2003
27375450	None	4-hydroxyphenylpyruvate dioxygenase	ISS	598	None	Brown, S.	None	Personal Communication	None	None	None	None	2003
27376164	None	4-hydroxyphenylpyruvate dioxygenase	ISS	598	None	Brown, S.	None	Personal Communication	None	None	None	None	2003
28869544	None	4-hydroxyphenylpyruvate dioxygenase	ISS	598	None	Brown, S.	None	Personal Communication	None	None	None	None	2003
28898123	None	4-hydroxyphenylpyruvate dioxygenase	ISS	598	None	Brown, S.	None	Personal Communication	None	None	None	None	2003
31324014	None	4-hydroxyphenylpyruvate dioxygenase	ISS	598	None	Brown, S.	None	Personal Communication	None	None	None	None	2003
32040878	None	4-hydroxyphenylpyruvate dioxygenase	ISS	598	None	Brown, S.	None	Personal Communication	None	None	None	None	2003
32043410	None	4-hydroxyphenylpyruvate dioxygenase	ISS	598	None	Brown, S.	None	Personal Communication	None	None	None	None	2003
33593969	None	4-hydroxyphenylpyruvate dioxygenase	ISS	598	None	Brown, S.	None	Personal Communication	None	None	None	None	2003
33598277	None	4-hydroxyphenylpyruvate dioxygenase	ISS	598	None	Brown, S.	None	Personal Communication	None	None	None	None	2003
34496424	None	4-hydroxyphenylpyruvate dioxygenase	ISS	598	None	Brown, S.	None	Personal Communication	None	None	None	None	2003
48728870	None	4-hydroxyphenylpyruvate dioxygenase	ISS	598	None	Brown, S.	None	Personal Communication	None	None	None	None	2003
48784496	None	4-hydroxyphenylpyruvate dioxygenase	ISS	598	None	Brown, S.	None	Personal Communication	None	None	None	None	2003
48850734	None	4-hydroxyphenylpyruvate dioxygenase	ISS	598	None	Brown, S.	None	Personal Communication	None	None	None	None	2003
53754956	None	4-hydroxyphenylpyruvate dioxygenase	ISS	679	8112844	Wintermeyer, E., et al.	Sequence determination and mutational analysis of the lly locus of Legionella pneumophila	Infect Immun	62	3	1109	1117	1994
24987754	5'-nucleotidase	5'-nucleotidase	CFM	91	12352955	Rinaldo-Matthis, A., et al.	Crystal structure of a human mitochondrial deoxyribonucleotidase	Nat Struct Biol	9	10	779	787	2002
16078516	adenine deaminase	adenine deaminase	CFM	164	8550522	Nygaard, P., P. Duckert, and H.H. Saxild	Role of adenine deaminase in purine salvage and nitrogen metabolism and characterization of the ade gene in Bacillus subtilis	J Bacteriol	178	3	846	853	1996
290514	None	adenine deaminase	ISS	142	9548740	Seffernick, J.	Personal Communication	Personal Communication	37	15	5096	5106	2003
11497856	None	adenine deaminase	ISS	142	9548740	Seffernick, J.	Personal Communication	Personal Communication	37	15	5096	5106	2003
15613203	None	adenine deaminase	ISS	142	9548740	Seffernick, J.	Personal Communication	Personal Communication	37	15	5096	5106	2003
15669650	None	adenine deaminase	ISS	142	9548740	Seffernick, J.	Personal Communication	Personal Communication	37	15	5096	5106	2003
15678886	None	adenine deaminase	ISS	142	9548740	Seffernick, J.	Personal Communication	Personal Communication	37	15	5096	5106	2003
15804261	None	adenine deaminase	ISS	142	9548740	Seffernick, J.	Personal Communication	Personal Communication	37	15	5096	5106	2003
15889568	None	adenine deaminase	ISS	142	9548740	Seffernick, J.	Personal Communication	Personal Communication	37	15	5096	5106	2003
15894174	None	adenine deaminase	ISS	142	9548740	Seffernick, J.	Personal Communication	Personal Communication	37	15	5096	5106	2003
15966158	None	adenine deaminase	ISS	142	9548740	Seffernick, J.	Personal Communication	Personal Communication	37	15	5096	5106	2003
16131535	None	adenine deaminase	ISS	142	9548740	Seffernick, J.	Personal Communication	Personal Communication	37	15	5096	5106	2003
16800920	None	adenine deaminase	ISS	142	9548740	Seffernick, J.	Personal Communication	Personal Communication	37	15	5096	5106	2003
16803782	None	adenine deaminase	ISS	142	9548740	Seffernick, J.	Personal Communication	Personal Communication	37	15	5096	5106	2003
17988972	None	adenine deaminase	ISS	142	9548740	Seffernick, J.	Personal Communication	Personal Communication	37	15	5096	5106	2003
20091148	None	adenine deaminase	ISS	142	9548740	Seffernick, J.	Personal Communication	Personal Communication	37	15	5096	5106	2003
21229012	None	adenine deaminase	ISS	142	9548740	Seffernick, J.	Personal Communication	Personal Communication	37	15	5096	5106	2003
22959903	None	adenine deaminase	ISS	142	9548740	Seffernick, J.	Personal Communication	Personal Communication	37	15	5096	5106	2003
22992070	None	adenine deaminase	ISS	142	9548740	Seffernick, J.	Personal Communication	Personal Communication	37	15	5096	5106	2003
23024035	None	adenine deaminase	ISS	142	9548740	Seffernick, J.	Personal Communication	Personal Communication	37	15	5096	5106	2003
23036854	None	adenine deaminase	ISS	142	9548740	Seffernick, J.	Personal Communication	Personal Communication	37	15	5096	5106	2003
23050245	None	adenine deaminase	ISS	142	9548740	Seffernick, J.	Personal Communication	Personal Communication	37	15	5096	5106	2003
23098485	None	adenine deaminase	ISS	142	9548740	Seffernick, J.	Personal Communication	Personal Communication	37	15	5096	5106	2003
23500397	None	adenine deaminase	ISS	142	9548740	Seffernick, J.	Personal Communication	Personal Communication	37	15	5096	5106	2003
24115019	None	adenine deaminase	ISS	142	9548740	Seffernick, J.	Personal Communication	Personal Communication	37	15	5096	5106	2003
1518868	adenosine deaminase	adenosine deaminase	IES	169	2387582	al-Ubaidi, M.R., et al.	Structural and functional analysis of the murine adenosine deaminase gene	Genomics	7	4	476	485	1990
3892028	adenosine deaminase	adenosine deaminase	CFM	169	2387582	al-Ubaidi, M.R., et al.	Structural and functional analysis of the murine adenosine deaminase gene	Genomics	7	4	476	485	1990
4557249	adenosine deaminase	adenosine deaminase	IES	171	12381379	Iwaki-Egawa, S. and Y. Watanabe	Characterization and purification of adenosine deaminase 1 from human and chicken liver	Comp Biochem Physiol B Biochem Mol Biol	133	2	173	182	2002
6680636	adenosine deaminase	adenosine deaminase	IES	169	2387582	al-Ubaidi, M.R., et al.	Structural and functional analysis of the murine adenosine deaminase gene	Genomics	7	4	476	485	1990
15802037	adenosine deaminase	adenosine deaminase	ISS	142	9548740	Seffernick, J.	Personal Communication	Personal Communication	37	15	5096	5106	2003
16129581	adenosine deaminase	adenosine deaminase	IES	170	1998686	Chang, Z.Y., et al.	Deduced amino acid sequence of Escherichia coli adenosine deaminase reveals evolutionarily conserved amino acid residues: implications for catalytic function	Biochemistry	30	8	2273	2280	1991
18426812	adenosine deaminase	adenosine deaminase	ISS	142	9548740	Seffernick, J.	Personal Communication	Personal Communication	37	15	5096	5106	2003
20141178	adenosine deaminase	adenosine deaminase	ISS	142	9548740	Seffernick, J.	Personal Communication	Personal Communication	37	15	5096	5106	2003
24113013	adenosine deaminase	adenosine deaminase	ISS	142	9548740	Seffernick, J.	Personal Communication	Personal Communication	37	15	5096	5106	2003
28373486	adenosine deaminase	adenosine deaminase	ISS	141	None	Brown, S.	Personal Communication	None	None	None	None	None	2003
113339	None	adenosine deaminase	ISS	142	9548740	Seffernick, J.	Personal Communication	Personal Communication	37	15	5096	5106	2003
224877	None	adenosine deaminase	ISS	142	9548740	Seffernick, J.	Personal Communication	Personal Communication	37	15	5096	5106	2003
1197210	None	adenosine deaminase	ISS	142	9548740	Seffernick, J.	Personal Communication	Personal Communication	37	15	5096	5106	2003
7495566	None	adenosine deaminase	ISS	142	9548740	Seffernick, J.	Personal Communication	Personal Communication	37	15	5096	5106	2003
15642744	None	adenosine deaminase	ISS	142	9548740	Seffernick, J.	Personal Communication	Personal Communication	37	15	5096	5106	2003
16760450	None	adenosine deaminase	ISS	142	9548740	Seffernick, J.	Personal Communication	Personal Communication	37	15	5096	5106	2003
16764811	None	adenosine deaminase	ISS	142	9548740	Seffernick, J.	Personal Communication	Personal Communication	37	15	5096	5106	2003
17538512	None	adenosine deaminase	ISS	142	9548740	Seffernick, J.	Personal Communication	Personal Communication	37	15	5096	5106	2003
22971486	None	adenosine deaminase	ISS	142	9548740	Seffernick, J.	Personal Communication	Personal Communication	37	15	5096	5106	2003
24376203	None	adenosine deaminase	ISS	142	9548740	Seffernick, J.	Personal Communication	Personal Communication	37	15	5096	5106	2003
171366	allantoinase	allantoinase	CFM	173	1803816	Buckholz, R.G. and T.G. Cooper	The allantoinase (DAL1) gene of Saccharomyces cerevisiae	Yeast	7	9	913	923	1991
627281	allantoinase	allantoinase	IES	172	8163532	Hayashi, S., et al.	Amphibian allantoinase. Molecular cloning, tissue distribution, and functional expression	J Biol Chem	269	16	12269	12276	1994
728827	allantoinase	allantoinase	IES	172	8163532	Hayashi, S., et al.	Amphibian allantoinase. Molecular cloning, tissue distribution, and functional expression	J Biol Chem	269	16	12269	12276	1994
6322218	allantoinase	allantoinase	ISS	142	9548740	Seffernick, J.	Personal Communication	Personal Communication	37	15	5096	5106	2003
18859883	None	allantoinase	ISS	142	9548740	Seffernick, J.	Personal Communication	Personal Communication	37	15	5096	5106	2003
21224568	None	allantoinase	ISS	142	9548740	Seffernick, J.	Personal Communication	Personal Communication	37	15	5096	5106	2003
21294264	None	allantoinase	ISS	142	9548740	Seffernick, J.	Personal Communication	Personal Communication	37	15	5096	5106	2003
12644702	ammelide aminohydrolase	ammelide aminohydrolase	CFM	189	1846859	Eaton, R.W. and J.S. Karns	Cloning and analysis of s-triazine catabolic genes from Pseudomonas sp. strain NRRLB-12227	J Bacteriol	173	3	1215	1222	1991
13022196	ammelide aminohydrolase	ammelide aminohydrolase	ISS	142	9548740	Seffernick, J.	Personal Communication	Personal Communication	37	15	5096	5106	2003
171053	AMP deaminase	AMP deaminase	CFM	186	2690949	Meyer, S.L., K.L. Kvalnes-Krick, and V.L. Schramm	Characterization of AMD, the AMP deaminase gene in yeast. Production of amd strain, cloning, nucleotide sequence, and properties of the protein	Biochemistry	28	22	8734	8743	1989
178547	AMP deaminase	AMP deaminase	ISS	142	9548740	Seffernick, J.	Personal Communication	Personal Communication	37	15	5096	5106	2003
399033	AMP deaminase	AMP deaminase	IES	182	8004104	Yamada, Y., H. Goto, and N. Ogasawara	A point mutation responsible for human erythrocyte AMP deaminase deficiency	Hum Mol Genet	3	2	331	334	1994
608499	AMP deaminase	AMP deaminase	ISS	142	9548740	Seffernick, J.	Personal Communication	Personal Communication	37	15	5096	5106	2003
644509	AMP deaminase	AMP deaminase	ISS	142	9548740	Seffernick, J.	Personal Communication	Personal Communication	37	15	5096	5106	2003
995562	AMP deaminase	AMP deaminase	ISS	142	9548740	Seffernick, J.	Personal Communication	Personal Communication	37	15	5096	5106	2003
2134756	AMP deaminase	AMP deaminase	ISS	142	9548740	Seffernick, J.	Personal Communication	Personal Communication	37	15	5096	5106	2003
2494043	AMP deaminase	AMP deaminase	IES	184	9133604	Wang, X., et al.	Cloning and expression of cDNA encoding heart-type isoform of AMP deaminase	Gene	188	2	285	290	1997
2494044	AMP deaminase	AMP deaminase	IES	185	9291127	Mahnke-Zizelman, D.K., et al.	Regulation of rat AMP deaminase 3 (isoform C) by development and skeletal muscle fibre type	Biochem J	326	None	521	529	1997
4502079	AMP deaminase	AMP deaminase	IES	183	12213808	Mahnke-Zizelman, D.K. and R.L. Sabina	N-terminal sequence and distal histidine residues are responsible for pH-regulated cytoplasmic membrane binding of human AMP deaminase isoform E	J Biol Chem	277	45	42654	42662	2002
4557311	AMP deaminase	AMP deaminase	ISS	142	9548740	Seffernick, J.	Personal Communication	Personal Communication	37	15	5096	5106	2003
5922016	AMP deaminase	AMP deaminase	IES	181	1429593	Bausch-Jurken, M.T., et al.	Molecular cloning of AMP deaminase isoform L. Sequence and bacterial expression of human AMPD2 cDNA	J Biol Chem	267	31	22407	22413	1992
5922018	AMP deaminase	AMP deaminase	ISS	142	9548740	Seffernick, J.	Personal Communication	Personal Communication	37	15	5096	5106	2003
6323606	AMP deaminase	AMP deaminase	ISS	142	9548740	Seffernick, J.	Personal Communication	Personal Communication	37	15	5096	5106	2003
6753048	AMP deaminase	AMP deaminase	IES	184	9133604	Wang, X., et al.	Cloning and expression of cDNA encoding heart-type isoform of AMP deaminase	Gene	188	2	285	290	1997
7484807	AMP deaminase	AMP deaminase	ISS	142	9548740	Seffernick, J.	Personal Communication	Personal Communication	37	15	5096	5106	2003
7638159	AMP deaminase	AMP deaminase	ISS	142	9548740	Seffernick, J.	Personal Communication	Personal Communication	37	15	5096	5106	2003
11359582	AMP deaminase	AMP deaminase	ISS	142	9548740	Seffernick, J.	Personal Communication	Personal Communication	37	15	5096	5106	2003
13928736	AMP deaminase	AMP deaminase	IES	185	9291127	Mahnke-Zizelman, D.K., et al.	Regulation of rat AMP deaminase 3 (isoform C) by development and skeletal muscle fibre type	Biochem J	326	None	521	529	1997
13938134	AMP deaminase	AMP deaminase	ISS	142	9548740	Seffernick, J.	Personal Communication	Personal Communication	37	15	5096	5106	2003
16945394	AMP deaminase	AMP deaminase	ISS	142	9548740	Seffernick, J.	Personal Communication	Personal Communication	37	15	5096	5106	2003
18404701	AMP deaminase	AMP deaminase	ISS	142	9548740	Seffernick, J.	Personal Communication	Personal Communication	37	15	5096	5106	2003
18859679	AMP deaminase	AMP deaminase	ISS	142	9548740	Seffernick, J.	Personal Communication	Personal Communication	37	15	5096	5106	2003
19111945	AMP deaminase	AMP deaminase	ISS	142	9548740	Seffernick, J.	Personal Communication	Personal Communication	37	15	5096	5106	2003
20302047	AMP deaminase	AMP deaminase	ISS	142	9548740	Seffernick, J.	Personal Communication	Personal Communication	37	15	5096	5106	2003
21264318	AMP deaminase	AMP deaminase	IES	181	1429593	Bausch-Jurken, M.T., et al.	Molecular cloning of AMP deaminase isoform L. Sequence and bacterial expression of human AMPD2 cDNA	J Biol Chem	267	31	22407	22413	1992
21294189	AMP deaminase	AMP deaminase	ISS	142	9548740	Seffernick, J.	Personal Communication	Personal Communication	37	15	5096	5106	2003
21311925	AMP deaminase	AMP deaminase	ISS	142	9548740	Seffernick, J.	Personal Communication	Personal Communication	37	15	5096	5106	2003
22832228	None	AMP deaminase	ISS	142	9548740	Seffernick, J.	Personal Communication	Personal Communication	37	15	5096	5106	2003
23484684	None	AMP deaminase	ISS	142	9548740	Seffernick, J.	Personal Communication	Personal Communication	37	15	5096	5106	2003
23619215	None	AMP deaminase	ISS	142	9548740	Seffernick, J.	Personal Communication	Personal Communication	37	15	5096	5106	2003
348315	aryldialkylphosphatase	aryldialkylphosphatase	CFM	162	1330830	Mulbry, W.W.	The aryldialkylphosphatase-encoding gene adpB from Nocardia sp. strain B-1: cloning, sequencing and expression in Escherichia coli	Gene	121	1	149	153	1992
6141557	aryldialkylphosphatase	aryldialkylphosphatase	IES	166	None	Oshiro, K., et al.	Molecular cloning and nucleotide sequencing of organophosphorus insecticide hydrolase gene from Arthrobacter sp. Strain B-5	J. Biosci. Bioeng.	87	None	531	534	1999
21222592	None	aryldialkylphosphatase	ISS	142	9548740	Seffernick, J.	Personal Communication	Personal Communication	37	15	5096	5106	2003
6226558	atrazine chlorohydrolase	atrazine chlorohydrolase	CFM	129	12450410	Seffernick, J.L., et al.	Atrazine chlorohydrolase from Pseudomonas sp. strain ADP is a metalloenzyme	Biochemistry	41	48	14430	14437	2002
1495997	beta-phosphoglucomutase	beta-phosphoglucomutase	CFM	87	12081483	Lahiri, S.D., et al.	Caught in the act: the structure of phosphorylated beta-phosphoglucomutase from Lactococcus lactis	Biochemistry	41	26	8351	8359	2002
3724126	None	beta-phosphoglucomutase	ISS	90	None	Brown, S.B.	Personal Communication	None	None	None	None	None	None
15672411	None	beta-phosphoglucomutase	ISS	90	None	Brown, S.B.	Personal Communication	None	None	None	None	None	None
15676305	None	beta-phosphoglucomutase	ISS	90	None	Brown, S.B.	Personal Communication	None	None	None	None	None	None
15801853	None	beta-phosphoglucomutase	ISS	90	None	Brown, S.B.	Personal Communication	None	None	None	None	None	None
15829106	None	beta-phosphoglucomutase	ISS	90	None	Brown, S.B.	Personal Communication	None	None	None	None	None	None
15895872	None	beta-phosphoglucomutase	ISS	90	None	Brown, S.B.	Personal Communication	None	None	None	None	None	None
16080508	None	beta-phosphoglucomutase	ISS	90	None	Brown, S.B.	Personal Communication	None	None	None	None	None	None
16802022	None	beta-phosphoglucomutase	ISS	90	None	Brown, S.B.	Personal Communication	None	None	None	None	None	None
17228553	None	beta-phosphoglucomutase	ISS	90	None	Brown, S.B.	Personal Communication	None	None	None	None	None	None
20807284	None	beta-phosphoglucomutase	ISS	90	None	Brown, S.B.	Personal Communication	None	None	None	None	None	None
23023302	None	beta-phosphoglucomutase	ISS	90	None	Brown, S.B.	Personal Communication	None	None	None	None	None	None
23023945	None	beta-phosphoglucomutase	ISS	90	None	Brown, S.B.	Personal Communication	None	None	None	None	None	None
23118917	None	beta-phosphoglucomutase	ISS	90	None	Brown, S.B.	Personal Communication	None	None	None	None	None	None
23129248	None	beta-phosphoglucomutase	ISS	90	None	Brown, S.B.	Personal Communication	None	None	None	None	None	None
28376999	None	beta-phosphoglucomutase	ISS	90	None	Brown, S.B.	Personal Communication	None	None	None	None	None	None
28377028	None	beta-phosphoglucomutase	ISS	90	None	Brown, S.B.	Personal Communication	None	None	None	None	None	None
48825076	None	beta-phosphoglucomutase	ISS	90	None	Brown, S.B.	Personal Communication	None	None	None	None	None	None
48826300	None	beta-phosphoglucomutase	ISS	90	None	Brown, S.B.	Personal Communication	None	None	None	None	None	None
48866179	None	beta-phosphoglucomutase	ISS	90	None	Brown, S.B.	Personal Communication	None	None	None	None	None	None
53799074	None	beta-phosphoglucomutase	ISS	90	None	Brown, S.B.	Personal Communication	None	None	None	None	None	None
118688	catechol 2,3-dioxygenase	catechol 2,3-dioxygenase	IES	648	2620833	Bartilson, M. and V. Shingler	Nucleotide sequence and expression of the catechol 2,3-dioxygenase-encoding gene of phenol-catabolizing Pseudomonas CF600	Gene	85	1	233	238	1989
127817	catechol 2,3-dioxygenase	catechol 2,3-dioxygenase	IES	646	3623105	Ghosal, D., I.S. You, and I.C. Gunsalus	Nucleotide sequence and expression of gene nahH of plasmid NAH7 and homology with gene xylE of TOL pWWO	Gene	55	1	19	28	1987
139842	catechol 2,3-dioxygenase	catechol 2,3-dioxygenase	IES	641	None	Kitayama, A., et al.	Cloning and characterization of extradiol aromatic ring-cleavage dioxygenases of Pseudomonas aeruginosa JI104	Journal of Fermentation and Bioengineering	82	3	217	223	1996
151128	catechol 2,3-dioxygenase	catechol 2,3-dioxygenase	IES	656	8125288	Yrjala, K., et al.	Cloning of cmpE, a plasmid-borne catechol 2,3-dioxygenase-encoding gene from the aromatic- and chloroaromatic-degrading Pseudomonas sp. HV3	Gene	138	1	119	121	1994
403537	catechol 2,3-dioxygenase	catechol 2,3-dioxygenase	ISS	649	8012572	Carrington, B., et al.	The lower pathway operon for benzoate catabolism in biphenyl-utilizing Pseudomonas sp. strain IC and the nucleotide sequence of the bphE gene for catechol 2,3-dioxygenase	Microbiology	140	None	499	508	1994
540972	catechol 2,3-dioxygenase	catechol 2,3-dioxygenase	ISS	598	None	Brown, S.	None	Personal Communication	None	None	None	None	2003
953231	catechol 2,3-dioxygenase	catechol 2,3-dioxygenase	IES	654	8633871	Kukor, J.J. and R.H. Olsen	Catechol 2,3-dioxygenases functional in oxygen-limited (hypoxic) environments	Appl Environ Microbiol	62	5	1728	1740	1996
1085686	catechol 2,3-dioxygenase	catechol 2,3-dioxygenase	IES	633	7702624	Moon, J., et al.	Cloning and sequencing of the catechol 2,3-dioxygenase gene of Alcaligenes sp. KF711	Biochem Biophys Res Commun	208	3	943	949	1995
1707308	catechol 2,3-dioxygenase	catechol 2,3-dioxygenase	ISS	598	None	Brown, S.	None	Personal Communication	None	None	None	None	2003
1707312	catechol 2,3-dioxygenase	catechol 2,3-dioxygenase	ISS	598	None	Brown, S.	None	Personal Communication	None	None	None	None	2003
1722889	catechol 2,3-dioxygenase	catechol 2,3-dioxygenase	IES	647	1672868	Benjamin, R.C., J.A. Voss, and D.A. Kunz	Nucleotide sequence of xylE from the TOL pDK1 plasmid and structural comparison with isofunctional catechol-2,3-dioxygenase genes from TOL, pWW0 and NAH7	J Bacteriol	173	8	2724	2728	1991
2120670	catechol 2,3-dioxygenase	catechol 2,3-dioxygenase	IES	645	8713131	Lee, J., et al.	Structure of catechol 2,3-dioxygenase gene encoded in chromosomal DNA of Pseudomonas putida KF715	Biochem Biophys Res Commun	224	3	831	836	1996
2147172	catechol 2,3-dioxygenase	catechol 2,3-dioxygenase	IES	634	7768806	Kim, E. and G.J. Zylstra	Molecular and biochemical characterization of two meta-cleavage dioxygenases involved in biphenyl and m-xylene degradation by Beijerinckia sp. strain B1	J Bacteriol	177	11	3095	3103	1995
2627152	catechol 2,3-dioxygenase	catechol 2,3-dioxygenase	IES	631	9025282	Fujii, T., M. Takeo, and Y. Maeda	Plasmid-encoded genes specifying aniline oxidation from Acinetobacter sp. strain YAA	Microbiology	143	None	93	99	1997
3046913	catechol 2,3-dioxygenase	catechol 2,3-dioxygenase	IES	639	9561730	Duffner, F.M. and R. Muller	A novel phenol hydroxylase and catechol 2,3-dioxygenase from the thermophilic Bacillus thermoleovorans strain A2: nucleotide sequence and analysis of the genes	FEMS Microbiol Lett	161	1	37	45	1998
3293055	catechol 2,3-dioxygenase	catechol 2,3-dioxygenase	IES	653	12501294	Ouchiyama, N., S. Miyachi, and T. Omori	Cloning and nucleotide sequence of carbazole catabolic genes from Pseudomonas stutzeri strain OM1, isolated from activated sludge	J Gen Appl Microbiol	44	1	57	63	1998
3929478	catechol 2,3-dioxygenase	catechol 2,3-dioxygenase	IES	636	9451836	Parales, R.E., T.A. Ontl, and D.T. Gibson	Cloning and sequence analysis of a catechol 2,3-dioxygenase gene from the nitrobenzene-degrading strain Comamonas sp JS765	J Ind Microbiol Biotechnol	19	5	385	391	1997
4104766	catechol 2,3-dioxygenase	catechol 2,3-dioxygenase	ISS	652	10713446	Bosch, R., E. Garcia-Valdes, and E.R. Moore	Complete nucleotide sequence and evolutionary significance of a chromosomally encoded naphthalene-degradation lower pathway from Pseudomonas stutzeri AN10	Gene	245	1	65	74	2000
4160464	catechol 2,3-dioxygenase	catechol 2,3-dioxygenase	IES	643	9973359	Mars, A.E., et al.	Conversion of 3-chlorocatechol by various catechol 2,3-dioxygenases and sequence analysis of the chlorocatechol dioxygenase region of Pseudomonas putida GJ31	J Bacteriol	181	4	1309	1318	1999
6048987	catechol 2,3-dioxygenase	catechol 2,3-dioxygenase	IES	635	10448110	Laurie, A.D. and G. Lloyd-Jones	Conserved and hybrid meta-cleavage operons from PAH-degrading Burkholderia RP007	Biochem Biophys Res Commun	262	1	308	314	1999
6048992	catechol 2,3-dioxygenase	catechol 2,3-dioxygenase	IES	635	10448110	Laurie, A.D. and G. Lloyd-Jones	Conserved and hybrid meta-cleavage operons from PAH-degrading Burkholderia RP007	Biochem Biophys Res Commun	262	1	308	314	1999
7109222	catechol 2,3-dioxygenase	catechol 2,3-dioxygenase	IES	651	10987148	Noh, S.J., et al.	Cloning and nucleotide sequence analysis of xylE gene responsible for meta-cleavage of 4-chlorocatechol from Pseudomonas sp. S-47	Mol Cells	10	4	475	479	2000
7450252	catechol 2,3-dioxygenase	catechol 2,3-dioxygenase	IES	632	9588193	Kang, B.S., et al.	Structure of catechol 2,3-dioxygenase gene from Alcaligenes eutrophus 335	Biochem Biophys Res Commun	245	3	791	796	1998
7450253	catechol 2,3-dioxygenase	catechol 2,3-dioxygenase	IES	630	9299526	Moon, J., et al.	Characterization of the gene encoding catechol 2,3-dioxygenase from Achromobacter xylosoxidans KF701	Biochem Biophys Res Commun	238	2	430	435	1997
7450254	catechol 2,3-dioxygenase	catechol 2,3-dioxygenase	IES	642	9175755	Oh, J.M., et al.	Structure of catechol 2,3-dioxygenase gene encoded in TOM plasmid of Pseudomonas cepacia G4	Biochem Biophys Res Commun	234	3	578	581	1997
7450255	catechol 2,3-dioxygenase	catechol 2,3-dioxygenase	IES	650	9614705	Murakami, S., et al.	Purification, characterization, and gene analysis of catechol 2,3-dioxygenase from the aniline-assimilating bacterium Pseudomonas species AW-2	Biosci Biotechnol Biochem	62	4	747	752	1998
7672528	catechol 2,3-dioxygenase	catechol 2,3-dioxygenase	IES	638	11054550	Duffner, F.M., et al.	Phenol/cresol degradation by the thermophilic Bacillus thermoglucosidasius A7: cloning and sequence analysis of five genes involved in the pathway	Gene	256	1	215	221	2000
9711697	catechol 2,3-dioxygenase	catechol 2,3-dioxygenase	IES	657	10899588	Lu, J., et al.	Cloning and expression of genes encoding meta-cleavage enzymes from 4,6-dimethyldibenzothiophene-degrading Sphingomonas strain TZS-7	Biochim Biophys Acta	1492	2	493	498	2000
10956982	catechol 2,3-dioxygenase	catechol 2,3-dioxygenase	ISS	640	10049392	Romine, M.F., et al.	Complete sequence of a 184-kilobase catabolic plasmid from Sphingomonas aromaticivorans F199	J Bacteriol	181	5	1585	1602	1999
20162473	catechol 2,3-dioxygenase	catechol 2,3-dioxygenase	ISS	598	None	Brown, S.	None	Personal Communication	None	None	None	None	2003
21552577	catechol 2,3-dioxygenase	catechol 2,3-dioxygenase	ISS	598	None	Brown, S.	None	Personal Communication	None	None	None	None	2003
48768083	catechol 2,3-dioxygenase	catechol 2,3-dioxygenase	ISS	598	None	Brown, S.	None	Personal Communication	None	None	None	None	2003
628501	None	catechol 2,3-dioxygenase	ISS	644	7753034	Herrmann, H., et al.	Localization and organization of phenol degradation genes of Pseudomonas putida strain H	Mol Gen Genet	247	2	240	246	1995
2660680	None	catechol 2,3-dioxygenase	ISS	598	None	Brown, S.	None	Personal Communication	None	None	None	None	2003
3845552	None	catechol 2,3-dioxygenase	ISS	637	9802031	Arai, H., et al.	Adaptation of Comamonas testosteroni TA441 to utilize phenol: organization and regulation of the genes involved in phenol degradation	Microbiology	144	None	2895	2903	1998
4204379	None	catechol 2,3-dioxygenase	ISS	598	None	Brown, S.	None	Personal Communication	None	None	None	None	2003
4204384	None	catechol 2,3-dioxygenase	ISS	598	None	Brown, S.	None	Personal Communication	None	None	None	None	2003
5851796	None	catechol 2,3-dioxygenase	ISS	655	None	Nakamura, K., H. Ishida, and T. Iizumi	Constitutive trichloroethylene degradation led by tac promoter chromosomally integrated upstream of phenol hydroxylase genes of Ralstonia sp KN1 and its nucleotide sequence analysis	Journal of Bioscience and Bioengineering	89	1	47	54	2000
14715448	None	catechol 2,3-dioxygenase	ISS	598	None	Brown, S.	None	Personal Communication	None	None	None	None	2003
21038974	None	catechol 2,3-dioxygenase	ISS	598	None	Brown, S.	None	Personal Communication	None	None	None	None	2003
22035885	None	catechol 2,3-dioxygenase	ISS	598	None	Brown, S.	None	Personal Communication	None	None	None	None	2003
23102519	None	catechol 2,3-dioxygenase	ISS	598	None	Brown, S.	None	Personal Communication	None	None	None	None	2003
23106456	None	catechol 2,3-dioxygenase	ISS	598	None	Brown, S.	None	Personal Communication	None	None	None	None	2003
23106464	None	catechol 2,3-dioxygenase	ISS	598	None	Brown, S.	None	Personal Communication	None	None	None	None	2003
28556399	None	catechol 2,3-dioxygenase	ISS	598	None	Brown, S.	None	Personal Communication	None	None	None	None	2003
28556406	None	catechol 2,3-dioxygenase	ISS	598	None	Brown, S.	None	Personal Communication	None	None	None	None	2003
28556420	None	catechol 2,3-dioxygenase	ISS	598	None	Brown, S.	None	Personal Communication	None	None	None	None	2003
28556644	None	catechol 2,3-dioxygenase	ISS	598	None	Brown, S.	None	Personal Communication	None	None	None	None	2003
28556653	None	catechol 2,3-dioxygenase	ISS	598	None	Brown, S.	None	Personal Communication	None	None	None	None	2003
29647416	None	catechol 2,3-dioxygenase	ISS	598	None	Brown, S.	None	Personal Communication	None	None	None	None	2003
30038532	None	catechol 2,3-dioxygenase	ISS	598	None	Brown, S.	None	Personal Communication	None	None	None	None	2003
32469929	None	catechol 2,3-dioxygenase	ISS	598	None	Brown, S.	None	Personal Communication	None	None	None	None	2003
32967103	None	catechol 2,3-dioxygenase	ISS	598	None	Brown, S.	None	Personal Communication	None	None	None	None	2003
116506	chloromuconate cycloisomerase	chloromuconate cycloisomerase	ISS	392	12181365	Petriv OI, Pilgrim DB, Rachubinski RA, Titorenko VI	RNA interference of peroxisome-related genes in C. elegans: a new model for human peroxisomal disorders	Physiol Genomics	10	2	79	91	2002
135651	chloromuconate cycloisomerase	chloromuconate cycloisomerase	CFM	394	14661953	Klenchin VA, Taylor Ringia EA, Gerlt JA, Rayment I	Evolution of enzymatic activity in the enolase superfamily: structural and mutagenic studies of the mechanism of the reaction catalyzed by o-succinylbenzoate synthase from Escherichia coli	Biochemistry	42	49	14427	14433	2003
141917	chloromuconate cycloisomerase	chloromuconate cycloisomerase	IES	395	10940013	Cheng Q, Thomas SM, Kostichka K, Valentine JR, Nagarajan V	Genetic analysis of a gene cluster for cyclohexanol oxidation in Acinetobacter sp. Strain SE19 by in vitro transposition	J Bacteriol	182	17	4744	4751	2000
150773	chloromuconate cycloisomerase	chloromuconate cycloisomerase	ISS	392	12181365	Petriv OI, Pilgrim DB, Rachubinski RA, Titorenko VI	RNA interference of peroxisome-related genes in C. elegans: a new model for human peroxisomal disorders	Physiol Genomics	10	2	79	91	2002
2935031	chloromuconate cycloisomerase	chloromuconate cycloisomerase	IES	412	9495745	Eulberg D, Kourbatova EM, Golovleva LA, Schlomann M	Evolutionary relationship between chlorocatechol catabolic enzymes from Rhodococcus opacus 1CP and their counterparts in proteobacteria: sequence divergence and functional convergence	J Bacteriol	180	5	1082	1094	1998
3643989	chloromuconate cycloisomerase	chloromuconate cycloisomerase	ISS	397	10417336	Chevet E, Lemaitre G, Cailleret K, Dahan S, Bergeron JJ, Katinka MD	Identification and characterization of an intracellular protein complex that binds fibroblast growth factor-2 in bovine brain	Biochem J	341	0	713	723	1999
11270764	chloromuconate cycloisomerase	chloromuconate cycloisomerase	ISS	17	None	Gerlt, J.A.	Personal Communication	None	None	None	None	None	2003
14209510	chloromuconate cycloisomerase	chloromuconate cycloisomerase	ISS	400	8051146	Preisig-Muller R, Guhnemann-Schafer K, Kindl H	Domains of the tetrafunctional protein acting in glyoxysomal fatty acid beta-oxidation. Demonstration of epimerase and isomerase activities on a peptide lacking hydratase activity	J Biol Chem	269	32	20475	20481	1994
23094408	chloromuconate cycloisomerase	chloromuconate cycloisomerase	IES	413	12218013	Moiseeva OV, Solyanikova IP, Kaschabek SR, Groning J, Thiel M, Golovleva LA, Schlomann M	A new modified ortho cleavage pathway of 3-chlorocatechol degradation by Rhodococcus opacus 1CP: genetic and biochemical evidence	J Bacteriol	184	19	5282	5292	2002
48788203	chloromuconate cycloisomerase	chloromuconate cycloisomerase	ISS	17	None	Gerlt, J.A.	Personal Communication	None	None	None	None	None	2003
135517	None	chloromuconate cycloisomerase	ISS	393	7558027	FitzPatrick DR, Germain-Lee E, Valle D	Isolation and characterization of rat and human cDNAs encoding a novel putative peroxisomal enoyl-CoA hydratase	Genomics	27	3	457	466	1995
1747426	None	chloromuconate cycloisomerase	ISS	36	None	Brown, S.B.	Personal Communication	None	None	None	None	None	None
7688269	None	chloromuconate cycloisomerase	ISS	575	11208799	Potrawfke T, Armengaud J, Wittich RM	Chlorocatechols substituted at positions 4 and 5 are substrates of the broad-spectrum chlorocatechol 1,2-dioxygenase of Pseudomonas chlororaphis RW71	J Bacteriol	183	3	997	1011	2001
15026865	None	chloromuconate cycloisomerase	ISS	17	None	Gerlt, J.A.	Personal Communication	None	None	None	None	None	2003
19386505	None	chloromuconate cycloisomerase	ISS	401	11097912	van Dijk K, Nelson EB	Fatty acid competition as a mechanism by which Enterobacter cloacae suppresses Pythium ultimum sporangium germination and damping-off	Appl Environ Microbiol	66	12	5340	5347	2000
563865	crotonobetainyl-CoA hydratase	crotonobetainyl-CoA hydratase	CFM	53	11551212	Elssner, T., et al.	Involvement of coenzyme A esters and two new enzymes, an enoyl-CoA hydratase and a CoA-transferase, in the hydration of crotonobetaine to L-carnitine by Escherichia coli	Biochemistry	40	37	11140	11148	2001
21542398	crotonobetainyl-CoA hydratase	crotonobetainyl-CoA hydratase	IES	53	11551212	Elssner, T., et al.	Involvement of coenzyme A esters and two new enzymes, an enoyl-CoA hydratase and a CoA-transferase, in the hydration of crotonobetaine to L-carnitine by Escherichia coli	Biochemistry	40	37	11140	11148	2001
13474207	None	crotonobetainyl-CoA hydratase	ISS	57	None	Brown, S.B.	Personal Communication	None	None	None	None	None	None
15799719	None	crotonobetainyl-CoA hydratase	ISS	57	None	Brown, S.B.	Personal Communication	None	None	None	None	None	None
15966006	None	crotonobetainyl-CoA hydratase	ISS	57	None	Brown, S.B.	Personal Communication	None	None	None	None	None	None
16128030	None	crotonobetainyl-CoA hydratase	ISS	57	None	Brown, S.B.	Personal Communication	None	None	None	None	None	None
16759063	None	crotonobetainyl-CoA hydratase	ISS	57	None	Brown, S.B.	Personal Communication	None	None	None	None	None	None
16763460	None	crotonobetainyl-CoA hydratase	ISS	57	None	Brown, S.B.	Personal Communication	None	None	None	None	None	None
21321918	None	crotonobetainyl-CoA hydratase	ISS	57	None	Brown, S.B.	Personal Communication	None	None	None	None	None	None
21542007	None	crotonobetainyl-CoA hydratase	ISS	57	None	Brown, S.B.	Personal Communication	None	None	None	None	None	None
24111482	None	crotonobetainyl-CoA hydratase	ISS	57	None	Brown, S.B.	Personal Communication	None	None	None	None	None	None
26245960	None	crotonobetainyl-CoA hydratase	ISS	57	None	Brown, S.B.	Personal Communication	None	None	None	None	None	None
29336605	None	crotonobetainyl-CoA hydratase	ISS	57	None	Brown, S.B.	Personal Communication	None	None	None	None	None	None
29336716	None	crotonobetainyl-CoA hydratase	ISS	57	None	Brown, S.B.	Personal Communication	None	None	None	None	None	None
29336747	None	crotonobetainyl-CoA hydratase	ISS	391	11409545	Engemann C, Elssner T, Kleber HP	Biotransformation of crotonobetaine to L(-)-carnitine in Proteus sp	Arch Microbiol	175	5	353	359	2001
11269128	cyclohex-1-enecarboxyl-CoA hydratase	cyclohex-1-enecarboxyl-CoA hydratase	IES	429	9177244	Egland PG, Pelletier DA, Dispensa M, Gibson J, Harwood CS	A cluster of bacterial genes for anaerobic benzene ring biodegradation	Proc Natl Acad Sci U S A	94	12	6484	6489	1997
22962638	None	cyclohex-1-enecarboxyl-CoA hydratase	ISS	57	None	Brown, S.B.	Personal Communication	None	None	None	None	None	None
17366034	cyclohexa-1,5-dienecarbonyl-CoA hydratase	cyclohexa-1,5-dienecarbonyl-CoA hydratase	CFM	60	9738901	Laempe, D., et al.	Cyclohexa-1,5-diene-1-carbonyl-CoA hydratase [corrected], an enzyme involved in anaerobic metabolism of benzoyl-CoA in the denitrifying bacterium Thauera aromatica	Eur J Biochem	255	3	618	627	1998
23013978	None	cyclohexa-1,5-dienecarbonyl-CoA hydratase	ISS	57	None	Brown, S.B.	Personal Communication	None	None	None	None	None	None
48844983	None	cyclohexa-1,5-dienecarbonyl-CoA hydratase	ISS	57	None	Brown, S.B.	Personal Communication	None	None	None	None	None	None
1246354	cytosine deaminase	cytosine deaminase	ISS	142	9548740	Seffernick, J.	Personal Communication	Personal Communication	37	15	5096	5106	2003
1657533	cytosine deaminase	cytosine deaminase	ISS	142	9548740	Seffernick, J.	Personal Communication	Personal Communication	37	15	5096	5106	2003
15595634	cytosine deaminase	cytosine deaminase	ISS	142	9548740	Seffernick, J.	Personal Communication	Personal Communication	37	15	5096	5106	2003
15602430	cytosine deaminase	cytosine deaminase	ISS	142	9548740	Seffernick, J.	Personal Communication	Personal Communication	37	15	5096	5106	2003
15800066	cytosine deaminase	cytosine deaminase	ISS	142	9548740	Seffernick, J.	Personal Communication	Personal Communication	37	15	5096	5106	2003
16120505	cytosine deaminase	cytosine deaminase	ISS	142	9548740	Seffernick, J.	Personal Communication	Personal Communication	37	15	5096	5106	2003
16128322	cytosine deaminase	cytosine deaminase	CFM	163	10669789	Porter, D.J.	Escherichia coli cytosine deaminase: the kinetics and thermodynamics for binding of cytosine to the apoenzyme and the Zn(2+) holoenzyme are similar	Biochim Biophys Acta	1476	2	239	252	2000
16762096	cytosine deaminase	cytosine deaminase	ISS	142	9548740	Seffernick, J.	Personal Communication	Personal Communication	37	15	5096	5106	2003
16766629	cytosine deaminase	cytosine deaminase	ISS	142	9548740	Seffernick, J.	Personal Communication	Personal Communication	37	15	5096	5106	2003
2443394	None	cytosine deaminase	ISS	142	9548740	Seffernick, J.	Personal Communication	Personal Communication	37	15	5096	5106	2003
13474471	None	cytosine deaminase	ISS	142	9548740	Seffernick, J.	Personal Communication	Personal Communication	37	15	5096	5106	2003
15899485	None	cytosine deaminase	ISS	142	9548740	Seffernick, J.	Personal Communication	Personal Communication	37	15	5096	5106	2003
15922734	None	cytosine deaminase	ISS	142	9548740	Seffernick, J.	Personal Communication	Personal Communication	37	15	5096	5106	2003
16263735	None	cytosine deaminase	ISS	142	9548740	Seffernick, J.	Personal Communication	Personal Communication	37	15	5096	5106	2003
17546313	None	cytosine deaminase	ISS	142	9548740	Seffernick, J.	Personal Communication	Personal Communication	37	15	5096	5106	2003
18309738	None	cytosine deaminase	ISS	142	9548740	Seffernick, J.	Personal Communication	Personal Communication	37	15	5096	5106	2003
19551325	None	cytosine deaminase	ISS	142	9548740	Seffernick, J.	Personal Communication	Personal Communication	37	15	5096	5106	2003
22958674	None	cytosine deaminase	ISS	142	9548740	Seffernick, J.	Personal Communication	Personal Communication	37	15	5096	5106	2003
22966216	None	cytosine deaminase	ISS	142	9548740	Seffernick, J.	Personal Communication	Personal Communication	37	15	5096	5106	2003
22983627	None	cytosine deaminase	ISS	142	9548740	Seffernick, J.	Personal Communication	Personal Communication	37	15	5096	5106	2003
23062754	None	cytosine deaminase	ISS	142	9548740	Seffernick, J.	Personal Communication	Personal Communication	37	15	5096	5106	2003
23103117	None	cytosine deaminase	ISS	142	9548740	Seffernick, J.	Personal Communication	Personal Communication	37	15	5096	5106	2003
23336356	None	cytosine deaminase	ISS	142	9548740	Seffernick, J.	Personal Communication	Personal Communication	37	15	5096	5106	2003
23464639	None	cytosine deaminase	ISS	142	9548740	Seffernick, J.	Personal Communication	Personal Communication	37	15	5096	5106	2003
4699607	delta(3,5)-delta(2,4)-dienoyl-CoA isomerase	delta(3,5)-delta(2,4)-dienoyl-CoA isomerase	IES	46	9739087	Modis, Y., et al.	The crystal structure of dienoyl-CoA isomerase at 1.5 A resolution reveals the importance of aspartate and glutamate sidechains for catalysis	Structure	6	8	957	970	1998
6015047	delta(3,5)-delta(2,4)-dienoyl-CoA isomerase	delta(3,5)-delta(2,4)-dienoyl-CoA isomerase	CFM	46	9739087	Modis, Y., et al.	The crystal structure of dienoyl-CoA isomerase at 1.5 A resolution reveals the importance of aspartate and glutamate sidechains for catalysis	Structure	6	8	957	970	1998
12018256	delta(3,5)-delta(2,4)-dienoyl-CoA isomerase	delta(3,5)-delta(2,4)-dienoyl-CoA isomerase	ISS	57	None	Brown, S.B.	Personal Communication	None	None	None	None	None	None
3355325	None	delta(3,5)-delta(2,4)-dienoyl-CoA isomerase	ISS	57	None	Brown, S.B.	Personal Communication	None	None	None	None	None	None
4503447	None	delta(3,5)-delta(2,4)-dienoyl-CoA isomerase	ISS	57	None	Brown, S.B.	Personal Communication	None	None	None	None	None	None
7949037	None	delta(3,5)-delta(2,4)-dienoyl-CoA isomerase	ISS	57	None	Brown, S.B.	Personal Communication	None	None	None	None	None	None
15080016	None	delta(3,5)-delta(2,4)-dienoyl-CoA isomerase	ISS	57	None	Brown, S.B.	Personal Communication	None	None	None	None	None	None
15239823	None	delta(3,5)-delta(2,4)-dienoyl-CoA isomerase	ISS	57	None	Brown, S.B.	Personal Communication	None	None	None	None	None	None
15597018	None	delta(3,5)-delta(2,4)-dienoyl-CoA isomerase	ISS	57	None	Brown, S.B.	Personal Communication	None	None	None	None	None	None
15610910	None	delta(3,5)-delta(2,4)-dienoyl-CoA isomerase	ISS	57	None	Brown, S.B.	Personal Communication	None	None	None	None	None	None
15826953	None	delta(3,5)-delta(2,4)-dienoyl-CoA isomerase	ISS	57	None	Brown, S.B.	Personal Communication	None	None	None	None	None	None
16124608	None	delta(3,5)-delta(2,4)-dienoyl-CoA isomerase	ISS	57	None	Brown, S.B.	Personal Communication	None	None	None	None	None	None
16924265	None	delta(3,5)-delta(2,4)-dienoyl-CoA isomerase	ISS	57	None	Brown, S.B.	Personal Communication	None	None	None	None	None	None
17534483	None	delta(3,5)-delta(2,4)-dienoyl-CoA isomerase	ISS	57	None	Brown, S.B.	Personal Communication	None	None	None	None	None	None
17536985	None	delta(3,5)-delta(2,4)-dienoyl-CoA isomerase	ISS	392	12181365	Petriv OI, Pilgrim DB, Rachubinski RA, Titorenko VI	RNA interference of peroxisome-related genes in C. elegans: a new model for human peroxisomal disorders	Physiol Genomics	10	2	79	91	2002
19920382	None	delta(3,5)-delta(2,4)-dienoyl-CoA isomerase	ISS	57	None	Brown, S.B.	Personal Communication	None	None	None	None	None	None
20160715	None	delta(3,5)-delta(2,4)-dienoyl-CoA isomerase	ISS	57	None	Brown, S.B.	Personal Communication	None	None	None	None	None	None
24213732	None	delta(3,5)-delta(2,4)-dienoyl-CoA isomerase	ISS	57	None	Brown, S.B.	Personal Communication	None	None	None	None	None	None
26990733	None	delta(3,5)-delta(2,4)-dienoyl-CoA isomerase	ISS	57	None	Brown, S.B.	Personal Communication	None	None	None	None	None	None
28869906	None	delta(3,5)-delta(2,4)-dienoyl-CoA isomerase	ISS	57	None	Brown, S.B.	Personal Communication	None	None	None	None	None	None
31206599	None	delta(3,5)-delta(2,4)-dienoyl-CoA isomerase	ISS	57	None	Brown, S.B.	Personal Communication	None	None	None	None	None	None
32412906	None	delta(3,5)-delta(2,4)-dienoyl-CoA isomerase	ISS	57	None	Brown, S.B.	Personal Communication	None	None	None	None	None	None
48733167	None	delta(3,5)-delta(2,4)-dienoyl-CoA isomerase	ISS	57	None	Brown, S.B.	Personal Communication	None	None	None	None	None	None
66045688	None	delta(3,5)-delta(2,4)-dienoyl-CoA isomerase	ISS	57	None	Brown, S.B.	Personal Communication	None	None	None	None	None	None
20150361	deoxy-d-mannose-octulosonate 8-phosphate phosphatase	deoxy-d-mannose-octulosonate 8-phosphate phosphatase	IES	114	12639950	Wu, J. and R.W. Woodard	Escherichia coli YrbI is 3-deoxy-D-manno-octulosonate 8-phosphate phosphatase	J Biol Chem	278	20	18117	18123	2003
20150626	deoxy-d-mannose-octulosonate 8-phosphate phosphatase	deoxy-d-mannose-octulosonate 8-phosphate phosphatase	CFM	114	12639950	Wu, J. and R.W. Woodard	Escherichia coli YrbI is 3-deoxy-D-manno-octulosonate 8-phosphate phosphatase	J Biol Chem	278	20	18117	18123	2003
10697122	None	deoxy-d-mannose-octulosonate 8-phosphate phosphatase	ISS	90	None	Brown, S.B.	Personal Communication	None	None	None	None	None	None
15599654	None	deoxy-d-mannose-octulosonate 8-phosphate phosphatase	ISS	90	None	Brown, S.B.	Personal Communication	None	None	None	None	None	None
15602389	None	deoxy-d-mannose-octulosonate 8-phosphate phosphatase	ISS	90	None	Brown, S.B.	Personal Communication	None	None	None	None	None	None
15607107	None	deoxy-d-mannose-octulosonate 8-phosphate phosphatase	ISS	90	None	Brown, S.B.	Personal Communication	None	None	None	None	None	None
15612543	None	deoxy-d-mannose-octulosonate 8-phosphate phosphatase	ISS	90	None	Brown, S.B.	Personal Communication	None	None	None	None	None	None
15676268	None	deoxy-d-mannose-octulosonate 8-phosphate phosphatase	ISS	90	None	Brown, S.B.	Personal Communication	None	None	None	None	None	None
20092564	None	deoxy-d-mannose-octulosonate 8-phosphate phosphatase	ISS	90	None	Brown, S.B.	Personal Communication	None	None	None	None	None	None
21243695	None	deoxy-d-mannose-octulosonate 8-phosphate phosphatase	ISS	90	None	Brown, S.B.	Personal Communication	None	None	None	None	None	None
23467284	None	deoxy-d-mannose-octulosonate 8-phosphate phosphatase	ISS	90	None	Brown, S.B.	Personal Communication	None	None	None	None	None	None
23470993	None	deoxy-d-mannose-octulosonate 8-phosphate phosphatase	ISS	90	None	Brown, S.B.	Personal Communication	None	None	None	None	None	None
26987692	None	deoxy-d-mannose-octulosonate 8-phosphate phosphatase	ISS	90	None	Brown, S.B.	Personal Communication	None	None	None	None	None	None
33632245	None	deoxy-d-mannose-octulosonate 8-phosphate phosphatase	ISS	90	None	Brown, S.B.	Personal Communication	None	None	None	None	None	None
48732488	None	deoxy-d-mannose-octulosonate 8-phosphate phosphatase	ISS	90	None	Brown, S.B.	Personal Communication	None	None	None	None	None	None
67156187	None	deoxy-d-mannose-octulosonate 8-phosphate phosphatase	ISS	90	None	Brown, S.B.	Personal Communication	None	None	None	None	None	None
3122248	d-hydantoinase	d-hydantoinase	ISS	142	9548740	Seffernick, J.	Personal Communication	Personal Communication	37	15	5096	5106	2003
3122249	d-hydantoinase	d-hydantoinase	IES	191	7765480	Mukohara, Y., et al.	A thermostable hydantoinase of Bacillus stearothermophilus NS1122A: cloning, sequencing, and high expression of the enzyme gene, and some properties of the expressed enzyme	Biosci Biotechnol Biochem	58	9	1621	1626	1994
3334230	d-hydantoinase	d-hydantoinase	IES	192	9434154	Chien, H.R., et al.	Identification of the open reading frame for the Pseudomonas putida D-hydantoinase gene and expression of the gene in Escherichia coli	Biochim Biophys Acta	1395	1	68	77	1998
15595638	d-hydantoinase	d-hydantoinase	ISS	142	9548740	Seffernick, J.	Personal Communication	Personal Communication	37	15	5096	5106	2003
18478562	d-hydantoinase	d-hydantoinase	ISS	142	9548740	Seffernick, J.	Personal Communication	Personal Communication	37	15	5096	5106	2003
21362600	d-hydantoinase	d-hydantoinase	ISS	142	9548740	Seffernick, J.	Personal Communication	Personal Communication	37	15	5096	5106	2003
21730171	d-hydantoinase	d-hydantoinase	CFM	133	12079340	Abendroth, J., K. Niefind, and D. Schomburg	X-ray structure of a dihydropyrimidinase from Thermus sp. at 1.3 A resolution	J Mol Biol	320	1	143	156	2002
22988246	d-hydantoinase	d-hydantoinase	ISS	142	9548740	Seffernick, J.	Personal Communication	Personal Communication	37	15	5096	5106	2003
23062845	d-hydantoinase	d-hydantoinase	ISS	142	9548740	Seffernick, J.	Personal Communication	Personal Communication	37	15	5096	5106	2003
23200220	d-hydantoinase	d-hydantoinase	ISS	142	9548740	Seffernick, J.	Personal Communication	Personal Communication	37	15	5096	5106	2003
9759387	None	d-hydantoinase	ISS	142	9548740	Seffernick, J.	Personal Communication	Personal Communication	37	15	5096	5106	2003
13471607	None	d-hydantoinase	ISS	142	9548740	Seffernick, J.	Personal Communication	Personal Communication	37	15	5096	5106	2003
13872973	None	d-hydantoinase	ISS	142	9548740	Seffernick, J.	Personal Communication	Personal Communication	37	15	5096	5106	2003
15803410	None	d-hydantoinase	ISS	142	9548740	Seffernick, J.	Personal Communication	Personal Communication	37	15	5096	5106	2003
15889657	None	d-hydantoinase	ISS	142	9548740	Seffernick, J.	Personal Communication	Personal Communication	37	15	5096	5106	2003
15966207	None	d-hydantoinase	ISS	142	9548740	Seffernick, J.	Personal Communication	Personal Communication	37	15	5096	5106	2003
17380572	None	d-hydantoinase	ISS	142	9548740	Seffernick, J.	Personal Communication	Personal Communication	37	15	5096	5106	2003
17936268	None	d-hydantoinase	ISS	142	9548740	Seffernick, J.	Personal Communication	Personal Communication	37	15	5096	5106	2003
17987927	None	d-hydantoinase	ISS	142	9548740	Seffernick, J.	Personal Communication	Personal Communication	37	15	5096	5106	2003
21224722	None	d-hydantoinase	ISS	142	9548740	Seffernick, J.	Personal Communication	Personal Communication	37	15	5096	5106	2003
22957516	None	d-hydantoinase	ISS	142	9548740	Seffernick, J.	Personal Communication	Personal Communication	37	15	5096	5106	2003
22959149	None	d-hydantoinase	ISS	142	9548740	Seffernick, J.	Personal Communication	Personal Communication	37	15	5096	5106	2003
22977489	None	d-hydantoinase	ISS	142	9548740	Seffernick, J.	Personal Communication	Personal Communication	37	15	5096	5106	2003
22983596	None	d-hydantoinase	ISS	142	9548740	Seffernick, J.	Personal Communication	Personal Communication	37	15	5096	5106	2003
23501185	None	d-hydantoinase	ISS	142	9548740	Seffernick, J.	Personal Communication	Personal Communication	37	15	5096	5106	2003
1346930	dihydroorotase1	dihydroorotase1	IES	222	8589056	Schenk-Groninger, R., J. Becker, and M. Brendel	Cloning, sequencing, and characterizing the Lactobacillus leichmannii pyrC gene encoding dihydroorotase	Biochimie	77	4	265	272	1995
3122654	dihydroorotase1	dihydroorotase1	IES	135	9171389	Van de Casteele, M., et al.	Structure and expression of a pyrimidine gene cluster from the extreme thermophile Thermus strain ZO5	J Bacteriol	179	11	3470	3481	1997
16078614	dihydroorotase1	dihydroorotase1	CFM	223	1709162	Quinn, C.L., B.T. Stephenson, and R.L. Switzer	Functional organization and nucleotide sequence of the Bacillus subtilis pyrimidine biosynthetic operon	J Biol Chem	266	14	9113	9127	1991
1172784	None	dihydroorotase1	ISS	224	7516791	Ghim, S.Y., P. Nielsen, and J. Neuhard	Molecular characterization of pyrimidine biosynthesis genes from the thermophile Bacillus caldolyticus	Microbiology	140	None	479	491	1994
7494090	None	dihydroorotase1	ISS	225	9878395	Gao, G., et al.	Novel organization and sequences of five genes encoding all six enzymes for de novo pyrimidine biosynthesis in Trypanosoma cruzi	J Mol Biol	285	1	149	161	1999
7544109	None	dihydroorotase1	ISS	142	9548740	Seffernick, J.	Personal Communication	Personal Communication	37	15	5096	5106	2003
11266160	None	dihydroorotase1	ISS	142	9548740	Seffernick, J.	Personal Communication	Personal Communication	37	15	5096	5106	2003
11499831	None	dihydroorotase1	ISS	142	9548740	Seffernick, J.	Personal Communication	Personal Communication	37	15	5096	5106	2003
13476463	None	dihydroorotase1	ISS	142	9548740	Seffernick, J.	Personal Communication	Personal Communication	37	15	5096	5106	2003
13541100	None	dihydroorotase1	ISS	142	9548740	Seffernick, J.	Personal Communication	Personal Communication	37	15	5096	5106	2003
14521951	None	dihydroorotase1	ISS	142	9548740	Seffernick, J.	Personal Communication	Personal Communication	37	15	5096	5106	2003
14591702	None	dihydroorotase1	ISS	142	9548740	Seffernick, J.	Personal Communication	Personal Communication	37	15	5096	5106	2003
14600574	None	dihydroorotase1	ISS	142	9548740	Seffernick, J.	Personal Communication	Personal Communication	37	15	5096	5106	2003
15600734	None	dihydroorotase1	ISS	142	9548740	Seffernick, J.	Personal Communication	Personal Communication	37	15	5096	5106	2003
15606174	None	dihydroorotase1	ISS	142	9548740	Seffernick, J.	Personal Communication	Personal Communication	37	15	5096	5106	2003
15608521	None	dihydroorotase1	ISS	142	9548740	Seffernick, J.	Personal Communication	Personal Communication	37	15	5096	5106	2003
15615101	None	dihydroorotase1	ISS	142	9548740	Seffernick, J.	Personal Communication	Personal Communication	37	15	5096	5106	2003
15643103	None	dihydroorotase1	ISS	142	9548740	Seffernick, J.	Personal Communication	Personal Communication	37	15	5096	5106	2003
15669684	None	dihydroorotase1	ISS	142	9548740	Seffernick, J.	Personal Communication	Personal Communication	37	15	5096	5106	2003
15673051	None	dihydroorotase1	ISS	142	9548740	Seffernick, J.	Personal Communication	Personal Communication	37	15	5096	5106	2003
15674928	None	dihydroorotase1	ISS	142	9548740	Seffernick, J.	Personal Communication	Personal Communication	37	15	5096	5106	2003
15679138	None	dihydroorotase1	ISS	142	9548740	Seffernick, J.	Personal Communication	Personal Communication	37	15	5096	5106	2003
15791288	None	dihydroorotase1	ISS	142	9548740	Seffernick, J.	Personal Communication	Personal Communication	37	15	5096	5106	2003
15806126	None	dihydroorotase1	ISS	142	9548740	Seffernick, J.	Personal Communication	Personal Communication	37	15	5096	5106	2003
15827190	None	dihydroorotase1	ISS	142	9548740	Seffernick, J.	Personal Communication	Personal Communication	37	15	5096	5106	2003
15837590	None	dihydroorotase1	ISS	142	9548740	Seffernick, J.	Personal Communication	Personal Communication	37	15	5096	5106	2003
15893810	None	dihydroorotase1	ISS	142	9548740	Seffernick, J.	Personal Communication	Personal Communication	37	15	5096	5106	2003
15901032	None	dihydroorotase1	ISS	142	9548740	Seffernick, J.	Personal Communication	Personal Communication	37	15	5096	5106	2003
15903097	None	dihydroorotase1	ISS	142	9548740	Seffernick, J.	Personal Communication	Personal Communication	37	15	5096	5106	2003
15924191	None	dihydroorotase1	ISS	142	9548740	Seffernick, J.	Personal Communication	Personal Communication	37	15	5096	5106	2003
16082307	None	dihydroorotase1	ISS	142	9548740	Seffernick, J.	Personal Communication	Personal Communication	37	15	5096	5106	2003
16124643	None	dihydroorotase1	ISS	142	9548740	Seffernick, J.	Personal Communication	Personal Communication	37	15	5096	5106	2003
16801017	None	dihydroorotase1	ISS	142	9548740	Seffernick, J.	Personal Communication	Personal Communication	37	15	5096	5106	2003
16803877	None	dihydroorotase1	ISS	142	9548740	Seffernick, J.	Personal Communication	Personal Communication	37	15	5096	5106	2003
17229795	None	dihydroorotase1	ISS	142	9548740	Seffernick, J.	Personal Communication	Personal Communication	37	15	5096	5106	2003
17987564	None	dihydroorotase1	ISS	142	9548740	Seffernick, J.	Personal Communication	Personal Communication	37	15	5096	5106	2003
18310163	None	dihydroorotase1	ISS	142	9548740	Seffernick, J.	Personal Communication	Personal Communication	37	15	5096	5106	2003
18311865	None	dihydroorotase1	ISS	142	9548740	Seffernick, J.	Personal Communication	Personal Communication	37	15	5096	5106	2003
18976561	None	dihydroorotase1	ISS	142	9548740	Seffernick, J.	Personal Communication	Personal Communication	37	15	5096	5106	2003
19552823	None	dihydroorotase1	ISS	142	9548740	Seffernick, J.	Personal Communication	Personal Communication	37	15	5096	5106	2003
19703762	None	dihydroorotase1	ISS	142	9548740	Seffernick, J.	Personal Communication	Personal Communication	37	15	5096	5106	2003
19745971	None	dihydroorotase1	ISS	142	9548740	Seffernick, J.	Personal Communication	Personal Communication	37	15	5096	5106	2003
20089776	None	dihydroorotase1	ISS	142	9548740	Seffernick, J.	Personal Communication	Personal Communication	37	15	5096	5106	2003
20093968	None	dihydroorotase1	ISS	142	9548740	Seffernick, J.	Personal Communication	Personal Communication	37	15	5096	5106	2003
20807969	None	dihydroorotase1	ISS	142	9548740	Seffernick, J.	Personal Communication	Personal Communication	37	15	5096	5106	2003
21219987	None	dihydroorotase1	ISS	142	9548740	Seffernick, J.	Personal Communication	Personal Communication	37	15	5096	5106	2003
21228113	None	dihydroorotase1	ISS	142	9548740	Seffernick, J.	Personal Communication	Personal Communication	37	15	5096	5106	2003
21231695	None	dihydroorotase1	ISS	142	9548740	Seffernick, J.	Personal Communication	Personal Communication	37	15	5096	5106	2003
21243094	None	dihydroorotase1	ISS	142	9548740	Seffernick, J.	Personal Communication	Personal Communication	37	15	5096	5106	2003
21401873	None	dihydroorotase1	ISS	142	9548740	Seffernick, J.	Personal Communication	Personal Communication	37	15	5096	5106	2003
21673868	None	dihydroorotase1	ISS	142	9548740	Seffernick, J.	Personal Communication	Personal Communication	37	15	5096	5106	2003
22001884	None	dihydroorotase1	ISS	142	9548740	Seffernick, J.	Personal Communication	Personal Communication	37	15	5096	5106	2003
22298208	None	dihydroorotase1	ISS	142	9548740	Seffernick, J.	Personal Communication	Personal Communication	37	15	5096	5106	2003
22406928	None	dihydroorotase1	ISS	142	9548740	Seffernick, J.	Personal Communication	Personal Communication	37	15	5096	5106	2003
22537204	None	dihydroorotase1	ISS	142	9548740	Seffernick, J.	Personal Communication	Personal Communication	37	15	5096	5106	2003
22963049	None	dihydroorotase1	ISS	142	9548740	Seffernick, J.	Personal Communication	Personal Communication	37	15	5096	5106	2003
22966364	None	dihydroorotase1	ISS	142	9548740	Seffernick, J.	Personal Communication	Personal Communication	37	15	5096	5106	2003
22979063	None	dihydroorotase1	ISS	142	9548740	Seffernick, J.	Personal Communication	Personal Communication	37	15	5096	5106	2003
22992871	None	dihydroorotase1	ISS	142	9548740	Seffernick, J.	Personal Communication	Personal Communication	37	15	5096	5106	2003
22995143	None	dihydroorotase1	ISS	142	9548740	Seffernick, J.	Personal Communication	Personal Communication	37	15	5096	5106	2003
22997691	None	dihydroorotase1	ISS	142	9548740	Seffernick, J.	Personal Communication	Personal Communication	37	15	5096	5106	2003
23001513	None	dihydroorotase1	ISS	142	9548740	Seffernick, J.	Personal Communication	Personal Communication	37	15	5096	5106	2003
23002207	None	dihydroorotase1	ISS	142	9548740	Seffernick, J.	Personal Communication	Personal Communication	37	15	5096	5106	2003
23017985	None	dihydroorotase1	ISS	142	9548740	Seffernick, J.	Personal Communication	Personal Communication	37	15	5096	5106	2003
23021707	None	dihydroorotase1	ISS	142	9548740	Seffernick, J.	Personal Communication	Personal Communication	37	15	5096	5106	2003
23037312	None	dihydroorotase1	ISS	142	9548740	Seffernick, J.	Personal Communication	Personal Communication	37	15	5096	5106	2003
23043605	None	dihydroorotase1	ISS	142	9548740	Seffernick, J.	Personal Communication	Personal Communication	37	15	5096	5106	2003
23052519	None	dihydroorotase1	ISS	142	9548740	Seffernick, J.	Personal Communication	Personal Communication	37	15	5096	5106	2003
23053145	None	dihydroorotase1	ISS	142	9548740	Seffernick, J.	Personal Communication	Personal Communication	37	15	5096	5106	2003
23060041	None	dihydroorotase1	ISS	142	9548740	Seffernick, J.	Personal Communication	Personal Communication	37	15	5096	5106	2003
23098944	None	dihydroorotase1	ISS	142	9548740	Seffernick, J.	Personal Communication	Personal Communication	37	15	5096	5106	2003
23127916	None	dihydroorotase1	ISS	142	9548740	Seffernick, J.	Personal Communication	Personal Communication	37	15	5096	5106	2003
23135534	None	dihydroorotase1	ISS	142	9548740	Seffernick, J.	Personal Communication	Personal Communication	37	15	5096	5106	2003
23335063	None	dihydroorotase1	ISS	142	9548740	Seffernick, J.	Personal Communication	Personal Communication	37	15	5096	5106	2003
23465368	None	dihydroorotase1	ISS	142	9548740	Seffernick, J.	Personal Communication	Personal Communication	37	15	5096	5106	2003
23473834	None	dihydroorotase1	ISS	142	9548740	Seffernick, J.	Personal Communication	Personal Communication	37	15	5096	5106	2003
23501555	None	dihydroorotase1	ISS	142	9548740	Seffernick, J.	Personal Communication	Personal Communication	37	15	5096	5106	2003
24216335	None	dihydroorotase1	ISS	142	9548740	Seffernick, J.	Personal Communication	Personal Communication	37	15	5096	5106	2003
24379638	None	dihydroorotase1	ISS	142	9548740	Seffernick, J.	Personal Communication	Personal Communication	37	15	5096	5106	2003
7331	dihydroorotase2	dihydroorotase2	ISS	142	9548740	Seffernick, J.	Personal Communication	Personal Communication	37	15	5096	5106	2003
8509	dihydroorotase2	dihydroorotase2	ISS	142	9548740	Seffernick, J.	Personal Communication	Personal Communication	37	15	5096	5106	2003
131696	dihydroorotase2	dihydroorotase2	CFM	226	1967494	Simmer, J.P., et al.	Mammalian dihydroorotase: nucleotide sequence, peptide sequences, and evolution of the dihydroorotase domain of the multifunctional protein CAD	Proc Natl Acad Sci U S A	87	1	174	178	1990
191173	dihydroorotase2	dihydroorotase2	ISS	142	9548740	Seffernick, J.	Personal Communication	Personal Communication	37	15	5096	5106	2003
191364	dihydroorotase2	dihydroorotase2	ISS	142	9548740	Seffernick, J.	Personal Communication	Personal Communication	37	15	5096	5106	2003
279582	dihydroorotase2	dihydroorotase2	ISS	142	9548740	Seffernick, J.	Personal Communication	Personal Communication	37	15	5096	5106	2003
400909	dihydroorotase2	dihydroorotase2	ISS	142	9548740	Seffernick, J.	Personal Communication	Personal Communication	37	15	5096	5106	2003
2506025	dihydroorotase2	dihydroorotase2	ISS	142	9548740	Seffernick, J.	Personal Communication	Personal Communication	37	15	5096	5106	2003
3024509	dihydroorotase2	dihydroorotase2	ISS	142	9548740	Seffernick, J.	Personal Communication	Personal Communication	37	15	5096	5106	2003
3915831	dihydroorotase2	dihydroorotase2	ISS	142	9548740	Seffernick, J.	Personal Communication	Personal Communication	37	15	5096	5106	2003
17532699	dihydroorotase2	dihydroorotase2	ISS	142	9548740	Seffernick, J.	Personal Communication	Personal Communication	37	15	5096	5106	2003
21294381	dihydroorotase2	dihydroorotase2	ISS	142	9548740	Seffernick, J.	Personal Communication	Personal Communication	37	15	5096	5106	2003
22832393	dihydroorotase2	dihydroorotase2	ISS	142	9548740	Seffernick, J.	Personal Communication	Personal Communication	37	15	5096	5106	2003
279570	dihydroorotase3	dihydroorotase3	IES	229	2872051	Neuhard, J., R.A. Kelln, and E. Stauning	Cloning and structural characterization of the Salmonella typhimurium pyrC gene encoding dihydroorotase	Eur J Biochem	157	2	335	342	1986
1651519	dihydroorotase3	dihydroorotase3	ISS	142	9548740	Seffernick, J.	Personal Communication	Personal Communication	37	15	5096	5106	2003
15801179	dihydroorotase3	dihydroorotase3	ISS	142	9548740	Seffernick, J.	Personal Communication	Personal Communication	37	15	5096	5106	2003
16129025	dihydroorotase3	dihydroorotase3	CFM	139	11401542	Thoden, J.B., et al.	Molecular structure of dihydroorotase: a paradigm for catalysis through the use of a binuclear metal center	Biochemistry	40	24	6989	6997	2001
16760039	dihydroorotase3	dihydroorotase3	ISS	142	9548740	Seffernick, J.	Personal Communication	Personal Communication	37	15	5096	5106	2003
16764519	dihydroorotase3	dihydroorotase3	ISS	142	9548740	Seffernick, J.	Personal Communication	Personal Communication	37	15	5096	5106	2003
24112473	dihydroorotase3	dihydroorotase3	ISS	142	9548740	Seffernick, J.	Personal Communication	Personal Communication	37	15	5096	5106	2003
4765	None	dihydroorotase3	ISS	228	2897615	Guyonvarch, A., et al.	Structure of the Saccharomyces cerevisiae URA4 gene encoding dihydroorotase	Mol Gen Genet	212	1	134	141	1988
400913	None	dihydroorotase3	ISS	230	1353740	Spanos, A., et al.	The Ustilago maydis pyr3 gene: sequence and transcriptional analysis	Gene	117	1	73	79	1992
6323452	None	dihydroorotase3	ISS	142	9548740	Seffernick, J.	Personal Communication	Personal Communication	37	15	5096	5106	2003
14209529	None	dihydroorotase3	ISS	142	9548740	Seffernick, J.	Personal Communication	Personal Communication	37	15	5096	5106	2003
15235865	None	dihydroorotase3	ISS	142	9548740	Seffernick, J.	Personal Communication	Personal Communication	37	15	5096	5106	2003
15598723	None	dihydroorotase3	ISS	142	9548740	Seffernick, J.	Personal Communication	Personal Communication	37	15	5096	5106	2003
15601679	None	dihydroorotase3	ISS	142	9548740	Seffernick, J.	Personal Communication	Personal Communication	37	15	5096	5106	2003
15611595	None	dihydroorotase3	ISS	142	9548740	Seffernick, J.	Personal Communication	Personal Communication	37	15	5096	5106	2003
15616940	None	dihydroorotase3	ISS	142	9548740	Seffernick, J.	Personal Communication	Personal Communication	37	15	5096	5106	2003
15645206	None	dihydroorotase3	ISS	142	9548740	Seffernick, J.	Personal Communication	Personal Communication	37	15	5096	5106	2003
15676580	None	dihydroorotase3	ISS	142	9548740	Seffernick, J.	Personal Communication	Personal Communication	37	15	5096	5106	2003
15791630	None	dihydroorotase3	ISS	142	9548740	Seffernick, J.	Personal Communication	Personal Communication	37	15	5096	5106	2003
15793853	None	dihydroorotase3	ISS	142	9548740	Seffernick, J.	Personal Communication	Personal Communication	37	15	5096	5106	2003
15887748	None	dihydroorotase3	ISS	142	9548740	Seffernick, J.	Personal Communication	Personal Communication	37	15	5096	5106	2003
15964233	None	dihydroorotase3	ISS	142	9548740	Seffernick, J.	Personal Communication	Personal Communication	37	15	5096	5106	2003
16121855	None	dihydroorotase3	ISS	142	9548740	Seffernick, J.	Personal Communication	Personal Communication	37	15	5096	5106	2003
16331133	None	dihydroorotase3	ISS	142	9548740	Seffernick, J.	Personal Communication	Personal Communication	37	15	5096	5106	2003
17545206	None	dihydroorotase3	ISS	142	9548740	Seffernick, J.	Personal Communication	Personal Communication	37	15	5096	5106	2003
17977977	None	dihydroorotase3	ISS	142	9548740	Seffernick, J.	Personal Communication	Personal Communication	37	15	5096	5106	2003
19115483	None	dihydroorotase3	ISS	142	9548740	Seffernick, J.	Personal Communication	Personal Communication	37	15	5096	5106	2003
21309874	None	dihydroorotase3	ISS	142	9548740	Seffernick, J.	Personal Communication	Personal Communication	37	15	5096	5106	2003
21542209	None	dihydroorotase3	ISS	142	9548740	Seffernick, J.	Personal Communication	Personal Communication	37	15	5096	5106	2003
21672598	None	dihydroorotase3	ISS	142	9548740	Seffernick, J.	Personal Communication	Personal Communication	37	15	5096	5106	2003
22001850	None	dihydroorotase3	ISS	142	9548740	Seffernick, J.	Personal Communication	Personal Communication	37	15	5096	5106	2003
22957385	None	dihydroorotase3	ISS	142	9548740	Seffernick, J.	Personal Communication	Personal Communication	37	15	5096	5106	2003
22971316	None	dihydroorotase3	ISS	142	9548740	Seffernick, J.	Personal Communication	Personal Communication	37	15	5096	5106	2003
22978905	None	dihydroorotase3	ISS	142	9548740	Seffernick, J.	Personal Communication	Personal Communication	37	15	5096	5106	2003
22988480	None	dihydroorotase3	ISS	142	9548740	Seffernick, J.	Personal Communication	Personal Communication	37	15	5096	5106	2003
23026307	None	dihydroorotase3	ISS	142	9548740	Seffernick, J.	Personal Communication	Personal Communication	37	15	5096	5106	2003
23063090	None	dihydroorotase3	ISS	142	9548740	Seffernick, J.	Personal Communication	Personal Communication	37	15	5096	5106	2003
23103669	None	dihydroorotase3	ISS	142	9548740	Seffernick, J.	Personal Communication	Personal Communication	37	15	5096	5106	2003
23107613	None	dihydroorotase3	ISS	142	9548740	Seffernick, J.	Personal Communication	Personal Communication	37	15	5096	5106	2003
23471210	None	dihydroorotase3	ISS	142	9548740	Seffernick, J.	Personal Communication	Personal Communication	37	15	5096	5106	2003
23479248	None	dihydroorotase3	ISS	142	9548740	Seffernick, J.	Personal Communication	Personal Communication	37	15	5096	5106	2003
23509919	None	dihydroorotase3	ISS	142	9548740	Seffernick, J.	Personal Communication	Personal Communication	37	15	5096	5106	2003
24375192	None	dihydroorotase3	ISS	142	9548740	Seffernick, J.	Personal Communication	Personal Communication	37	15	5096	5106	2003
2506874	dipeptide epimerase	dipeptide epimerase	IES	39	11747447	Schmidt, D.M., B.K. Hubbard, and J.A. Gerlt	Evolution of enzymatic activities in the enolase superfamily: functional assignment of unknown proteins in Bacillus subtilis and Escherichia coli as L-Ala-D/L-Glu epimerases	Biochemistry	40	51	15707	15715	2001
18158850	dipeptide epimerase	dipeptide epimerase	CFM	14	11747448	Gulick, A.M., et al.	Evolution of enzymatic activities in the enolase superfamily: crystal structures of the L-Ala-D/L-Glu epimerases from Escherichia coli and Bacillus subtilis	Biochemistry	40	51	15716	15724	2001
6759977	None	dipeptide epimerase	ISS	17	None	Gerlt, J.A.	Personal Communication	None	None	None	None	None	2003
11360556	None	dipeptide epimerase	ISS	17	None	Gerlt, J.A.	Personal Communication	None	None	None	None	None	2003
13361369	None	dipeptide epimerase	ISS	17	None	Gerlt, J.A.	Personal Communication	None	None	None	None	None	2003
13470960	None	dipeptide epimerase	ISS	17	None	Gerlt, J.A.	Personal Communication	None	None	None	None	None	2003
15615568	None	dipeptide epimerase	ISS	17	None	Gerlt, J.A.	Personal Communication	None	None	None	None	None	2003
15790741	None	dipeptide epimerase	ISS	17	None	Gerlt, J.A.	Personal Communication	None	None	None	None	None	2003
15801845	None	dipeptide epimerase	ISS	17	None	Gerlt, J.A.	Personal Communication	None	None	None	None	None	2003
15893485	None	dipeptide epimerase	ISS	17	None	Gerlt, J.A.	Personal Communication	None	None	None	None	None	2003
15965587	None	dipeptide epimerase	ISS	17	None	Gerlt, J.A.	Personal Communication	None	None	None	None	None	2003
16122565	None	dipeptide epimerase	ISS	17	None	Gerlt, J.A.	Personal Communication	None	None	None	None	None	2003
16127343	None	dipeptide epimerase	ISS	17	None	Gerlt, J.A.	Personal Communication	None	None	None	None	None	2003
16760206	None	dipeptide epimerase	ISS	17	None	Gerlt, J.A.	Personal Communication	None	None	None	None	None	2003
16765024	None	dipeptide epimerase	ISS	17	None	Gerlt, J.A.	Personal Communication	None	None	None	None	None	2003
17231024	None	dipeptide epimerase	ISS	17	None	Gerlt, J.A.	Personal Communication	None	None	None	None	None	2003
17935543	None	dipeptide epimerase	ISS	17	None	Gerlt, J.A.	Personal Communication	None	None	None	None	None	2003
17987249	None	dipeptide epimerase	ISS	17	None	Gerlt, J.A.	Personal Communication	None	None	None	None	None	2003
19712800	None	dipeptide epimerase	ISS	17	None	Gerlt, J.A.	Personal Communication	None	None	None	None	None	2003
21110264	None	dipeptide epimerase	ISS	17	None	Gerlt, J.A.	Personal Communication	None	None	None	None	None	2003
21233235	None	dipeptide epimerase	ISS	17	None	Gerlt, J.A.	Personal Communication	None	None	None	None	None	2003
21400748	None	dipeptide epimerase	ISS	17	None	Gerlt, J.A.	Personal Communication	None	None	None	None	None	2003
22958170	None	dipeptide epimerase	ISS	17	None	Gerlt, J.A.	Personal Communication	None	None	None	None	None	2003
23100420	None	dipeptide epimerase	ISS	17	None	Gerlt, J.A.	Personal Communication	None	None	None	None	None	2003
23124447	None	dipeptide epimerase	ISS	17	None	Gerlt, J.A.	Personal Communication	None	None	None	None	None	2003
23501898	None	dipeptide epimerase	ISS	17	None	Gerlt, J.A.	Personal Communication	None	None	None	None	None	2003
26247661	None	dipeptide epimerase	ISS	17	None	Gerlt, J.A.	Personal Communication	None	None	None	None	None	2003
27381006	None	dipeptide epimerase	ISS	17	None	Gerlt, J.A.	Personal Communication	None	None	None	None	None	2003
28900184	None	dipeptide epimerase	ISS	17	None	Gerlt, J.A.	Personal Communication	None	None	None	None	None	2003
30020968	None	dipeptide epimerase	ISS	17	None	Gerlt, J.A.	Personal Communication	None	None	None	None	None	2003
30062843	None	dipeptide epimerase	ISS	17	None	Gerlt, J.A.	Personal Communication	None	None	None	None	None	2003
30262817	None	dipeptide epimerase	ISS	17	None	Gerlt, J.A.	Personal Communication	None	None	None	None	None	2003
32475496	None	dipeptide epimerase	ISS	17	None	Gerlt, J.A.	Personal Communication	None	None	None	None	None	2003
38703962	None	dipeptide epimerase	ISS	17	None	Gerlt, J.A.	Personal Communication	None	None	None	None	None	2003
39650882	None	dipeptide epimerase	ISS	17	None	Gerlt, J.A.	Personal Communication	None	None	None	None	None	2003
42781935	None	dipeptide epimerase	ISS	17	None	Gerlt, J.A.	Personal Communication	None	None	None	None	None	2003
44319169	None	dipeptide epimerase	ISS	17	None	Gerlt, J.A.	Personal Communication	None	None	None	None	None	2003
44418089	None	dipeptide epimerase	ISS	17	None	Gerlt, J.A.	Personal Communication	None	None	None	None	None	2003
44500861	None	dipeptide epimerase	ISS	17	None	Gerlt, J.A.	Personal Communication	None	None	None	None	None	2003
44544497	None	dipeptide epimerase	ISS	17	None	Gerlt, J.A.	Personal Communication	None	None	None	None	None	2003
44618589	None	dipeptide epimerase	ISS	17	None	Gerlt, J.A.	Personal Communication	None	None	None	None	None	2003
44635156	None	dipeptide epimerase	ISS	17	None	Gerlt, J.A.	Personal Communication	None	None	None	None	None	2003
45513787	None	dipeptide epimerase	ISS	17	None	Gerlt, J.A.	Personal Communication	None	None	None	None	None	2003
45916315	None	dipeptide epimerase	ISS	17	None	Gerlt, J.A.	Personal Communication	None	None	None	None	None	2003
45917069	None	dipeptide epimerase	ISS	17	None	Gerlt, J.A.	Personal Communication	None	None	None	None	None	2003
46107033	None	dipeptide epimerase	ISS	17	None	Gerlt, J.A.	Personal Communication	None	None	None	None	None	2003
46135511	None	dipeptide epimerase	ISS	17	None	Gerlt, J.A.	Personal Communication	None	None	None	None	None	2003
46316528	None	dipeptide epimerase	ISS	17	None	Gerlt, J.A.	Personal Communication	None	None	None	None	None	2003
46913516	None	dipeptide epimerase	ISS	17	None	Gerlt, J.A.	Personal Communication	None	None	None	None	None	2003
47567668	None	dipeptide epimerase	ISS	17	None	Gerlt, J.A.	Personal Communication	None	None	None	None	None	2003
48765618	None	dipeptide epimerase	ISS	17	None	Gerlt, J.A.	Personal Communication	None	None	None	None	None	2003
48783179	None	dipeptide epimerase	ISS	17	None	Gerlt, J.A.	Personal Communication	None	None	None	None	None	2003
49176099	None	dipeptide epimerase	ISS	17	None	Gerlt, J.A.	Personal Communication	None	None	None	None	None	2003
49479091	None	dipeptide epimerase	ISS	17	None	Gerlt, J.A.	Personal Communication	None	None	None	None	None	2003
50119100	None	dipeptide epimerase	ISS	17	None	Gerlt, J.A.	Personal Communication	None	None	None	None	None	2003
50122039	None	dipeptide epimerase	ISS	17	None	Gerlt, J.A.	Personal Communication	None	None	None	None	None	2003
53690990	None	dipeptide epimerase	ISS	17	None	Gerlt, J.A.	Personal Communication	None	None	None	None	None	2003
57333	dodecenoyl-CoA delta-isomerase (mitochondrial)	dodecenoyl-CoA delta-isomerase (mitochondrial)	CFM	45	11399063	Mursula, A.M., et al.	The crystal structure of delta(3)-delta(2)-enoyl-CoA isomerase	J Mol Biol	309	4	845	853	2001
31981810	dodecenoyl-CoA delta-isomerase (mitochondrial)	dodecenoyl-CoA delta-isomerase (mitochondrial)	IES	389	11916962	Janssen U, Stoffel W	Disruption of mitochondrial beta -oxidation of unsaturated fatty acids in the 3,2-trans-enoyl-CoA isomerase-deficient mouse	J Biol Chem	277	22	19579	19584	2002
203900	None	dodecenoyl-CoA delta-isomerase (mitochondrial)	ISS	390	2040594	Palosaari PM, Vihinen M, Mantsala PI, Alexson SE, Pihlajaniemi T, Hiltunen JK	Amino acid sequence similarities of the mitochondrial short chain delta 3, delta 2-enoyl-CoA isomerase and peroxisomal multifunctional delta 3, delta 2-enoyl-CoA isomerase, 2-enoyl-CoA hydratase, 3-hydroxyacyl-CoA dehydrogenase enzyme in rat liver	J Biol Chem	266	17	10750	10753	1991
472987	None	dodecenoyl-CoA delta-isomerase (mitochondrial)	ISS	386	7829074	Janssen U, Fink T, Lichter P, Stoffel W	Human mitochondrial 3,2-trans-enoyl-CoA isomerase (DCI): gene structure and localization to chromosome 16p13.3	Genomics	23	1	223	228	1994
511635	None	dodecenoyl-CoA delta-isomerase (mitochondrial)	ISS	387	8198519	Kilponen JM, Hayrinen HM, Rehn M, Hiltunen JK	cDNA cloning and amino acid sequence of human mitochondrial delta 3 delta 2-enoyl-CoA isomerase: comparison of the human enzyme with its rat counterpart, mitochondrial short-chain isomerase	Biochem J	300	0	1	5	1994
1169204	None	dodecenoyl-CoA delta-isomerase (mitochondrial)	ISS	386	7829074	Janssen U, Fink T, Lichter P, Stoffel W	Human mitochondrial 3,2-trans-enoyl-CoA isomerase (DCI): gene structure and localization to chromosome 16p13.3	Genomics	23	1	223	228	1994
1169205	None	dodecenoyl-CoA delta-isomerase (mitochondrial)	ISS	388	8224148	Stoffel W, Duker M, Hofmann K	Molecular cloning and gene organization of the mouse mitochondrial 3,2-trans-enoyl-CoA isomerase	FEBS Lett	333	1	119	122	1993
12653937	None	dodecenoyl-CoA delta-isomerase (mitochondrial)	ISS	57	None	Brown, S.B.	Personal Communication	None	None	None	None	None	None
12836323	None	dodecenoyl-CoA delta-isomerase (mitochondrial)	ISS	57	None	Brown, S.B.	Personal Communication	None	None	None	None	None	None
16307101	None	dodecenoyl-CoA delta-isomerase (mitochondrial)	ISS	57	None	Brown, S.B.	Personal Communication	None	None	None	None	None	None
19921018	None	dodecenoyl-CoA delta-isomerase (mitochondrial)	ISS	57	None	Brown, S.B.	Personal Communication	None	None	None	None	None	None
24583165	None	dodecenoyl-CoA delta-isomerase (mitochondrial)	ISS	57	None	Brown, S.B.	Personal Communication	None	None	None	None	None	None
32766683	None	dodecenoyl-CoA delta-isomerase (mitochondrial)	ISS	57	None	Brown, S.B.	Personal Communication	None	None	None	None	None	None
15826830	dodecenoyl-CoA delta-isomerase (peroxisomal)	dodecenoyl-CoA delta-isomerase (peroxisomal)	CFM	45	11399063	Mursula, A.M., et al.	The crystal structure of delta(3)-delta(2)-enoyl-CoA isomerase	J Mol Biol	309	4	845	853	2001
6324754	None	dodecenoyl-CoA delta-isomerase (peroxisomal)	ISS	57	None	Brown, S.B.	Personal Communication	None	None	None	None	None	None
32403544	None	dodecenoyl-CoA delta-isomerase (peroxisomal)	ISS	57	None	Brown, S.B.	Personal Communication	None	None	None	None	None	None
31170	enolase	enolase	ISS	36	None	Brown, S.B.	Personal Communication	None	None	None	None	None	None
55491	enolase	enolase	ISS	36	None	Brown, S.B.	Personal Communication	None	None	None	None	None	None
56107	enolase	enolase	ISS	266	2989793	Sakimura K, Kushiya E, Obinata M, Takahashi Y	Molecular cloning and the nucleotide sequence of cDNA to mRNA for non-neuronal enolase (alpha alpha enolase) of rat brain and liver	Nucleic Acids Res	13	12	4365	4378	1985
109215	enolase	enolase	ISS	741	2275753	Chin CC	The primary structure of rabbit muscle enolase	J Protein Chem	9	4	427	432	1990
119336	enolase	enolase	ISS	269	7005235	Chin CC, Brewer JM, Wold F	The amino acid sequence of yeast enolase	J Biol Chem	256	3	1377	1384	1981
119337	enolase	enolase	ISS	270	6256394	Holland MJ, Holland JP, Thill GP, Jackson KA	The primary structures of two yeast enolase genes. Homology between the 5' noncoding flanking regions of yeast enolase and glyceraldehyde-3-phosphate dehydrogenase genes	J Biol Chem	256	3	1385	1395	1981
119338	enolase	enolase	IES	237	2462567	Wistow GJ, Lietman T, Williams LA, Stapel SO, de Jong WW, Horwitz J, Piatigorsky J	Tau-crystallin/alpha-enolase: one gene encodes both an enzyme and a lens structural protein	J Cell Biol	107	6	2729	2736	1988
119339	enolase	enolase	IES	252	3529090	Giallongo A, Feo S, Moore R, Croce CM, Showe LC	Molecular cloning and nucleotide sequence of a full-length cDNA for human alpha enolase	Proc Natl Acad Sci	83	18	6741	6745	1986
119344	enolase	enolase	ISS	258	2734297	Lamande N, Mazo AM, Lucas M, Montarras D, Pinset C, Gros F, Legault-Demare L, Lazar M	Murine muscle-specific enolase: cDNA cloning, sequence, and developmental expression	Proc Natl Acad Sci	86	12	4445	4449	1989
119346	enolase	enolase	ISS	265	2914621	Ohshima Y, Mitsui H, Takayama Y, Kushiya E, Sakimura K, Takahashi Y	cDNA cloning and nucleotide sequence of rat muscle-specific enolase (beta beta enolase)	FEBS Lett	242	2	425	430	1989
119348	enolase	enolase	ISS	37	12520024	Boeckmann, B., et al.	The SWISS-PROT protein knowledgebase and its supplement TrEMBL in 2003	Nucleic Acids Res	31	1	365	370	2003
119349	enolase	enolase	ISS	267	3746946	Forss-Petter S, Danielson P, Sutcliffe JG	Neuron-specific enolase: complete structure of rat mRNA, multiple transcriptional start sites, and evidence suggesting post-transcriptional control	J Neurosci Res	16	1	141	156	1986
119350	enolase	enolase	ISS	238	1841726	Van der Straeten D, Rodrigues-Pousada RA, Goodman HM, Van Montagu M	Plant enolase: gene structure, expression, and evolution	Plant Cell	3	7	719	735	1991
119351	enolase	enolase	ISS	243	2106662	Bishop JG, Corces VG	The nucleotide sequence of a Drosophila melanogaster enolase gene	Nucleic Acids Res	18	1	191	191	1990
119354	enolase	enolase	IES	238	1841726	Van der Straeten D, Rodrigues-Pousada RA, Goodman HM, Van Montagu M	Plant enolase: gene structure, expression, and evolution	Plant Cell	3	7	719	735	1991
119355	enolase	enolase	IES	278	1859865	Lal SK, Johnson S, Conway T, Kelley PM	Characterization of a maize cDNA that complements an enolase-deficient mutant of Escherichia coli	Plant Mol Biol	16	5	787	795	1991
119356	enolase	enolase	ISS	277	3390159	Segil N, Shrutkowski A, Dworkin MB, Dworkin-Rastl E	Enolase isoenzymes in adult and developing Xenopus laevis and characterization of a cloned enolase sequence	Biochem J	251	1	31	39	1988
182118	enolase	enolase	ISS	742	3385803	Van Obberghen E, Kamholz J, Bishop JG 3rd, Zomzely-Neurath C, Lazzarini RA, Lazzarini RA	Human gamma enolase: isolation of a cDNA clone and expression in normal and tumor tissues of human origin	J Neurosci Res	19	4	450	456	1988
232054	enolase	enolase	ISS	241	8478328	Mason AB, Buckley HR, Gorman JA	Molecular cloning and characterization of the Candida albicans enolase gene	J Bacteriol	175	9	2632	2639	1993
416950	enolase	enolase	ISS	253	1840492	Peshavaria M, Day IN	Molecular structure of the human muscle-specific enolase gene (ENO3)	Biochem J	275	0	427	433	1991
460259	enolase	enolase	ISS	240	8021172	Leyva-Vazquez MA, Setlow P	Cloning and nucleotide sequences of the genes encoding triose phosphate isomerase, phosphoglycerate mutase, and enolase from Bacillus subtilis	J Bacteriol	176	13	3903	3910	1994
462011	enolase	enolase	IES	272	8216251	Waine GJ, Becker M, Kalinna B, Yang W, McManus DP	Cloning and functional expression of a Schistosoma japonicum cDNA homologous to the enolase gene family	Biochem Biophys Res Commun	195	3	1211	1217	1993
467660	enolase	enolase	ISS	242	7898496	Achatz G., et al.	Molecular cloning of major and minor allergens of Alternaria alternata and Cladosporium herbarum	Mol Immunol	32	3	213	227	1995
538726	enolase	enolase	IES	280	1400207	Burnett ME, Liu J, Conway T	Molecular characterization of the Zymomonas mobilis enolase (eno) gene	J Bacteriol	174	20	6548	6553	1992
563868	enolase	enolase	ISS	36	None	Brown, S.B.	Personal Communication	None	None	None	None	None	None
576098	enolase	enolase	ISS	32	2007120	Lebioda, L. and B. Stec	Mechanism of enolase: the crystal structure of enolase-Mg2(+)-2-phosphoglycerate/phosphoenolpyruvate complex at 2.2-A resolution	Biochemistry	30	11	2817	2822	1991
627094	enolase	enolase	ISS	36	None	Brown, S.B.	Personal Communication	None	None	None	None	None	None
693933	enolase	enolase	ISS	36	None	Brown, S.B.	Personal Communication	None	None	None	None	None	None
729422	enolase	enolase	ISS	255	7689884	Verma M, Kurl RN	Human lung enolase: cloning and sequencing of cDNA and its inducibility with dexamethasone	Biochem Mol Biol Int	30	2	293	303	1993
930101	enolase	enolase	ISS	254	3208766	McAleese SM, Dunbar B, Fothergill JE, Hinks LJ, Day IN	Complete amino acid sequence of the neurone-specific gamma isozyme of enolase (NSE) from human brain and comparison with the non-neuronal alpha form (NNE)	Eur J Biochem	178	2	413	417	1988
1169528	enolase	enolase	ISS	279	9847102	Lal SK, Lee C, Sachs MM	Differential regulation of enolase during anaerobiosis in maize	Plant Physiol	118	4	1285	1293	1998
1169529	enolase	enolase	ISS	37	12520024	Boeckmann, B., et al.	The SWISS-PROT protein knowledgebase and its supplement TrEMBL in 2003	Nucleic Acids Res	31	1	365	370	2003
1169532	enolase	enolase	ISS	37	12520024	Boeckmann, B., et al.	The SWISS-PROT protein knowledgebase and its supplement TrEMBL in 2003	Nucleic Acids Res	31	1	365	370	2003
1169533	enolase	enolase	ISS	260	7670633	Durand R, Fischer M, Rascle C, Fevre M	Neocallimastix frontalis enolase gene, enol: first report of an intron in an anaerobic fungus	Microbiology	141	0	1301	1308	1995
1169534	enolase	enolase	ISS	268	8029364	Blakeley SD, Dekroon C, Cole KP, Kraml M, Dennis DT	Isolation of a full-length cDNA encoding cytosolic enolase from Ricinus communis	Plant Physiol	105	1	455	456	1994
1363309	enolase	enolase	ISS	36	None	Brown, S.B.	Personal Communication	None	None	None	None	None	None
1706653	enolase	enolase	ISS	248	7629021	Tanaka M, Maeda K, Nakashima K	Chicken alpha-enolase but not beta-enolase has a Src-dependent tyrosine-phosphorylation site: cDNA cloning and nucleotide sequence analysis	J Biochem (Tokyo)	117	3	554	559	1995
1706654	enolase	enolase	ISS	246	3539098	Russell GA, Dunbar B, Fothergill-Gilmore LA	The complete amino acid sequence of chicken skeletal-muscle enolase	Biochem J	236	1	115	126	1986
1706655	enolase	enolase	ISS	37	12520024	Boeckmann, B., et al.	The SWISS-PROT protein knowledgebase and its supplement TrEMBL in 2003	Nucleic Acids Res	31	1	365	370	2003
1706698	enolase	enolase	ISS	271	7785338	Pryde FE, Huckle TC, Louis EJ	Sequence analysis of the right end of chromosome XV in Saccharomyces cerevisiae: an insight into the structural and functional significance of sub-telomeric repeat sequences	Yeast	11	4	371	382	1995
1942652	enolase	enolase	CFM	3	8605183	Larsen, T.M., et al.	A carboxylate oxygen of the substrate bridges the magnesium ions at the active site of enolase: structure of the yeast enzyme complexed with the equilibrium mixture of 2-phosphoglycerate and phosphoenolpyruvate at 1.8 A resolution	Biochemistry	35	14	4349	4358	1996
2494354	enolase	enolase	ISS	37	12520024	Boeckmann, B., et al.	The SWISS-PROT protein knowledgebase and its supplement TrEMBL in 2003	Nucleic Acids Res	31	1	365	370	2003
2655161	enolase	enolase	ISS	36	None	Brown, S.B.	Personal Communication	None	None	None	None	None	None
2655163	enolase	enolase	ISS	36	None	Brown, S.B.	Personal Communication	None	None	None	None	None	None
3023683	enolase	enolase	IES	239	8929395	Machida M, Chang YC, Manabe M, Yasukawa M, Kunihiro S, Jigami Y	Molecular cloning of a cDNA encoding enolase from the filamentous fungus, Aspergillus oryzae	Curr Genet	30	5	423	431	1996
3023685	enolase	enolase	ISS	37	12520024	Boeckmann, B., et al.	The SWISS-PROT protein knowledgebase and its supplement TrEMBL in 2003	Nucleic Acids Res	31	1	365	370	2003
3023702	enolase	enolase	ISS	256	8587650	Chun JT, Gioio AE, Crispino M, Giuditta A, Kaplan BB	Characterization of squid enolase mRNA: sequence analysis, tissue distribution, and axonal localization	Neurochem Res	20	8	923	930	1995
3023703	enolase	enolase	ISS	25	7547999	Duquerroy, S., C. Camus, and J. Janin	X-ray structure and catalytic mechanism of lobster enolase	Biochemistry	34	39	12513	12523	1995
3023708	enolase	enolase	ISS	245	8051087	Davis RE, Singh H, Botka C, Hardwick C, Ashraf el Meanawy M, Villanueva J	RNA trans-splicing in Fasciola hepatica. Identification of a spliced leader (SL) RNA and SL sequences on mRNAs	J Biol Chem	269	31	20026	20030	1994
3023710	enolase	enolase	ISS	37	12520024	Boeckmann, B., et al.	The SWISS-PROT protein knowledgebase and its supplement TrEMBL in 2003	Nucleic Acids Res	31	1	365	370	2003
3023713	enolase	enolase	ISS	37	12520024	Boeckmann, B., et al.	The SWISS-PROT protein knowledgebase and its supplement TrEMBL in 2003	Nucleic Acids Res	31	1	365	370	2003
3023714	enolase	enolase	ISS	257	7630941	Forsthoefel NR, Cushman MA, Cushman JC	Posttranscriptional and posttranslational control of enolase expression in the facultative Crassulacean acid metabolism plant Mesembryanthemum Crystallinum L	Plant Physiol	108	3	1185	1195	1995
3089611	enolase	enolase	ISS	36	None	Brown, S.B.	Personal Communication	None	None	None	None	None	None
3885968	enolase	enolase	ISS	36	None	Brown, S.B.	Personal Communication	None	None	None	None	None	None
4416379	enolase	enolase	ISS	36	None	Brown, S.B.	Personal Communication	None	None	None	None	None	None
4416381	enolase	enolase	ISS	36	None	Brown, S.B.	Personal Communication	None	None	None	None	None	None
4416383	enolase	enolase	ISS	36	None	Brown, S.B.	Personal Communication	None	None	None	None	None	None
4416385	enolase	enolase	ISS	36	None	Brown, S.B.	Personal Communication	None	None	None	None	None	None
4416387	enolase	enolase	ISS	36	None	Brown, S.B.	Personal Communication	None	None	None	None	None	None
5566208	enolase	enolase	ISS	751	10864312	Keeling PJ, Palmer JD.	Parabasalian flagellates are ancient eukaryotes.	Nature	405	6787	635	637	2000
6015090	enolase	enolase	ISS	247	9434147	Tanaka M, Taniguchi T, Ohkubo T, Nakashima K	cDNA cloning and characterization of neuron-specific enolase from chicken	Biochim Biophys Acta	1395	1	28	33	1998
6015094	enolase	enolase	ISS	242	7898496	Achatz G., et al.	Molecular cloning of major and minor allergens of Alternaria alternata and Cladosporium herbarum	Mol Immunol	32	3	213	227	1995
6015099	enolase	enolase	ISS	37	12520024	Boeckmann, B., et al.	The SWISS-PROT protein knowledgebase and its supplement TrEMBL in 2003	Nucleic Acids Res	31	1	365	370	2003
6166147	enolase	enolase	IES	240	8021172	Leyva-Vazquez MA, Setlow P	Cloning and nucleotide sequences of the genes encoding triose phosphate isomerase, phosphoglycerate mutase, and enolase from Bacillus subtilis	J Bacteriol	176	13	3903	3910	1994
6226608	enolase	enolase	IES	274	7757011	Schurig H, Rutkat K, Rachel R, Jaenicke R	Octameric enolase from the hyperthermophilic bacterium Thermotoga maritima: purification, characterization, and image processing	Protein Sci	4	2	228	236	1995
6321693	enolase	enolase	ISS	36	None	Brown, S.B.	Personal Communication	None	None	None	None	None	None
6324969	enolase	enolase	ISS	36	None	Brown, S.B.	Personal Communication	None	None	None	None	None	None
6624229	enolase	enolase	ISS	36	None	Brown, S.B.	Personal Communication	None	None	None	None	None	None
6624235	enolase	enolase	ISS	36	None	Brown, S.B.	Personal Communication	None	None	None	None	None	None
6624237	enolase	enolase	ISS	36	None	Brown, S.B.	Personal Communication	None	None	None	None	None	None
6996529	enolase	enolase	ISS	36	None	Brown, S.B.	Personal Communication	None	None	None	None	None	None
7436883	enolase	enolase	ISS	36	None	Brown, S.B.	Personal Communication	None	None	None	None	None	None
8132069	enolase	enolase	IES	276	10889212	Hannaert V., et al.	Enolase from Trypanosoma brucei, from the amitochondriate protist Mastigamoeba balamuthi, and from the chloroplast and cytosol of Euglena gracilis: pieces in the evolutionary puzzle of the eukaryotic glycolytic pathway	Mol Biol Evol	17	7	989	1000	2000
8388689	enolase	enolase	ISS	36	None	Brown, S.B.	Personal Communication	None	None	None	None	None	None
8919731	enolase	enolase	ISS	276	10889212	Hannaert V., et al.	Enolase from Trypanosoma brucei, from the amitochondriate protist Mastigamoeba balamuthi, and from the chloroplast and cytosol of Euglena gracilis: pieces in the evolutionary puzzle of the eukaryotic glycolytic pathway	Mol Biol Evol	17	7	989	1000	2000
11999247	enolase	enolase	ISS	744	11163970	Tracy MR, Hedges SB	Evolutionary history of the enolase gene family	Gene	259	1	129	138	2000
11999249	enolase	enolase	ISS	744	11163970	Tracy MR, Hedges SB	Evolutionary history of the enolase gene family	Gene	259	1	129	138	2000
11999251	enolase	enolase	ISS	744	11163970	Tracy MR, Hedges SB	Evolutionary history of the enolase gene family	Gene	259	1	129	138	2000
11999257	enolase	enolase	ISS	744	11163970	Tracy MR, Hedges SB	Evolutionary history of the enolase gene family	Gene	259	1	129	138	2000
11999259	enolase	enolase	ISS	744	11163970	Tracy MR, Hedges SB	Evolutionary history of the enolase gene family	Gene	259	1	129	138	2000
11999261	enolase	enolase	ISS	744	11163970	Tracy MR, Hedges SB	Evolutionary history of the enolase gene family	Gene	259	1	129	138	2000
11999263	enolase	enolase	ISS	744	11163970	Tracy MR, Hedges SB	Evolutionary history of the enolase gene family	Gene	259	1	129	138	2000
11999265	enolase	enolase	ISS	744	11163970	Tracy MR, Hedges SB	Evolutionary history of the enolase gene family	Gene	259	1	129	138	2000
11999267	enolase	enolase	ISS	744	11163970	Tracy MR, Hedges SB	Evolutionary history of the enolase gene family	Gene	259	1	129	138	2000
13124125	enolase	enolase	ISS	37	12520024	Boeckmann, B., et al.	The SWISS-PROT protein knowledgebase and its supplement TrEMBL in 2003	Nucleic Acids Res	31	1	365	370	2003
13124132	enolase	enolase	ISS	37	12520024	Boeckmann, B., et al.	The SWISS-PROT protein knowledgebase and its supplement TrEMBL in 2003	Nucleic Acids Res	31	1	365	370	2003
13124133	enolase	enolase	ISS	37	12520024	Boeckmann, B., et al.	The SWISS-PROT protein knowledgebase and its supplement TrEMBL in 2003	Nucleic Acids Res	31	1	365	370	2003
13124138	enolase	enolase	ISS	37	12520024	Boeckmann, B., et al.	The SWISS-PROT protein knowledgebase and its supplement TrEMBL in 2003	Nucleic Acids Res	31	1	365	370	2003
13124161	enolase	enolase	ISS	37	12520024	Boeckmann, B., et al.	The SWISS-PROT protein knowledgebase and its supplement TrEMBL in 2003	Nucleic Acids Res	31	1	365	370	2003
13124248	enolase	enolase	ISS	37	12520024	Boeckmann, B., et al.	The SWISS-PROT protein knowledgebase and its supplement TrEMBL in 2003	Nucleic Acids Res	31	1	365	370	2003
13431506	enolase	enolase	ISS	37	12520024	Boeckmann, B., et al.	The SWISS-PROT protein knowledgebase and its supplement TrEMBL in 2003	Nucleic Acids Res	31	1	365	370	2003
13637776	enolase	enolase	ISS	259	2362815	Kaghad M, Dumont X, Chalon P, Lelias JM, Lamande N, Lucas M, Lazar M, Caput D	Nucleotide sequences of cDNAs alpha and gamma enolase mRNAs from mouse brain	Nucleic Acids Res	18	12	3638	3638	1990
13925873	enolase	enolase	ISS	36	None	Brown, S.B.	Personal Communication	None	None	None	None	None	None
13937125	enolase	enolase	ISS	36	None	Brown, S.B.	Personal Communication	None	None	None	None	None	None
13991101	enolase	enolase	ISS	36	None	Brown, S.B.	Personal Communication	None	None	None	None	None	None
14423684	enolase	enolase	IES	236	11080711	Simon-Nobbe B, Probst G, Kajava AV, Oberkofler H, Susani M, Crameri R, Ferreira F, Ebner C, Breitenbach M	IgE-binding epitopes of enolases, a class of highly conserved fungal allergens	J Allergy Clin Immun	106	5	887	895	2000
14423687	enolase	enolase	IES	251	11106410	Wagner S., et al.	Hev b 9, an enolase and a new cross-reactive allergen from hevea latex and molds. Purification, characterization, cloning and expression	Eur J Biochem	267	24	7006	7014	2000
14423688	enolase	enolase	IES	251	11106410	Wagner S., et al.	Hev b 9, an enolase and a new cross-reactive allergen from hevea latex and molds. Purification, characterization, cloning and expression	Eur J Biochem	267	24	7006	7014	2000
14585753	enolase	enolase	ISS	36	None	Brown, S.B.	Personal Communication	None	None	None	None	None	None
15643639	enolase	enolase	ISS	36	None	Brown, S.B.	Personal Communication	None	None	None	None	None	None
15803300	enolase	enolase	ISS	36	None	Brown, S.B.	Personal Communication	None	None	None	None	None	None
15809970	enolase	enolase	ISS	36	None	Brown, S.B.	Personal Communication	None	None	None	None	None	None
15903080	enolase	enolase	ISS	36	None	Brown, S.B.	Personal Communication	None	None	None	None	None	None
16151617	enolase	enolase	ISS	36	None	Brown, S.B.	Personal Communication	None	None	None	None	None	None
16554592	enolase	enolase	ISS	745	8513787	Giallongo A, Venturella S, Oliva D, Barbieri G, Rubino P, Feo S	Structural features of the human gene for muscle-specific enolase. Differential splicing in the 5'-untranslated sequence generates two forms of mRNA	Eur J Biochem	214	2	367	374	1993
16801611	enolase	enolase	ISS	37	12520024	Boeckmann, B., et al.	The SWISS-PROT protein knowledgebase and its supplement TrEMBL in 2003	Nucleic Acids Res	31	1	365	370	2003
16878083	enolase	enolase	ISS	36	None	Brown, S.B.	Personal Communication	None	None	None	None	None	None
16975437	enolase	enolase	IES	20	11676541	Kuhnel, K. and B.F. Luisi	Crystal structure of the Escherichia coli RNA degradosome component enolase	J Mol Biol	313	3	583	592	2001
17066742	enolase	enolase	ISS	36	None	Brown, S.B.	Personal Communication	None	None	None	None	None	None
17137654	enolase	enolase	ISS	36	None	Brown, S.B.	Personal Communication	None	None	None	None	None	None
17367042	enolase	enolase	ISS	37	12520024	Boeckmann, B., et al.	The SWISS-PROT protein knowledgebase and its supplement TrEMBL in 2003	Nucleic Acids Res	31	1	365	370	2003
17367183	enolase	enolase	ISS	264	10508547	Mannen H, Li SS	Molecular evidence for a clade of turtles	Mol Phylogenet Evol	13	1	144	148	1999
17367186	enolase	enolase	ISS	264	10508547	Mannen H, Li SS	Molecular evidence for a clade of turtles	Mol Phylogenet Evol	13	1	144	148	1999
17367189	enolase	enolase	ISS	264	10508547	Mannen H, Li SS	Molecular evidence for a clade of turtles	Mol Phylogenet Evol	13	1	144	148	1999
18175728	enolase	enolase	ISS	36	None	Brown, S.B.	Personal Communication	None	None	None	None	None	None
19171969	enolase	enolase	ISS	36	None	Brown, S.B.	Personal Communication	None	None	None	None	None	None
20141354	enolase	enolase	IES	262	12044909	Kornblatt MJ, Zheng SX, Lamande N, Lazar M	Cloning, expression and mutagenesis of a subunit contact of rabbit muscle-specific (betabeta) enolase	Biochim Biophys Acta	1597	2	311	319	2002
20260174	enolase	enolase	ISS	36	None	Brown, S.B.	Personal Communication	None	None	None	None	None	None
20981682	enolase	enolase	ISS	254	3208766	McAleese SM, Dunbar B, Fothergill JE, Hinks LJ, Day IN	Complete amino acid sequence of the neurone-specific gamma isozyme of enolase (NSE) from human brain and comparison with the non-neuronal alpha form (NNE)	Eur J Biochem	178	2	413	417	1988
21263574	enolase	enolase	ISS	37	12520024	Boeckmann, B., et al.	The SWISS-PROT protein knowledgebase and its supplement TrEMBL in 2003	Nucleic Acids Res	31	1	365	370	2003
21263586	enolase	enolase	ISS	37	12520024	Boeckmann, B., et al.	The SWISS-PROT protein knowledgebase and its supplement TrEMBL in 2003	Nucleic Acids Res	31	1	365	370	2003
21263598	enolase	enolase	ISS	37	12520024	Boeckmann, B., et al.	The SWISS-PROT protein knowledgebase and its supplement TrEMBL in 2003	Nucleic Acids Res	31	1	365	370	2003
21263599	enolase	enolase	ISS	37	12520024	Boeckmann, B., et al.	The SWISS-PROT protein knowledgebase and its supplement TrEMBL in 2003	Nucleic Acids Res	31	1	365	370	2003
21263619	enolase	enolase	ISS	37	12520024	Boeckmann, B., et al.	The SWISS-PROT protein knowledgebase and its supplement TrEMBL in 2003	Nucleic Acids Res	31	1	365	370	2003
21325986	enolase	enolase	ISS	746	12089474	Agrawal R, Chandrashekhar R, Mishra AK, Ramadevi J, Sharma Y, Aggarwal RK	Cloning and sequencing of complete tau-crystallin cDNA from embryonic lens of Crocodylus palustris	J Biosci	27	3	251	259	2002
22035897	enolase	enolase	ISS	36	None	Brown, S.B.	Personal Communication	None	None	None	None	None	None
22096350	enolase	enolase	ISS	266	2989793	Sakimura K, Kushiya E, Obinata M, Takahashi Y	Molecular cloning and the nucleotide sequence of cDNA to mRNA for non-neuronal enolase (alpha alpha enolase) of rat brain and liver	Nucleic Acids Res	13	12	4365	4378	1985
22852211	enolase	enolase	IES	539	12869539	Hosaka T, Meguro T, Yamato I, Shirakihara Y	Crystal structure of Enterococcus hirae enolase at 2.8 A resolution	J Biochem (Tokyo)	133	6	817	823	2003
23003759	enolase	enolase	ISS	36	None	Brown, S.B.	Personal Communication	None	None	None	None	None	None
23024413	enolase	enolase	ISS	36	None	Brown, S.B.	Personal Communication	None	None	None	None	None	None
23099889	enolase	enolase	ISS	36	None	Brown, S.B.	Personal Communication	None	None	None	None	None	None
23394379	enolase	enolase	ISS	36	None	Brown, S.B.	Personal Communication	None	None	None	None	None	None
23814070	enolase	enolase	ISS	37	12520024	Boeckmann, B., et al.	The SWISS-PROT protein knowledgebase and its supplement TrEMBL in 2003	Nucleic Acids Res	31	1	365	370	2003
24377625	enolase	enolase	ISS	36	None	Brown, S.B.	Personal Communication	None	None	None	None	None	None
24580920	enolase	enolase	ISS	36	None	Brown, S.B.	Personal Communication	None	None	None	None	None	None
24983094	enolase	enolase	ISS	36	None	Brown, S.B.	Personal Communication	None	None	None	None	None	None
25010672	enolase	enolase	ISS	36	None	Brown, S.B.	Personal Communication	None	None	None	None	None	None
25989631	enolase	enolase	ISS	755	12668143	Sha J, Galindo CL, Pancholi V, Popov VL, Zhao Y, Houston CW, Chopra AK.	Differential expression of the enolase gene under in vivo versus in vitro growth conditions of Aeromonas hydrophila.	Microb Pathog.	34	4	195	204	2003
27262298	enolase	enolase	ISS	36	None	Brown, S.B.	Personal Communication	None	None	None	None	None	None
27315022	enolase	enolase	ISS	36	None	Brown, S.B.	Personal Communication	None	None	None	None	None	None
27361094	enolase	enolase	ISS	36	None	Brown, S.B.	Personal Communication	None	None	None	None	None	None
27371000	enolase	enolase	ISS	36	None	Brown, S.B.	Personal Communication	None	None	None	None	None	None
28210138	enolase	enolase	ISS	36	None	Brown, S.B.	Personal Communication	None	None	None	None	None	None
28277353	enolase	enolase	ISS	36	None	Brown, S.B.	Personal Communication	None	None	None	None	None	None
28377645	enolase	enolase	ISS	36	None	Brown, S.B.	Personal Communication	None	None	None	None	None	None
28866546	enolase	enolase	ISS	36	None	Brown, S.B.	Personal Communication	None	None	None	None	None	None
28896287	enolase	enolase	ISS	37	12520024	Boeckmann, B., et al.	The SWISS-PROT protein knowledgebase and its supplement TrEMBL in 2003	Nucleic Acids Res	31	1	365	370	2003
28899335	enolase	enolase	ISS	36	None	Brown, S.B.	Personal Communication	None	None	None	None	None	None
29898732	enolase	enolase	ISS	36	None	Brown, S.B.	Personal Communication	None	None	None	None	None	None
30314940	enolase	enolase	ISS	36	None	Brown, S.B.	Personal Communication	None	None	None	None	None	None
30315823	enolase	enolase	ISS	36	None	Brown, S.B.	Personal Communication	None	None	None	None	None	None
30583767	enolase	enolase	ISS	36	None	Brown, S.B.	Personal Communication	None	None	None	None	None	None
30749888	enolase	enolase	ISS	36	None	Brown, S.B.	Personal Communication	None	None	None	None	None	None
31873302	enolase	enolase	ISS	36	None	Brown, S.B.	Personal Communication	None	None	None	None	None	None
32029561	enolase	enolase	ISS	36	None	Brown, S.B.	Personal Communication	None	None	None	None	None	None
32035526	enolase	enolase	ISS	36	None	Brown, S.B.	Personal Communication	None	None	None	None	None	None
32405096	enolase	enolase	ISS	36	None	Brown, S.B.	Personal Communication	None	None	None	None	None	None
32440997	enolase	enolase	ISS	747	12818429	Jolodar A, Fischer P, Bergmann S, Buttner DW, Hammerschmidt S, Brattig NW	Molecular cloning of an alpha-enolase from the human filarial parasite Onchocerca volvulus that binds human plasminogen	Biochim Biophys Acta	1627	2	111	120	2003
32450571	enolase	enolase	ISS	36	None	Brown, S.B.	Personal Communication	None	None	None	None	None	None
32880095	enolase	enolase	ISS	36	None	Brown, S.B.	Personal Communication	None	None	None	None	None	None
33113259	enolase	enolase	ISS	36	None	Brown, S.B.	Personal Communication	None	None	None	None	None	None
33147912	enolase	enolase	ISS	36	None	Brown, S.B.	Personal Communication	None	None	None	None	None	None
33415263	enolase	enolase	ISS	36	None	Brown, S.B.	Personal Communication	None	None	None	None	None	None
34392443	enolase	enolase	ISS	36	None	Brown, S.B.	Personal Communication	None	None	None	None	None	None
34597330	enolase	enolase	ISS	36	None	Brown, S.B.	Personal Communication	None	None	None	None	None	None
34597332	enolase	enolase	ISS	36	None	Brown, S.B.	Personal Communication	None	None	None	None	None	None
34858165	enolase	enolase	ISS	36	None	Brown, S.B.	Personal Communication	None	None	None	None	None	None
34861961	enolase	enolase	ISS	36	None	Brown, S.B.	Personal Communication	None	None	None	None	None	None
34877732	enolase	enolase	ISS	36	None	Brown, S.B.	Personal Communication	None	None	None	None	None	None
34880725	enolase	enolase	ISS	36	None	Brown, S.B.	Personal Communication	None	None	None	None	None	None
36784331	enolase	enolase	ISS	36	None	Brown, S.B.	Personal Communication	None	None	None	None	None	None
37147852	enolase	enolase	ISS	36	None	Brown, S.B.	Personal Communication	None	None	None	None	None	None
37359340	enolase	enolase	ISS	36	None	Brown, S.B.	Personal Communication	None	None	None	None	None	None
37531422	enolase	enolase	ISS	36	None	Brown, S.B.	Personal Communication	None	None	None	None	None	None
37589645	enolase	enolase	ISS	36	None	Brown, S.B.	Personal Communication	None	None	None	None	None	None
37590349	enolase	enolase	ISS	36	None	Brown, S.B.	Personal Communication	None	None	None	None	None	None
37681002	enolase	enolase	ISS	36	None	Brown, S.B.	Personal Communication	None	None	None	None	None	None
37681795	enolase	enolase	ISS	36	None	Brown, S.B.	Personal Communication	None	None	None	None	None	None
37702655	enolase	enolase	ISS	36	None	Brown, S.B.	Personal Communication	None	None	None	None	None	None
38112061	enolase	enolase	ISS	36	None	Brown, S.B.	Personal Communication	None	None	None	None	None	None
38511762	enolase	enolase	ISS	36	None	Brown, S.B.	Personal Communication	None	None	None	None	None	None
38649320	enolase	enolase	ISS	36	None	Brown, S.B.	Personal Communication	None	None	None	None	None	None
39597532	enolase	enolase	ISS	36	None	Brown, S.B.	Personal Communication	None	None	None	None	None	None
40743649	enolase	enolase	ISS	36	None	Brown, S.B.	Personal Communication	None	None	None	None	None	None
40806812	enolase	enolase	ISS	36	None	Brown, S.B.	Personal Communication	None	None	None	None	None	None
42518800	enolase	enolase	ISS	36	None	Brown, S.B.	Personal Communication	None	None	None	None	None	None
42521309	enolase	enolase	ISS	36	None	Brown, S.B.	Personal Communication	None	None	None	None	None	None
42545184	enolase	enolase	ISS	36	None	Brown, S.B.	Personal Communication	None	None	None	None	None	None
42784284	enolase	enolase	ISS	36	None	Brown, S.B.	Personal Communication	None	None	None	None	None	None
45190897	enolase	enolase	ISS	36	None	Brown, S.B.	Personal Communication	None	None	None	None	None	None
45477377	enolase	enolase	ISS	36	None	Brown, S.B.	Personal Communication	None	None	None	None	None	None
46113189	enolase	enolase	ISS	36	None	Brown, S.B.	Personal Communication	None	None	None	None	None	None
47094180	enolase	enolase	ISS	36	None	Brown, S.B.	Personal Communication	None	None	None	None	None	None
47207875	enolase	enolase	ISS	36	None	Brown, S.B.	Personal Communication	None	None	None	None	None	None
47210809	enolase	enolase	ISS	36	None	Brown, S.B.	Personal Communication	None	None	None	None	None	None
47211348	enolase	enolase	ISS	36	None	Brown, S.B.	Personal Communication	None	None	None	None	None	None
47229720	enolase	enolase	ISS	36	None	Brown, S.B.	Personal Communication	None	None	None	None	None	None
47567341	enolase	enolase	ISS	36	None	Brown, S.B.	Personal Communication	None	None	None	None	None	None
47939355	enolase	enolase	ISS	36	None	Brown, S.B.	Personal Communication	None	None	None	None	None	None
48823965	enolase	enolase	ISS	36	None	Brown, S.B.	Personal Communication	None	None	None	None	None	None
48832201	enolase	enolase	ISS	36	None	Brown, S.B.	Personal Communication	None	None	None	None	None	None
48845368	enolase	enolase	ISS	36	None	Brown, S.B.	Personal Communication	None	None	None	None	None	None
48958444	enolase	enolase	ISS	36	None	Brown, S.B.	Personal Communication	None	None	None	None	None	None
49236275	enolase	enolase	ISS	36	None	Brown, S.B.	Personal Communication	None	None	None	None	None	None
49257392	enolase	enolase	ISS	36	None	Brown, S.B.	Personal Communication	None	None	None	None	None	None
49333355	enolase	enolase	ISS	36	None	Brown, S.B.	Personal Communication	None	None	None	None	None	None
49483034	enolase	enolase	ISS	37	12520024	Boeckmann, B., et al.	The SWISS-PROT protein knowledgebase and its supplement TrEMBL in 2003	Nucleic Acids Res	31	1	365	370	2003
50287797	enolase	enolase	ISS	36	None	Brown, S.B.	Personal Communication	None	None	None	None	None	None
50289857	enolase	enolase	ISS	36	None	Brown, S.B.	Personal Communication	None	None	None	None	None	None
50302929	enolase	enolase	ISS	36	None	Brown, S.B.	Personal Communication	None	None	None	None	None	None
50420053	enolase	enolase	ISS	36	None	Brown, S.B.	Personal Communication	None	None	None	None	None	None
50427089	enolase	enolase	ISS	36	None	Brown, S.B.	Personal Communication	None	None	None	None	None	None
50556202	enolase	enolase	ISS	36	None	Brown, S.B.	Personal Communication	None	None	None	None	None	None
50926833	enolase	enolase	ISS	36	None	Brown, S.B.	Personal Communication	None	None	None	None	None	None
51011814	enolase	enolase	ISS	36	None	Brown, S.B.	Personal Communication	None	None	None	None	None	None
68311	None	enolase	ISS	249	1840597	Kromer WJ, Arndt E	Halobacterial S9 operon. Three ribosomal protein genes are cotranscribed with genes encoding a tRNA(Leu), the enolase, and a putative membrane protein in the archaebacterium Haloarcula (Halobacterium) marismortui	J Biol Chem	266	36	24573	24579	1991
1076907	None	enolase	ISS	273	7867936	Jackson JC, Lopes JM	A cDNA from Schizosaccharomyces pombe encoding a putative enolase	Gene	154	1	109	113	1995
1352367	None	enolase	ISS	37	12520024	Boeckmann, B., et al.	The SWISS-PROT protein knowledgebase and its supplement TrEMBL in 2003	Nucleic Acids Res	31	1	365	370	2003
1706652	None	enolase	ISS	244	7723780	Beanan MJ, Bailey GB	The primary structure of an Entamoeba histolytica enolase	Mol Biochem Parasito	69	1	119	121	1995
2281464	None	enolase	ISS	36	None	Brown, S.B.	Personal Communication	None	None	None	None	None	None
2494352	None	enolase	ISS	37	12520024	Boeckmann, B., et al.	The SWISS-PROT protein knowledgebase and its supplement TrEMBL in 2003	Nucleic Acids Res	31	1	365	370	2003
2506387	None	enolase	ISS	250	7768597	Thompson SA, Blaser MJ	Isolation of the Helicobacter pylori recA gene and involvement of the recA region in resistance to low pH	Infect Immun	63	6	2185	2193	1995
2649457	None	enolase	ISS	36	None	Brown, S.B.	Personal Communication	None	None	None	None	None	None
3023705	None	enolase	ISS	37	12520024	Boeckmann, B., et al.	The SWISS-PROT protein knowledgebase and its supplement TrEMBL in 2003	Nucleic Acids Res	31	1	365	370	2003
3023706	None	enolase	ISS	37	12520024	Boeckmann, B., et al.	The SWISS-PROT protein knowledgebase and its supplement TrEMBL in 2003	Nucleic Acids Res	31	1	365	370	2003
3023709	None	enolase	ISS	263	8125109	Read M, Hicks KE, Sims PF, Hyde JE	Molecular characterisation of the enolase gene from the human malaria parasite Plasmodium falciparum. Evidence for ancestry within a photosynthetic lineage	Eur J Biochem	220	2	513	520	1994
3913583	None	enolase	ISS	37	12520024	Boeckmann, B., et al.	The SWISS-PROT protein knowledgebase and its supplement TrEMBL in 2003	Nucleic Acids Res	31	1	365	370	2003
4033380	None	enolase	ISS	275	9255517	Stamm LV, Young NR	Nucleotide sequence of the Treponema pallidum eno gene	DNA Seq	7	5	261	265	1997
4106354	None	enolase	ISS	750	11798055	Fox D, Smulian AG.	Plasminogen-binding activity of enolase in the opportunistic pathogen Pneumocystis carinii.	Med Mycol.	39	6	495	507	2001
6015091	None	enolase	ISS	37	12520024	Boeckmann, B., et al.	The SWISS-PROT protein knowledgebase and its supplement TrEMBL in 2003	Nucleic Acids Res	31	1	365	370	2003
6015096	None	enolase	ISS	37	12520024	Boeckmann, B., et al.	The SWISS-PROT protein knowledgebase and its supplement TrEMBL in 2003	Nucleic Acids Res	31	1	365	370	2003
6015097	None	enolase	ISS	261	9711852	Mahony TJ, Miller DJ	Linkage of genes encoding enolase (eno) and CTP synthase (pyrG) in the beta-subdivision proteobacterium Nitrosomonas europaea	FEMS Microbiol Lett	165	1	153	157	1998
6015098	None	enolase	ISS	37	12520024	Boeckmann, B., et al.	The SWISS-PROT protein knowledgebase and its supplement TrEMBL in 2003	Nucleic Acids Res	31	1	365	370	2003
6015100	None	enolase	ISS	37	12520024	Boeckmann, B., et al.	The SWISS-PROT protein knowledgebase and its supplement TrEMBL in 2003	Nucleic Acids Res	31	1	365	370	2003
6225296	None	enolase	ISS	37	12520024	Boeckmann, B., et al.	The SWISS-PROT protein knowledgebase and its supplement TrEMBL in 2003	Nucleic Acids Res	31	1	365	370	2003
8101740	None	enolase	ISS	36	None	Brown, S.B.	Personal Communication	None	None	None	None	None	None
8101742	None	enolase	ISS	36	None	Brown, S.B.	Personal Communication	None	None	None	None	None	None
8101744	None	enolase	ISS	36	None	Brown, S.B.	Personal Communication	None	None	None	None	None	None
8919600	None	enolase	ISS	276	10889212	Hannaert V., et al.	Enolase from Trypanosoma brucei, from the amitochondriate protist Mastigamoeba balamuthi, and from the chloroplast and cytosol of Euglena gracilis: pieces in the evolutionary puzzle of the eukaryotic glycolytic pathway	Mol Biol Evol	17	7	989	1000	2000
8919602	None	enolase	ISS	276	10889212	Hannaert V., et al.	Enolase from Trypanosoma brucei, from the amitochondriate protist Mastigamoeba balamuthi, and from the chloroplast and cytosol of Euglena gracilis: pieces in the evolutionary puzzle of the eukaryotic glycolytic pathway	Mol Biol Evol	17	7	989	1000	2000
9296935	None	enolase	ISS	37	12520024	Boeckmann, B., et al.	The SWISS-PROT protein knowledgebase and its supplement TrEMBL in 2003	Nucleic Acids Res	31	1	365	370	2003
9297093	None	enolase	ISS	37	12520024	Boeckmann, B., et al.	The SWISS-PROT protein knowledgebase and its supplement TrEMBL in 2003	Nucleic Acids Res	31	1	365	370	2003
11131988	None	enolase	ISS	37	12520024	Boeckmann, B., et al.	The SWISS-PROT protein knowledgebase and its supplement TrEMBL in 2003	Nucleic Acids Res	31	1	365	370	2003
12230023	None	enolase	ISS	37	12520024	Boeckmann, B., et al.	The SWISS-PROT protein knowledgebase and its supplement TrEMBL in 2003	Nucleic Acids Res	31	1	365	370	2003
12644033	None	enolase	ISS	37	12520024	Boeckmann, B., et al.	The SWISS-PROT protein knowledgebase and its supplement TrEMBL in 2003	Nucleic Acids Res	31	1	365	370	2003
12644257	None	enolase	ISS	273	7867936	Jackson JC, Lopes JM	A cDNA from Schizosaccharomyces pombe encoding a putative enolase	Gene	154	1	109	113	1995
13124124	None	enolase	ISS	37	12520024	Boeckmann, B., et al.	The SWISS-PROT protein knowledgebase and its supplement TrEMBL in 2003	Nucleic Acids Res	31	1	365	370	2003
13124126	None	enolase	ISS	37	12520024	Boeckmann, B., et al.	The SWISS-PROT protein knowledgebase and its supplement TrEMBL in 2003	Nucleic Acids Res	31	1	365	370	2003
13124130	None	enolase	ISS	37	12520024	Boeckmann, B., et al.	The SWISS-PROT protein knowledgebase and its supplement TrEMBL in 2003	Nucleic Acids Res	31	1	365	370	2003
13124145	None	enolase	ISS	37	12520024	Boeckmann, B., et al.	The SWISS-PROT protein knowledgebase and its supplement TrEMBL in 2003	Nucleic Acids Res	31	1	365	370	2003
13124148	None	enolase	ISS	37	12520024	Boeckmann, B., et al.	The SWISS-PROT protein knowledgebase and its supplement TrEMBL in 2003	Nucleic Acids Res	31	1	365	370	2003
13124152	None	enolase	ISS	37	12520024	Boeckmann, B., et al.	The SWISS-PROT protein knowledgebase and its supplement TrEMBL in 2003	Nucleic Acids Res	31	1	365	370	2003
13124156	None	enolase	ISS	37	12520024	Boeckmann, B., et al.	The SWISS-PROT protein knowledgebase and its supplement TrEMBL in 2003	Nucleic Acids Res	31	1	365	370	2003
13124159	None	enolase	ISS	37	12520024	Boeckmann, B., et al.	The SWISS-PROT protein knowledgebase and its supplement TrEMBL in 2003	Nucleic Acids Res	31	1	365	370	2003
13124162	None	enolase	ISS	37	12520024	Boeckmann, B., et al.	The SWISS-PROT protein knowledgebase and its supplement TrEMBL in 2003	Nucleic Acids Res	31	1	365	370	2003
13124708	None	enolase	ISS	37	12520024	Boeckmann, B., et al.	The SWISS-PROT protein knowledgebase and its supplement TrEMBL in 2003	Nucleic Acids Res	31	1	365	370	2003
13124709	None	enolase	ISS	37	12520024	Boeckmann, B., et al.	The SWISS-PROT protein knowledgebase and its supplement TrEMBL in 2003	Nucleic Acids Res	31	1	365	370	2003
13124712	None	enolase	ISS	37	12520024	Boeckmann, B., et al.	The SWISS-PROT protein knowledgebase and its supplement TrEMBL in 2003	Nucleic Acids Res	31	1	365	370	2003
14161523	None	enolase	ISS	753	11761062	Farrell BD, Sequeira AS, O'Meara BC, Normark BB, Chung JH, Jordal BH.	The evolution of agriculture in beetles (Curculionidae: Scolytinae and Platypodinae).	Evolution Int J Org Evolution.	55	10	2011	2027	2001
14521916	None	enolase	ISS	36	None	Brown, S.B.	Personal Communication	None	None	None	None	None	None
15618709	None	enolase	ISS	36	None	Brown, S.B.	Personal Communication	None	None	None	None	None	None
15667717	None	enolase	ISS	752	11526220	Keeling PJ, Palmer JD.	Lateral transfer at the gene and subgenic levels in the evolution of eukaryotic enolase.	Proc Natl Acad Sci U S A.	98	19	10745	10750	2001
15667719	None	enolase	ISS	752	11526220	Keeling PJ, Palmer JD.	Lateral transfer at the gene and subgenic levels in the evolution of eukaryotic enolase.	Proc Natl Acad Sci U S A.	98	19	10745	10750	2001
15667721	None	enolase	ISS	752	11526220	Keeling PJ, Palmer JD.	Lateral transfer at the gene and subgenic levels in the evolution of eukaryotic enolase.	Proc Natl Acad Sci U S A.	98	19	10745	10750	2001
15667723	None	enolase	ISS	752	11526220	Keeling PJ, Palmer JD.	Lateral transfer at the gene and subgenic levels in the evolution of eukaryotic enolase.	Proc Natl Acad Sci U S A.	98	19	10745	10750	2001
15668407	None	enolase	ISS	36	None	Brown, S.B.	Personal Communication	None	None	None	None	None	None
15827047	None	enolase	ISS	36	None	Brown, S.B.	Personal Communication	None	None	None	None	None	None
15837892	None	enolase	ISS	36	None	Brown, S.B.	Personal Communication	None	None	None	None	None	None
17065640	None	enolase	ISS	36	None	Brown, S.B.	Personal Communication	None	None	None	None	None	None
17935326	None	enolase	ISS	36	None	Brown, S.B.	Personal Communication	None	None	None	None	None	None
18481669	None	enolase	ISS	36	None	Brown, S.B.	Personal Communication	None	None	None	None	None	None
19074779	None	enolase	ISS	36	None	Brown, S.B.	Personal Communication	None	None	None	None	None	None
20873639	None	enolase	ISS	36	None	Brown, S.B.	Personal Communication	None	None	None	None	None	None
21263576	None	enolase	ISS	37	12520024	Boeckmann, B., et al.	The SWISS-PROT protein knowledgebase and its supplement TrEMBL in 2003	Nucleic Acids Res	31	1	365	370	2003
21263577	None	enolase	ISS	37	12520024	Boeckmann, B., et al.	The SWISS-PROT protein knowledgebase and its supplement TrEMBL in 2003	Nucleic Acids Res	31	1	365	370	2003
21263581	None	enolase	ISS	37	12520024	Boeckmann, B., et al.	The SWISS-PROT protein knowledgebase and its supplement TrEMBL in 2003	Nucleic Acids Res	31	1	365	370	2003
21263582	None	enolase	ISS	37	12520024	Boeckmann, B., et al.	The SWISS-PROT protein knowledgebase and its supplement TrEMBL in 2003	Nucleic Acids Res	31	1	365	370	2003
21263589	None	enolase	ISS	37	12520024	Boeckmann, B., et al.	The SWISS-PROT protein knowledgebase and its supplement TrEMBL in 2003	Nucleic Acids Res	31	1	365	370	2003
21263593	None	enolase	ISS	37	12520024	Boeckmann, B., et al.	The SWISS-PROT protein knowledgebase and its supplement TrEMBL in 2003	Nucleic Acids Res	31	1	365	370	2003
21263595	None	enolase	ISS	37	12520024	Boeckmann, B., et al.	The SWISS-PROT protein knowledgebase and its supplement TrEMBL in 2003	Nucleic Acids Res	31	1	365	370	2003
21263596	None	enolase	ISS	37	12520024	Boeckmann, B., et al.	The SWISS-PROT protein knowledgebase and its supplement TrEMBL in 2003	Nucleic Acids Res	31	1	365	370	2003
21263600	None	enolase	ISS	37	12520024	Boeckmann, B., et al.	The SWISS-PROT protein knowledgebase and its supplement TrEMBL in 2003	Nucleic Acids Res	31	1	365	370	2003
21263602	None	enolase	ISS	37	12520024	Boeckmann, B., et al.	The SWISS-PROT protein knowledgebase and its supplement TrEMBL in 2003	Nucleic Acids Res	31	1	365	370	2003
21263603	None	enolase	ISS	37	12520024	Boeckmann, B., et al.	The SWISS-PROT protein knowledgebase and its supplement TrEMBL in 2003	Nucleic Acids Res	31	1	365	370	2003
21263607	None	enolase	ISS	37	12520024	Boeckmann, B., et al.	The SWISS-PROT protein knowledgebase and its supplement TrEMBL in 2003	Nucleic Acids Res	31	1	365	370	2003
21263608	None	enolase	ISS	37	12520024	Boeckmann, B., et al.	The SWISS-PROT protein knowledgebase and its supplement TrEMBL in 2003	Nucleic Acids Res	31	1	365	370	2003
21263609	None	enolase	ISS	37	12520024	Boeckmann, B., et al.	The SWISS-PROT protein knowledgebase and its supplement TrEMBL in 2003	Nucleic Acids Res	31	1	365	370	2003
21263620	None	enolase	ISS	37	12520024	Boeckmann, B., et al.	The SWISS-PROT protein knowledgebase and its supplement TrEMBL in 2003	Nucleic Acids Res	31	1	365	370	2003
21542033	None	enolase	ISS	37	12520024	Boeckmann, B., et al.	The SWISS-PROT protein knowledgebase and its supplement TrEMBL in 2003	Nucleic Acids Res	31	1	365	370	2003
21672986	None	enolase	ISS	36	None	Brown, S.B.	Personal Communication	None	None	None	None	None	None
21674774	None	enolase	ISS	36	None	Brown, S.B.	Personal Communication	None	None	None	None	None	None
21901927	None	enolase	ISS	36	None	Brown, S.B.	Personal Communication	None	None	None	None	None	None
22298200	None	enolase	ISS	36	None	Brown, S.B.	Personal Communication	None	None	None	None	None	None
22652630	None	enolase	ISS	36	None	Brown, S.B.	Personal Communication	None	None	None	None	None	None
22956881	None	enolase	ISS	36	None	Brown, S.B.	Personal Communication	None	None	None	None	None	None
23002885	None	enolase	ISS	36	None	Brown, S.B.	Personal Communication	None	None	None	None	None	None
23015298	None	enolase	ISS	36	None	Brown, S.B.	Personal Communication	None	None	None	None	None	None
23105073	None	enolase	ISS	36	None	Brown, S.B.	Personal Communication	None	None	None	None	None	None
23114586	None	enolase	ISS	36	None	Brown, S.B.	Personal Communication	None	None	None	None	None	None
23128142	None	enolase	ISS	36	None	Brown, S.B.	Personal Communication	None	None	None	None	None	None
23326258	None	enolase	ISS	36	None	Brown, S.B.	Personal Communication	None	None	None	None	None	None
23474278	None	enolase	ISS	36	None	Brown, S.B.	Personal Communication	None	None	None	None	None	None
23483115	None	enolase	ISS	36	None	Brown, S.B.	Personal Communication	None	None	None	None	None	None
23502010	None	enolase	ISS	36	None	Brown, S.B.	Personal Communication	None	None	None	None	None	None
23507959	None	enolase	ISS	36	None	Brown, S.B.	Personal Communication	None	None	None	None	None	None
23814062	None	enolase	ISS	37	12520024	Boeckmann, B., et al.	The SWISS-PROT protein knowledgebase and its supplement TrEMBL in 2003	Nucleic Acids Res	31	1	365	370	2003
23814064	None	enolase	ISS	37	12520024	Boeckmann, B., et al.	The SWISS-PROT protein knowledgebase and its supplement TrEMBL in 2003	Nucleic Acids Res	31	1	365	370	2003
23814066	None	enolase	ISS	37	12520024	Boeckmann, B., et al.	The SWISS-PROT protein knowledgebase and its supplement TrEMBL in 2003	Nucleic Acids Res	31	1	365	370	2003
23814067	None	enolase	ISS	37	12520024	Boeckmann, B., et al.	The SWISS-PROT protein knowledgebase and its supplement TrEMBL in 2003	Nucleic Acids Res	31	1	365	370	2003
23814071	None	enolase	ISS	37	12520024	Boeckmann, B., et al.	The SWISS-PROT protein knowledgebase and its supplement TrEMBL in 2003	Nucleic Acids Res	31	1	365	370	2003
23814073	None	enolase	ISS	37	12520024	Boeckmann, B., et al.	The SWISS-PROT protein knowledgebase and its supplement TrEMBL in 2003	Nucleic Acids Res	31	1	365	370	2003
23814075	None	enolase	ISS	37	12520024	Boeckmann, B., et al.	The SWISS-PROT protein knowledgebase and its supplement TrEMBL in 2003	Nucleic Acids Res	31	1	365	370	2003
23814077	None	enolase	ISS	37	12520024	Boeckmann, B., et al.	The SWISS-PROT protein knowledgebase and its supplement TrEMBL in 2003	Nucleic Acids Res	31	1	365	370	2003
23814079	None	enolase	ISS	37	12520024	Boeckmann, B., et al.	The SWISS-PROT protein knowledgebase and its supplement TrEMBL in 2003	Nucleic Acids Res	31	1	365	370	2003
23814098	None	enolase	ISS	37	12520024	Boeckmann, B., et al.	The SWISS-PROT protein knowledgebase and its supplement TrEMBL in 2003	Nucleic Acids Res	31	1	365	370	2003
23814099	None	enolase	ISS	37	12520024	Boeckmann, B., et al.	The SWISS-PROT protein knowledgebase and its supplement TrEMBL in 2003	Nucleic Acids Res	31	1	365	370	2003
24195632	None	enolase	ISS	36	None	Brown, S.B.	Personal Communication	None	None	None	None	None	None
24374950	None	enolase	ISS	36	None	Brown, S.B.	Personal Communication	None	None	None	None	None	None
25008418	None	enolase	ISS	37	12520024	Boeckmann, B., et al.	The SWISS-PROT protein knowledgebase and its supplement TrEMBL in 2003	Nucleic Acids Res	31	1	365	370	2003
25027598	None	enolase	ISS	36	None	Brown, S.B.	Personal Communication	None	None	None	None	None	None
26553826	None	enolase	ISS	36	None	Brown, S.B.	Personal Communication	None	None	None	None	None	None
27379905	None	enolase	ISS	36	None	Brown, S.B.	Personal Communication	None	None	None	None	None	None
27902665	None	enolase	ISS	36	None	Brown, S.B.	Personal Communication	None	None	None	None	None	None
27904258	None	enolase	ISS	36	None	Brown, S.B.	Personal Communication	None	None	None	None	None	None
28198453	None	enolase	ISS	36	None	Brown, S.B.	Personal Communication	None	None	None	None	None	None
28378568	None	enolase	ISS	36	None	Brown, S.B.	Personal Communication	None	None	None	None	None	None
28476792	None	enolase	ISS	36	None	Brown, S.B.	Personal Communication	None	None	None	None	None	None
28572934	None	enolase	ISS	36	None	Brown, S.B.	Personal Communication	None	None	None	None	None	None
28851999	None	enolase	ISS	36	None	Brown, S.B.	Personal Communication	None	None	None	None	None	None
28855000	None	enolase	ISS	36	None	Brown, S.B.	Personal Communication	None	None	None	None	None	None
29341891	None	enolase	ISS	36	None	Brown, S.B.	Personal Communication	None	None	None	None	None	None
29542233	None	enolase	ISS	36	None	Brown, S.B.	Personal Communication	None	None	None	None	None	None
29650775	None	enolase	ISS	36	None	Brown, S.B.	Personal Communication	None	None	None	None	None	None
29830076	None	enolase	ISS	36	None	Brown, S.B.	Personal Communication	None	None	None	None	None	None
29835068	None	enolase	ISS	36	None	Brown, S.B.	Personal Communication	None	None	None	None	None	None
31541555	None	enolase	ISS	36	None	Brown, S.B.	Personal Communication	None	None	None	None	None	None
31792214	None	enolase	ISS	36	None	Brown, S.B.	Personal Communication	None	None	None	None	None	None
32262179	None	enolase	ISS	36	None	Brown, S.B.	Personal Communication	None	None	None	None	None	None
32417164	None	enolase	ISS	36	None	Brown, S.B.	Personal Communication	None	None	None	None	None	None
32477479	None	enolase	ISS	36	None	Brown, S.B.	Personal Communication	None	None	None	None	None	None
32491102	None	enolase	ISS	36	None	Brown, S.B.	Personal Communication	None	None	None	None	None	None
33236671	None	enolase	ISS	36	None	Brown, S.B.	Personal Communication	None	None	None	None	None	None
33237212	None	enolase	ISS	36	None	Brown, S.B.	Personal Communication	None	None	None	None	None	None
33465417	None	enolase	ISS	36	None	Brown, S.B.	Personal Communication	None	None	None	None	None	None
33465419	None	enolase	ISS	36	None	Brown, S.B.	Personal Communication	None	None	None	None	None	None
33519631	None	enolase	ISS	36	None	Brown, S.B.	Personal Communication	None	None	None	None	None	None
33593375	None	enolase	ISS	36	None	Brown, S.B.	Personal Communication	None	None	None	None	None	None
33860768	None	enolase	ISS	36	None	Brown, S.B.	Personal Communication	None	None	None	None	None	None
33864347	None	enolase	ISS	36	None	Brown, S.B.	Personal Communication	None	None	None	None	None	None
33866878	None	enolase	ISS	36	None	Brown, S.B.	Personal Communication	None	None	None	None	None	None
34397760	None	enolase	ISS	36	None	Brown, S.B.	Personal Communication	None	None	None	None	None	None
34483549	None	enolase	ISS	36	None	Brown, S.B.	Personal Communication	None	None	None	None	None	None
34762728	None	enolase	ISS	36	None	Brown, S.B.	Personal Communication	None	None	None	None	None	None
34866330	None	enolase	ISS	36	None	Brown, S.B.	Personal Communication	None	None	None	None	None	None
34880850	None	enolase	ISS	36	None	Brown, S.B.	Personal Communication	None	None	None	None	None	None
35212688	None	enolase	ISS	36	None	Brown, S.B.	Personal Communication	None	None	None	None	None	None
37572552	None	enolase	ISS	36	None	Brown, S.B.	Personal Communication	None	None	None	None	None	None
38199773	None	enolase	ISS	36	None	Brown, S.B.	Personal Communication	None	None	None	None	None	None
39598758	None	enolase	ISS	757	15170258	Keeling PJ.	Polymorphic insertions and deletions in parabasalian enolase genes.	J Mol Evol.	58	5	550	556	2004
39598760	None	enolase	ISS	757	15170258	Keeling PJ.	Polymorphic insertions and deletions in parabasalian enolase genes.	J Mol Evol.	58	5	550	556	2004
39598762	None	enolase	ISS	757	15170258	Keeling PJ.	Polymorphic insertions and deletions in parabasalian enolase genes.	J Mol Evol.	58	5	550	556	2004
39598764	None	enolase	ISS	757	15170258	Keeling PJ.	Polymorphic insertions and deletions in parabasalian enolase genes.	J Mol Evol.	58	5	550	556	2004
39598766	None	enolase	ISS	757	15170258	Keeling PJ.	Polymorphic insertions and deletions in parabasalian enolase genes.	J Mol Evol.	58	5	550	556	2004
39598768	None	enolase	ISS	757	15170258	Keeling PJ.	Polymorphic insertions and deletions in parabasalian enolase genes.	J Mol Evol.	58	5	550	556	2004
39598770	None	enolase	ISS	757	15170258	Keeling PJ.	Polymorphic insertions and deletions in parabasalian enolase genes.	J Mol Evol.	58	5	550	556	2004
39598772	None	enolase	ISS	757	15170258	Keeling PJ.	Polymorphic insertions and deletions in parabasalian enolase genes.	J Mol Evol.	58	5	550	556	2004
39598774	None	enolase	ISS	757	15170258	Keeling PJ.	Polymorphic insertions and deletions in parabasalian enolase genes.	J Mol Evol.	58	5	550	556	2004
39935939	None	enolase	ISS	36	None	Brown, S.B.	Personal Communication	None	None	None	None	None	None
39938770	None	enolase	ISS	36	None	Brown, S.B.	Personal Communication	None	None	None	None	None	None
39984275	None	enolase	ISS	36	None	Brown, S.B.	Personal Communication	None	None	None	None	None	None
40063045	None	enolase	ISS	36	None	Brown, S.B.	Personal Communication	None	None	None	None	None	None
40063711	None	enolase	ISS	36	None	Brown, S.B.	Personal Communication	None	None	None	None	None	None
41033679	None	enolase	ISS	36	None	Brown, S.B.	Personal Communication	None	None	None	None	None	None
41394387	None	enolase	ISS	36	None	Brown, S.B.	Personal Communication	None	None	None	None	None	None
53795421	None	enolase	ISS	36	None	Brown, S.B.	Personal Communication	None	None	None	None	None	None
1361269	enolase-phosphatase	enolase-phosphatase	CFM	105	8227040	Balakrishnan, R., et al.	Appendix. Cloning and sequence of the gene encoding enzyme E-1 from the methionine salvage pathway of Klebsiella oxytoca	J Biol Chem	268	33	24792	24795	1993
5881831	None	enolase-phosphatase	ISS	90	None	Brown, S.B.	Personal Communication	None	None	None	None	None	None
6320797	None	enolase-phosphatase	ISS	90	None	Brown, S.B.	Personal Communication	None	None	None	None	None	None
10864017	None	enolase-phosphatase	ISS	90	None	Brown, S.B.	Personal Communication	None	None	None	None	None	None
15128441	None	enolase-phosphatase	ISS	90	None	Brown, S.B.	Personal Communication	None	None	None	None	None	None
15596882	None	enolase-phosphatase	ISS	90	None	Brown, S.B.	Personal Communication	None	None	None	None	None	None
15606973	None	enolase-phosphatase	ISS	90	None	Brown, S.B.	Personal Communication	None	None	None	None	None	None
17561674	None	enolase-phosphatase	ISS	90	None	Brown, S.B.	Personal Communication	None	None	None	None	None	None
19114788	None	enolase-phosphatase	ISS	90	None	Brown, S.B.	Personal Communication	None	None	None	None	None	None
21242582	None	enolase-phosphatase	ISS	90	None	Brown, S.B.	Personal Communication	None	None	None	None	None	None
21300781	None	enolase-phosphatase	ISS	90	None	Brown, S.B.	Personal Communication	None	None	None	None	None	None
23469062	None	enolase-phosphatase	ISS	90	None	Brown, S.B.	Personal Communication	None	None	None	None	None	None
24213629	None	enolase-phosphatase	ISS	90	None	Brown, S.B.	Personal Communication	None	None	None	None	None	None
24371684	None	enolase-phosphatase	ISS	90	None	Brown, S.B.	Personal Communication	None	None	None	None	None	None
24644163	None	enolase-phosphatase	ISS	90	None	Brown, S.B.	Personal Communication	None	None	None	None	None	None
28199146	None	enolase-phosphatase	ISS	90	None	Brown, S.B.	Personal Communication	None	None	None	None	None	None
33633274	None	enolase-phosphatase	ISS	90	None	Brown, S.B.	Personal Communication	None	None	None	None	None	None
33640570	None	enolase-phosphatase	ISS	90	None	Brown, S.B.	Personal Communication	None	None	None	None	None	None
48732028	None	enolase-phosphatase	ISS	90	None	Brown, S.B.	Personal Communication	None	None	None	None	None	None
67153473	None	enolase-phosphatase	ISS	90	None	Brown, S.B.	Personal Communication	None	None	None	None	None	None
119119	enoyl-CoA hydratase	enoyl-CoA hydratase	CFM	43	9480773	Engel, C.K., et al.	The crystal structure of enoyl-CoA hydratase complexed with octanoyl-CoA reveals the structural adaptations required for binding of a long chain fatty acid-CoA molecule	J Mol Biol	275	5	847	859	1998
119826	enoyl-CoA hydratase	enoyl-CoA hydratase	IES	409	1607366	Sato S, Hayashi M, Imamura S, Ozeki Y, Kawaguchi A	Primary structures of the genes, faoA and faoB, from Pseudomonas fragi B-0771 which encode the two subunits of the HDT multienzyme complex involved in fatty acid beta-oxidation	J Biochem (Tokyo)	111	1	8	15	1992
145900	enoyl-CoA hydratase	enoyl-CoA hydratase	IES	402	1699931	DiRusso CC	Primary sequence of the Escherichia coli fadBA operon, encoding the fatty acid-oxidizing multienzyme complex, indicates a high degree of homology to eucaryotic enzymes	J Bacteriol	172	11	6459	6468	1990
595267	enoyl-CoA hydratase	enoyl-CoA hydratase	ISS	57	None	Brown, S.B.	Personal Communication	None	None	None	None	None	None
862457	enoyl-CoA hydratase	enoyl-CoA hydratase	IES	406	8135828	Kamijo T, Aoyama T, Komiyama A, Hashimoto T	Structural analysis of cDNAs for subunits of human mitochondrial fatty acid beta-oxidation trifunctional protein	Biochem Biophys Res Commun	199	2	818	825	1994
2392291	enoyl-CoA hydratase	enoyl-CoA hydratase	IES	64	8895557	Engel, C.K., et al.	Crystal structure of enoyl-coenzyme A (CoA) hydratase at 2.5 angstroms resolution: a spiral fold defines the CoA-binding pocket	Embo J	15	19	5135	5145	1996
2737971	enoyl-CoA hydratase	enoyl-CoA hydratase	ISS	57	None	Brown, S.B.	Personal Communication	None	None	None	None	None	None
3021301	enoyl-CoA hydratase	enoyl-CoA hydratase	ISS	397	10417336	Chevet E, Lemaitre G, Cailleret K, Dahan S, Bergeron JJ, Katinka MD	Identification and characterization of an intracellular protein complex that binds fibroblast growth factor-2 in bovine brain	Biochem J	341	0	713	723	1999
4584722	enoyl-CoA hydratase	enoyl-CoA hydratase	IES	65	9283097	He, X.Y. and S.Y. Yang	Glutamate-119 of the large alpha-subunit is the catalytic base in the hydration of 2-trans-enoyl-coenzyme A catalyzed by the multienzyme complex of fatty acid oxidation from Escherichia coli	Biochemistry	36	36	11044	11049	1997
7387634	enoyl-CoA hydratase	enoyl-CoA hydratase	ISS	419	8297352	Yang SY, He XY, Styles J, Luo MJ, Schulz H, Elzinga M	Primary structure of the large subunit of trifunctional beta-oxidation complex from pig heart mitochondria	Biochem Biophys Res Commun	198	2	431	437	1994
7436972	enoyl-CoA hydratase	enoyl-CoA hydratase	IES	400	8051146	Preisig-Muller R, Guhnemann-Schafer K, Kindl H	Domains of the tetrafunctional protein acting in glyoxysomal fatty acid beta-oxidation. Demonstration of epimerase and isomerase activities on a peptide lacking hydratase activity	J Biol Chem	269	32	20475	20481	1994
7436975	enoyl-CoA hydratase	enoyl-CoA hydratase	ISS	57	None	Brown, S.B.	Personal Communication	None	None	None	None	None	None
10441766	enoyl-CoA hydratase	enoyl-CoA hydratase	IES	401	11097912	van Dijk K, Nelson EB	Fatty acid competition as a mechanism by which Enterobacter cloacae suppresses Pythium ultimum sporangium germination and damping-off	Appl Environ Microbiol	66	12	5340	5347	2000
13310123	enoyl-CoA hydratase	enoyl-CoA hydratase	ISS	411	11251808	Olivera ER, Carnicero D, Garcia B, Minambres B, Moreno MA, Canedo L, Dirusso CC, Naharro G, Luengo JM	Two different pathways are involved in the beta-oxidation of n-alkanoic and n-phenylalkanoic acids in Pseudomonas putida U: genetic studies and biotechnological applications	Mol Microbiol	39	4	863	874	2001
15077078	enoyl-CoA hydratase	enoyl-CoA hydratase	IES	410	12115060	Fiedler S, Steinbuchel A, Rehm BH	The role of the fatty acid beta-oxidation multienzyme complex from Pseudomonas oleovorans in polyhydroxyalkanoate biosynthesis: molecular characterization of the fadBA operon from P. oleovorans and of the enoyl-CoA hydratase genes phaJ from P. oleovorans	Arch Microbiol	178	2	149	160	2002
15231317	enoyl-CoA hydratase	enoyl-CoA hydratase	ISS	57	None	Brown, S.B.	Personal Communication	None	None	None	None	None	None
15235527	enoyl-CoA hydratase	enoyl-CoA hydratase	ISS	57	None	Brown, S.B.	Personal Communication	None	None	None	None	None	None
15290204	enoyl-CoA hydratase	enoyl-CoA hydratase	ISS	57	None	Brown, S.B.	Personal Communication	None	None	None	None	None	None
15598210	enoyl-CoA hydratase	enoyl-CoA hydratase	ISS	57	None	Brown, S.B.	Personal Communication	None	None	None	None	None	None
15642751	enoyl-CoA hydratase	enoyl-CoA hydratase	ISS	57	None	Brown, S.B.	Personal Communication	None	None	None	None	None	None
15804436	enoyl-CoA hydratase	enoyl-CoA hydratase	ISS	57	None	Brown, S.B.	Personal Communication	None	None	None	None	None	None
15834028	enoyl-CoA hydratase	enoyl-CoA hydratase	ISS	57	None	Brown, S.B.	Personal Communication	None	None	None	None	None	None
15982640	enoyl-CoA hydratase	enoyl-CoA hydratase	IES	396	11583536	Dakoji S, Li D, Agnihotri G, Zhou HQ, Liu HW	Studies on the inactivation of bovine liver enoyl-CoA hydratase by (methylenecyclopropyl)formyl-CoA: elucidation of the inactivation mechanism and identification of cysteine-114 as the entrapped nucleophile	J Am Chem Soc	123	40	9749	9759	2001
16123902	enoyl-CoA hydratase	enoyl-CoA hydratase	ISS	57	None	Brown, S.B.	Personal Communication	None	None	None	None	None	None
16131692	enoyl-CoA hydratase	enoyl-CoA hydratase	ISS	57	None	Brown, S.B.	Personal Communication	None	None	None	None	None	None
16762152	enoyl-CoA hydratase	enoyl-CoA hydratase	ISS	57	None	Brown, S.B.	Personal Communication	None	None	None	None	None	None
16767253	enoyl-CoA hydratase	enoyl-CoA hydratase	ISS	57	None	Brown, S.B.	Personal Communication	None	None	None	None	None	None
17105223	enoyl-CoA hydratase	enoyl-CoA hydratase	IES	408	11706039	Chuong SD, Mullen RT, Muench DG	Identification of a rice RNA- and microtubule-binding protein as the multifunctional protein, a peroxisomal enzyme involved in the beta -oxidation of fatty acids	J Biol Chem	277	4	2419	2429	2002
17508951	enoyl-CoA hydratase	enoyl-CoA hydratase	ISS	57	None	Brown, S.B.	Personal Communication	None	None	None	None	None	None
17508953	enoyl-CoA hydratase	enoyl-CoA hydratase	ISS	57	None	Brown, S.B.	Personal Communication	None	None	None	None	None	None
17558304	enoyl-CoA hydratase	enoyl-CoA hydratase	ISS	57	None	Brown, S.B.	Personal Communication	None	None	None	None	None	None
18677763	enoyl-CoA hydratase	enoyl-CoA hydratase	IES	415	8253773	Kamijo T, Aoyama T, Miyazaki J, Hashimoto T	Molecular cloning of the cDNAs for the subunits of rat mitochondrial fatty acid beta-oxidation multienzyme complex. Structural and functional relationships to other mitochondrial and peroxisomal beta-oxidation enzymes.	J Biol Chem.	268	35	26452	26460	1993
19921000	enoyl-CoA hydratase	enoyl-CoA hydratase	ISS	57	None	Brown, S.B.	Personal Communication	None	None	None	None	None	None
20127408	enoyl-CoA hydratase	enoyl-CoA hydratase	IES	404	8135828	Kamijo T, Aoyama T, Komiyama A, Hashimoto T	Structural analysis of cDNAs for subunits of human mitochondrial fatty acid beta-oxidation trifunctional protein	Biochem Biophys Res Commun	199	2	818	825	1994
20149805	enoyl-CoA hydratase	enoyl-CoA hydratase	ISS	67	11851409	Bahnson, B.J., V.E. Anderson, and G.A. Petsko	Structural mechanism of enoyl-CoA hydratase: three atoms from a single water are added in either an E1cb stepwise or concerted fashion	Biochemistry	41	8	2621	2629	2002
23030094	enoyl-CoA hydratase	enoyl-CoA hydratase	ISS	57	None	Brown, S.B.	Personal Communication	None	None	None	None	None	None
23103221	enoyl-CoA hydratase	enoyl-CoA hydratase	ISS	57	None	Brown, S.B.	Personal Communication	None	None	None	None	None	None
24115140	enoyl-CoA hydratase	enoyl-CoA hydratase	ISS	57	None	Brown, S.B.	Personal Communication	None	None	None	None	None	None
24159081	enoyl-CoA hydratase	enoyl-CoA hydratase	IES	417	10413528	Hofstein HA, Feng Y, Anderson VE, Tonge PJ	Role of glutamate 144 and glutamate 164 in the catalytic mechanism of enoyl-CoA hydratase	Biochemistry	38	29	9508	9516	1999
24371621	enoyl-CoA hydratase	enoyl-CoA hydratase	ISS	57	None	Brown, S.B.	Personal Communication	None	None	None	None	None	None
24583077	enoyl-CoA hydratase	enoyl-CoA hydratase	ISS	57	None	Brown, S.B.	Personal Communication	None	None	None	None	None	None
26250612	enoyl-CoA hydratase	enoyl-CoA hydratase	ISS	57	None	Brown, S.B.	Personal Communication	None	None	None	None	None	None
26988860	enoyl-CoA hydratase	enoyl-CoA hydratase	ISS	57	None	Brown, S.B.	Personal Communication	None	None	None	None	None	None
27364416	enoyl-CoA hydratase	enoyl-CoA hydratase	ISS	57	None	Brown, S.B.	Personal Communication	None	None	None	None	None	None
27805909	enoyl-CoA hydratase	enoyl-CoA hydratase	ISS	397	10417336	Chevet E, Lemaitre G, Cailleret K, Dahan S, Bergeron JJ, Katinka MD	Identification and characterization of an intracellular protein complex that binds fibroblast growth factor-2 in bovine brain	Biochem J	341	0	713	723	1999
28870678	enoyl-CoA hydratase	enoyl-CoA hydratase	ISS	57	None	Brown, S.B.	Personal Communication	None	None	None	None	None	None
28896804	enoyl-CoA hydratase	enoyl-CoA hydratase	ISS	57	None	Brown, S.B.	Personal Communication	None	None	None	None	None	None
29126583	enoyl-CoA hydratase	enoyl-CoA hydratase	IES	399	11821399	Alber BE, Fuchs G	Propionyl-coenzyme A synthase from Chloroflexus aurantiacus, a key enzyme of the 3-hydroxypropionate cycle for autotrophic CO2 fixation	J Biol Chem	277	14	12137	12143	2002
30064859	enoyl-CoA hydratase	enoyl-CoA hydratase	ISS	57	None	Brown, S.B.	Personal Communication	None	None	None	None	None	None
31226567	enoyl-CoA hydratase	enoyl-CoA hydratase	ISS	57	None	Brown, S.B.	Personal Communication	None	None	None	None	None	None
33859811	enoyl-CoA hydratase	enoyl-CoA hydratase	ISS	57	None	Brown, S.B.	Personal Communication	None	None	None	None	None	None
34897626	enoyl-CoA hydratase	enoyl-CoA hydratase	ISS	57	None	Brown, S.B.	Personal Communication	None	None	None	None	None	None
66046519	enoyl-CoA hydratase	enoyl-CoA hydratase	ISS	57	None	Brown, S.B.	Personal Communication	None	None	None	None	None	None
67158186	enoyl-CoA hydratase	enoyl-CoA hydratase	ISS	57	None	Brown, S.B.	Personal Communication	None	None	None	None	None	None
423209	None	enoyl-CoA hydratase	ISS	57	None	Brown, S.B.	Personal Communication	None	None	None	None	None	None
433413	None	enoyl-CoA hydratase	ISS	405	8012501	Kanazawa M, Ohtake A, Abe H, Yamamoto S, Satoh Y, Takayanagi M, Niimi H, Mori M, Hashimoto T	Molecular cloning and sequence analysis of the cDNA for human mitochondrial short-chain enoyl-CoA hydratase	Enzyme Protein	47	1	9	13	1993
755067	None	enoyl-CoA hydratase	ISS	418	7751302	Margolin W, Bramhill D, Long SR	The dnaA gene of Rhizobium meliloti lies within an unusual gene arrangement	J Bacteriol	177	10	2892	2900	1995
1706569	None	enoyl-CoA hydratase	ISS	398	8549802	Caira F, Cherkaoui-Malki M, Hoefler G, Latruffe N	Cloning and tissue expression of two cDNAs encoding the peroxisomal 2-enoyl-CoA hydratase/3-hydroxyacyl-CoA dehydrogenase in the guinea pig liver	FEBS Lett	378	1	57	60	1996
1742269	None	enoyl-CoA hydratase	ISS	57	None	Brown, S.B.	Personal Communication	None	None	None	None	None	None
1903327	None	enoyl-CoA hydratase	ISS	57	None	Brown, S.B.	Personal Communication	None	None	None	None	None	None
2764828	None	enoyl-CoA hydratase	ISS	57	None	Brown, S.B.	Personal Communication	None	None	None	None	None	None
4503497	None	enoyl-CoA hydratase	ISS	57	None	Brown, S.B.	Personal Communication	None	None	None	None	None	None
8896103	None	enoyl-CoA hydratase	ISS	57	None	Brown, S.B.	Personal Communication	None	None	None	None	None	None
8926186	None	enoyl-CoA hydratase	ISS	57	None	Brown, S.B.	Personal Communication	None	None	None	None	None	None
9622538	None	enoyl-CoA hydratase	ISS	420	10629170	Leuthner B, Heider J	Anaerobic toluene catabolism of Thauera aromatica: the bbs operon codes for enzymes of beta oxidation of the intermediate benzylsuccinate	J Bacteriol	182	2	272	277	2000
9965283	None	enoyl-CoA hydratase	ISS	395	10940013	Cheng Q, Thomas SM, Kostichka K, Valentine JR, Nagarajan V	Genetic analysis of a gene cluster for cyclohexanol oxidation in Acinetobacter sp. Strain SE19 by in vitro transposition	J Bacteriol	182	17	4744	4751	2000
11497638	None	enoyl-CoA hydratase	ISS	57	None	Brown, S.B.	Personal Communication	None	None	None	None	None	None
11497901	None	enoyl-CoA hydratase	ISS	57	None	Brown, S.B.	Personal Communication	None	None	None	None	None	None
11498047	None	enoyl-CoA hydratase	ISS	57	None	Brown, S.B.	Personal Communication	None	None	None	None	None	None
11498568	None	enoyl-CoA hydratase	ISS	57	None	Brown, S.B.	Personal Communication	None	None	None	None	None	None
11499854	None	enoyl-CoA hydratase	ISS	57	None	Brown, S.B.	Personal Communication	None	None	None	None	None	None
12667044	None	enoyl-CoA hydratase	ISS	57	None	Brown, S.B.	Personal Communication	None	None	None	None	None	None
12707570	None	enoyl-CoA hydratase	ISS	403	9073515	Janssen U, Davis EM, Le Beau MM, Stoffel W	Human mitochondrial enoyl-CoA hydratase gene (ECHS1): structural organization and assignment to chromosome 10q26.2-q26.3	Genomics	40	3	470	475	1997
12805413	None	enoyl-CoA hydratase	ISS	57	None	Brown, S.B.	Personal Communication	None	None	None	None	None	None
13310130	None	enoyl-CoA hydratase	ISS	411	11251808	Olivera ER, Carnicero D, Garcia B, Minambres B, Moreno MA, Canedo L, Dirusso CC, Naharro G, Luengo JM	Two different pathways are involved in the beta-oxidation of n-alkanoic and n-phenylalkanoic acids in Pseudomonas putida U: genetic studies and biotechnological applications	Mol Microbiol	39	4	863	874	2001
13471124	None	enoyl-CoA hydratase	ISS	57	None	Brown, S.B.	Personal Communication	None	None	None	None	None	None
13472678	None	enoyl-CoA hydratase	ISS	57	None	Brown, S.B.	Personal Communication	None	None	None	None	None	None
13473557	None	enoyl-CoA hydratase	ISS	57	None	Brown, S.B.	Personal Communication	None	None	None	None	None	None
13474650	None	enoyl-CoA hydratase	ISS	57	None	Brown, S.B.	Personal Communication	None	None	None	None	None	None
13474685	None	enoyl-CoA hydratase	ISS	57	None	Brown, S.B.	Personal Communication	None	None	None	None	None	None
13475805	None	enoyl-CoA hydratase	ISS	57	None	Brown, S.B.	Personal Communication	None	None	None	None	None	None
13476731	None	enoyl-CoA hydratase	ISS	57	None	Brown, S.B.	Personal Communication	None	None	None	None	None	None
13540848	None	enoyl-CoA hydratase	ISS	57	None	Brown, S.B.	Personal Communication	None	None	None	None	None	None
13541029	None	enoyl-CoA hydratase	ISS	57	None	Brown, S.B.	Personal Communication	None	None	None	None	None	None
13542141	None	enoyl-CoA hydratase	ISS	57	None	Brown, S.B.	Personal Communication	None	None	None	None	None	None
14286220	None	enoyl-CoA hydratase	ISS	57	None	Brown, S.B.	Personal Communication	None	None	None	None	None	None
14600413	None	enoyl-CoA hydratase	ISS	57	None	Brown, S.B.	Personal Communication	None	None	None	None	None	None
14600820	None	enoyl-CoA hydratase	ISS	57	None	Brown, S.B.	Personal Communication	None	None	None	None	None	None
14601435	None	enoyl-CoA hydratase	ISS	57	None	Brown, S.B.	Personal Communication	None	None	None	None	None	None
15595942	None	enoyl-CoA hydratase	ISS	57	None	Brown, S.B.	Personal Communication	None	None	None	None	None	None
15596826	None	enoyl-CoA hydratase	ISS	57	None	Brown, S.B.	Personal Communication	None	None	None	None	None	None
15596934	None	enoyl-CoA hydratase	ISS	57	None	Brown, S.B.	Personal Communication	None	None	None	None	None	None
15597963	None	enoyl-CoA hydratase	ISS	57	None	Brown, S.B.	Personal Communication	None	None	None	None	None	None
15598787	None	enoyl-CoA hydratase	ISS	57	None	Brown, S.B.	Personal Communication	None	None	None	None	None	None
15607363	None	enoyl-CoA hydratase	ISS	57	None	Brown, S.B.	Personal Communication	None	None	None	None	None	None
15608000	None	enoyl-CoA hydratase	ISS	57	None	Brown, S.B.	Personal Communication	None	None	None	None	None	None
15608210	None	enoyl-CoA hydratase	ISS	57	None	Brown, S.B.	Personal Communication	None	None	None	None	None	None
15610652	None	enoyl-CoA hydratase	ISS	57	None	Brown, S.B.	Personal Communication	None	None	None	None	None	None
15612764	None	enoyl-CoA hydratase	ISS	57	None	Brown, S.B.	Personal Communication	None	None	None	None	None	None
15614559	None	enoyl-CoA hydratase	ISS	57	None	Brown, S.B.	Personal Communication	None	None	None	None	None	None
15615663	None	enoyl-CoA hydratase	ISS	57	None	Brown, S.B.	Personal Communication	None	None	None	None	None	None
15641060	None	enoyl-CoA hydratase	ISS	57	None	Brown, S.B.	Personal Communication	None	None	None	None	None	None
15789672	None	enoyl-CoA hydratase	ISS	57	None	Brown, S.B.	Personal Communication	None	None	None	None	None	None
15790352	None	enoyl-CoA hydratase	ISS	57	None	Brown, S.B.	Personal Communication	None	None	None	None	None	None
15802887	None	enoyl-CoA hydratase	ISS	57	None	Brown, S.B.	Personal Communication	None	None	None	None	None	None
15806171	None	enoyl-CoA hydratase	ISS	57	None	Brown, S.B.	Personal Communication	None	None	None	None	None	None
15806500	None	enoyl-CoA hydratase	ISS	57	None	Brown, S.B.	Personal Communication	None	None	None	None	None	None
15812041	None	enoyl-CoA hydratase	ISS	57	None	Brown, S.B.	Personal Communication	None	None	None	None	None	None
15828159	None	enoyl-CoA hydratase	ISS	57	None	Brown, S.B.	Personal Communication	None	None	None	None	None	None
15828292	None	enoyl-CoA hydratase	ISS	57	None	Brown, S.B.	Personal Communication	None	None	None	None	None	None
15840273	None	enoyl-CoA hydratase	ISS	57	None	Brown, S.B.	Personal Communication	None	None	None	None	None	None
15843126	None	enoyl-CoA hydratase	ISS	57	None	Brown, S.B.	Personal Communication	None	None	None	None	None	None
15887672	None	enoyl-CoA hydratase	ISS	57	None	Brown, S.B.	Personal Communication	None	None	None	None	None	None
15887850	None	enoyl-CoA hydratase	ISS	57	None	Brown, S.B.	Personal Communication	None	None	None	None	None	None
15888744	None	enoyl-CoA hydratase	ISS	57	None	Brown, S.B.	Personal Communication	None	None	None	None	None	None
15895286	None	enoyl-CoA hydratase	ISS	57	None	Brown, S.B.	Personal Communication	None	None	None	None	None	None
15895969	None	enoyl-CoA hydratase	ISS	57	None	Brown, S.B.	Personal Communication	None	None	None	None	None	None
15897564	None	enoyl-CoA hydratase	ISS	57	None	Brown, S.B.	Personal Communication	None	None	None	None	None	None
15898152	None	enoyl-CoA hydratase	ISS	57	None	Brown, S.B.	Personal Communication	None	None	None	None	None	None
15898808	None	enoyl-CoA hydratase	ISS	57	None	Brown, S.B.	Personal Communication	None	None	None	None	None	None
15899250	None	enoyl-CoA hydratase	ISS	57	None	Brown, S.B.	Personal Communication	None	None	None	None	None	None
15899269	None	enoyl-CoA hydratase	ISS	57	None	Brown, S.B.	Personal Communication	None	None	None	None	None	None
15899349	None	enoyl-CoA hydratase	ISS	57	None	Brown, S.B.	Personal Communication	None	None	None	None	None	None
15920225	None	enoyl-CoA hydratase	ISS	57	None	Brown, S.B.	Personal Communication	None	None	None	None	None	None
15920248	None	enoyl-CoA hydratase	ISS	57	None	Brown, S.B.	Personal Communication	None	None	None	None	None	None
15920273	None	enoyl-CoA hydratase	ISS	57	None	Brown, S.B.	Personal Communication	None	None	None	None	None	None
15921809	None	enoyl-CoA hydratase	ISS	57	None	Brown, S.B.	Personal Communication	None	None	None	None	None	None
15922748	None	enoyl-CoA hydratase	ISS	57	None	Brown, S.B.	Personal Communication	None	None	None	None	None	None
15964119	None	enoyl-CoA hydratase	ISS	57	None	Brown, S.B.	Personal Communication	None	None	None	None	None	None
15964285	None	enoyl-CoA hydratase	ISS	57	None	Brown, S.B.	Personal Communication	None	None	None	None	None	None
15966034	None	enoyl-CoA hydratase	ISS	57	None	Brown, S.B.	Personal Communication	None	None	None	None	None	None
15967056	None	enoyl-CoA hydratase	ISS	57	None	Brown, S.B.	Personal Communication	None	None	None	None	None	None
16079906	None	enoyl-CoA hydratase	ISS	57	None	Brown, S.B.	Personal Communication	None	None	None	None	None	None
16081236	None	enoyl-CoA hydratase	ISS	57	None	Brown, S.B.	Personal Communication	None	None	None	None	None	None
16081285	None	enoyl-CoA hydratase	ISS	57	None	Brown, S.B.	Personal Communication	None	None	None	None	None	None
16081429	None	enoyl-CoA hydratase	ISS	57	None	Brown, S.B.	Personal Communication	None	None	None	None	None	None
16122951	None	enoyl-CoA hydratase	ISS	57	None	Brown, S.B.	Personal Communication	None	None	None	None	None	None
16124262	None	enoyl-CoA hydratase	ISS	57	None	Brown, S.B.	Personal Communication	None	None	None	None	None	None
16124331	None	enoyl-CoA hydratase	ISS	57	None	Brown, S.B.	Personal Communication	None	None	None	None	None	None
16127419	None	enoyl-CoA hydratase	ISS	57	None	Brown, S.B.	Personal Communication	None	None	None	None	None	None
16129354	None	enoyl-CoA hydratase	ISS	57	None	Brown, S.B.	Personal Communication	None	None	None	None	None	None
16130274	None	enoyl-CoA hydratase	ISS	57	None	Brown, S.B.	Personal Communication	None	None	None	None	None	None
16263222	None	enoyl-CoA hydratase	ISS	57	None	Brown, S.B.	Personal Communication	None	None	None	None	None	None
16761312	None	enoyl-CoA hydratase	ISS	57	None	Brown, S.B.	Personal Communication	None	None	None	None	None	None
16765715	None	enoyl-CoA hydratase	ISS	57	None	Brown, S.B.	Personal Communication	None	None	None	None	None	None
17065148	None	enoyl-CoA hydratase	ISS	57	None	Brown, S.B.	Personal Communication	None	None	None	None	None	None
17366737	None	enoyl-CoA hydratase	ISS	57	None	Brown, S.B.	Personal Communication	None	None	None	None	None	None
17546478	None	enoyl-CoA hydratase	ISS	57	None	Brown, S.B.	Personal Communication	None	None	None	None	None	None
17548869	None	enoyl-CoA hydratase	ISS	57	None	Brown, S.B.	Personal Communication	None	None	None	None	None	None
17554946	None	enoyl-CoA hydratase	ISS	57	None	Brown, S.B.	Personal Communication	None	None	None	None	None	None
17934238	None	enoyl-CoA hydratase	ISS	57	None	Brown, S.B.	Personal Communication	None	None	None	None	None	None
17988228	None	enoyl-CoA hydratase	ISS	57	None	Brown, S.B.	Personal Communication	None	None	None	None	None	None
17988558	None	enoyl-CoA hydratase	ISS	57	None	Brown, S.B.	Personal Communication	None	None	None	None	None	None
17988842	None	enoyl-CoA hydratase	ISS	57	None	Brown, S.B.	Personal Communication	None	None	None	None	None	None
17989366	None	enoyl-CoA hydratase	ISS	57	None	Brown, S.B.	Personal Communication	None	None	None	None	None	None
18092574	None	enoyl-CoA hydratase	ISS	57	None	Brown, S.B.	Personal Communication	None	None	None	None	None	None
18309077	None	enoyl-CoA hydratase	ISS	57	None	Brown, S.B.	Personal Communication	None	None	None	None	None	None
18311283	None	enoyl-CoA hydratase	ISS	57	None	Brown, S.B.	Personal Communication	None	None	None	None	None	None
18312600	None	enoyl-CoA hydratase	ISS	57	None	Brown, S.B.	Personal Communication	None	None	None	None	None	None
18313375	None	enoyl-CoA hydratase	ISS	57	None	Brown, S.B.	Personal Communication	None	None	None	None	None	None
19424318	None	enoyl-CoA hydratase	ISS	416	4019459	Osumi T, Ishii N, Hijikata M, Kamijo K, Ozasa H, Furuta S, Miyazawa S, Kondo K, Inoue K, Kagamiyama H, et al.	Molecular cloning and nucleotide sequence of the cDNA for rat peroxisomal enoyl-CoA: hydratase-3-hydroxyacyl-CoA dehydrogenase bifunctional enzyme	J Biol Chem	260	15	8905	8910	1985
19704355	None	enoyl-CoA hydratase	ISS	57	None	Brown, S.B.	Personal Communication	None	None	None	None	None	None
20129971	None	enoyl-CoA hydratase	ISS	57	None	Brown, S.B.	Personal Communication	None	None	None	None	None	None
20162438	None	enoyl-CoA hydratase	ISS	57	None	Brown, S.B.	Personal Communication	None	None	None	None	None	None
20807045	None	enoyl-CoA hydratase	ISS	57	None	Brown, S.B.	Personal Communication	None	None	None	None	None	None
21218908	None	enoyl-CoA hydratase	ISS	57	None	Brown, S.B.	Personal Communication	None	None	None	None	None	None
21223304	None	enoyl-CoA hydratase	ISS	57	None	Brown, S.B.	Personal Communication	None	None	None	None	None	None
21223817	None	enoyl-CoA hydratase	ISS	57	None	Brown, S.B.	Personal Communication	None	None	None	None	None	None
21230719	None	enoyl-CoA hydratase	ISS	57	None	Brown, S.B.	Personal Communication	None	None	None	None	None	None
21230723	None	enoyl-CoA hydratase	ISS	57	None	Brown, S.B.	Personal Communication	None	None	None	None	None	None
21230988	None	enoyl-CoA hydratase	ISS	57	None	Brown, S.B.	Personal Communication	None	None	None	None	None	None
21242067	None	enoyl-CoA hydratase	ISS	57	None	Brown, S.B.	Personal Communication	None	None	None	None	None	None
21242071	None	enoyl-CoA hydratase	ISS	57	None	Brown, S.B.	Personal Communication	None	None	None	None	None	None
21242334	None	enoyl-CoA hydratase	ISS	57	None	Brown, S.B.	Personal Communication	None	None	None	None	None	None
21402566	None	enoyl-CoA hydratase	ISS	57	None	Brown, S.B.	Personal Communication	None	None	None	None	None	None
22125475	None	enoyl-CoA hydratase	ISS	57	None	Brown, S.B.	Personal Communication	None	None	None	None	None	None
22711872	None	enoyl-CoA hydratase	ISS	414	9600981	Olivera ER, Minambres B, Garcia B, Muniz C, Moreno MA, Ferrandez A, Diaz E, Garcia JL, Luengo JM	Molecular characterization of the phenylacetic acid catabolic pathway in Pseudomonas putida U: the phenylacetyl-CoA catabolon	Proc Natl Acad Sci U S A	95	11	6419	6424	1998
22956836	None	enoyl-CoA hydratase	ISS	57	None	Brown, S.B.	Personal Communication	None	None	None	None	None	None
22957421	None	enoyl-CoA hydratase	ISS	57	None	Brown, S.B.	Personal Communication	None	None	None	None	None	None
22961010	None	enoyl-CoA hydratase	ISS	57	None	Brown, S.B.	Personal Communication	None	None	None	None	None	None
22961514	None	enoyl-CoA hydratase	ISS	57	None	Brown, S.B.	Personal Communication	None	None	None	None	None	None
22962801	None	enoyl-CoA hydratase	ISS	57	None	Brown, S.B.	Personal Communication	None	None	None	None	None	None
22963782	None	enoyl-CoA hydratase	ISS	57	None	Brown, S.B.	Personal Communication	None	None	None	None	None	None
22965344	None	enoyl-CoA hydratase	ISS	57	None	Brown, S.B.	Personal Communication	None	None	None	None	None	None
22965528	None	enoyl-CoA hydratase	ISS	57	None	Brown, S.B.	Personal Communication	None	None	None	None	None	None
22972769	None	enoyl-CoA hydratase	ISS	57	None	Brown, S.B.	Personal Communication	None	None	None	None	None	None
22975557	None	enoyl-CoA hydratase	ISS	57	None	Brown, S.B.	Personal Communication	None	None	None	None	None	None
22975564	None	enoyl-CoA hydratase	ISS	57	None	Brown, S.B.	Personal Communication	None	None	None	None	None	None
22975566	None	enoyl-CoA hydratase	ISS	57	None	Brown, S.B.	Personal Communication	None	None	None	None	None	None
22976428	None	enoyl-CoA hydratase	ISS	57	None	Brown, S.B.	Personal Communication	None	None	None	None	None	None
22981395	None	enoyl-CoA hydratase	ISS	57	None	Brown, S.B.	Personal Communication	None	None	None	None	None	None
22982790	None	enoyl-CoA hydratase	ISS	57	None	Brown, S.B.	Personal Communication	None	None	None	None	None	None
22983557	None	enoyl-CoA hydratase	ISS	57	None	Brown, S.B.	Personal Communication	None	None	None	None	None	None
22983641	None	enoyl-CoA hydratase	ISS	57	None	Brown, S.B.	Personal Communication	None	None	None	None	None	None
22986252	None	enoyl-CoA hydratase	ISS	57	None	Brown, S.B.	Personal Communication	None	None	None	None	None	None
22989714	None	enoyl-CoA hydratase	ISS	57	None	Brown, S.B.	Personal Communication	None	None	None	None	None	None
23000128	None	enoyl-CoA hydratase	ISS	57	None	Brown, S.B.	Personal Communication	None	None	None	None	None	None
23013415	None	enoyl-CoA hydratase	ISS	57	None	Brown, S.B.	Personal Communication	None	None	None	None	None	None
23013419	None	enoyl-CoA hydratase	ISS	57	None	Brown, S.B.	Personal Communication	None	None	None	None	None	None
23014786	None	enoyl-CoA hydratase	ISS	57	None	Brown, S.B.	Personal Communication	None	None	None	None	None	None
23015062	None	enoyl-CoA hydratase	ISS	57	None	Brown, S.B.	Personal Communication	None	None	None	None	None	None
23019773	None	enoyl-CoA hydratase	ISS	57	None	Brown, S.B.	Personal Communication	None	None	None	None	None	None
23053193	None	enoyl-CoA hydratase	ISS	57	None	Brown, S.B.	Personal Communication	None	None	None	None	None	None
23053355	None	enoyl-CoA hydratase	ISS	57	None	Brown, S.B.	Personal Communication	None	None	None	None	None	None
23055682	None	enoyl-CoA hydratase	ISS	57	None	Brown, S.B.	Personal Communication	None	None	None	None	None	None
23055686	None	enoyl-CoA hydratase	ISS	57	None	Brown, S.B.	Personal Communication	None	None	None	None	None	None
23058581	None	enoyl-CoA hydratase	ISS	57	None	Brown, S.B.	Personal Communication	None	None	None	None	None	None
23058946	None	enoyl-CoA hydratase	ISS	57	None	Brown, S.B.	Personal Communication	None	None	None	None	None	None
23060191	None	enoyl-CoA hydratase	ISS	57	None	Brown, S.B.	Personal Communication	None	None	None	None	None	None
23099575	None	enoyl-CoA hydratase	ISS	57	None	Brown, S.B.	Personal Communication	None	None	None	None	None	None
23102514	None	enoyl-CoA hydratase	ISS	57	None	Brown, S.B.	Personal Communication	None	None	None	None	None	None
23102901	None	enoyl-CoA hydratase	ISS	57	None	Brown, S.B.	Personal Communication	None	None	None	None	None	None
23110085	None	enoyl-CoA hydratase	ISS	57	None	Brown, S.B.	Personal Communication	None	None	None	None	None	None
23111956	None	enoyl-CoA hydratase	ISS	57	None	Brown, S.B.	Personal Communication	None	None	None	None	None	None
23113349	None	enoyl-CoA hydratase	ISS	57	None	Brown, S.B.	Personal Communication	None	None	None	None	None	None
23114197	None	enoyl-CoA hydratase	ISS	57	None	Brown, S.B.	Personal Communication	None	None	None	None	None	None
23118607	None	enoyl-CoA hydratase	ISS	57	None	Brown, S.B.	Personal Communication	None	None	None	None	None	None
23499981	None	enoyl-CoA hydratase	ISS	57	None	Brown, S.B.	Personal Communication	None	None	None	None	None	None
23500527	None	enoyl-CoA hydratase	ISS	57	None	Brown, S.B.	Personal Communication	None	None	None	None	None	None
23500807	None	enoyl-CoA hydratase	ISS	57	None	Brown, S.B.	Personal Communication	None	None	None	None	None	None
23502894	None	enoyl-CoA hydratase	ISS	57	None	Brown, S.B.	Personal Communication	None	None	None	None	None	None
23503031	None	enoyl-CoA hydratase	ISS	57	None	Brown, S.B.	Personal Communication	None	None	None	None	None	None
24113713	None	enoyl-CoA hydratase	ISS	57	None	Brown, S.B.	Personal Communication	None	None	None	None	None	None
24213898	None	enoyl-CoA hydratase	ISS	57	None	Brown, S.B.	Personal Communication	None	None	None	None	None	None
24373248	None	enoyl-CoA hydratase	ISS	57	None	Brown, S.B.	Personal Communication	None	None	None	None	None	None
24374608	None	enoyl-CoA hydratase	ISS	57	None	Brown, S.B.	Personal Communication	None	None	None	None	None	None
25026878	None	enoyl-CoA hydratase	ISS	57	None	Brown, S.B.	Personal Communication	None	None	None	None	None	None
25027230	None	enoyl-CoA hydratase	ISS	57	None	Brown, S.B.	Personal Communication	None	None	None	None	None	None
25029332	None	enoyl-CoA hydratase	ISS	57	None	Brown, S.B.	Personal Communication	None	None	None	None	None	None
25144276	None	enoyl-CoA hydratase	ISS	57	None	Brown, S.B.	Personal Communication	None	None	None	None	None	None
25145438	None	enoyl-CoA hydratase	ISS	57	None	Brown, S.B.	Personal Communication	None	None	None	None	None	None
26248728	None	enoyl-CoA hydratase	ISS	57	None	Brown, S.B.	Personal Communication	None	None	None	None	None	None
26250835	None	enoyl-CoA hydratase	ISS	57	None	Brown, S.B.	Personal Communication	None	None	None	None	None	None
26251108	None	enoyl-CoA hydratase	ISS	57	None	Brown, S.B.	Personal Communication	None	None	None	None	None	None
26988941	None	enoyl-CoA hydratase	ISS	57	None	Brown, S.B.	Personal Communication	None	None	None	None	None	None
26990002	None	enoyl-CoA hydratase	ISS	57	None	Brown, S.B.	Personal Communication	None	None	None	None	None	None
27365321	None	enoyl-CoA hydratase	ISS	57	None	Brown, S.B.	Personal Communication	None	None	None	None	None	None
27366925	None	enoyl-CoA hydratase	ISS	57	None	Brown, S.B.	Personal Communication	None	None	None	None	None	None
27376271	None	enoyl-CoA hydratase	ISS	57	None	Brown, S.B.	Personal Communication	None	None	None	None	None	None
27377539	None	enoyl-CoA hydratase	ISS	57	None	Brown, S.B.	Personal Communication	None	None	None	None	None	None
27378147	None	enoyl-CoA hydratase	ISS	57	None	Brown, S.B.	Personal Communication	None	None	None	None	None	None
27378648	None	enoyl-CoA hydratase	ISS	57	None	Brown, S.B.	Personal Communication	None	None	None	None	None	None
27379061	None	enoyl-CoA hydratase	ISS	57	None	Brown, S.B.	Personal Communication	None	None	None	None	None	None
27381476	None	enoyl-CoA hydratase	ISS	57	None	Brown, S.B.	Personal Communication	None	None	None	None	None	None
27382932	None	enoyl-CoA hydratase	ISS	57	None	Brown, S.B.	Personal Communication	None	None	None	None	None	None
27382955	None	enoyl-CoA hydratase	ISS	57	None	Brown, S.B.	Personal Communication	None	None	None	None	None	None
27802778	None	enoyl-CoA hydratase	ISS	57	None	Brown, S.B.	Personal Communication	None	None	None	None	None	None
27885931	None	enoyl-CoA hydratase	ISS	57	None	Brown, S.B.	Personal Communication	None	None	None	None	None	None
28210227	None	enoyl-CoA hydratase	ISS	57	None	Brown, S.B.	Personal Communication	None	None	None	None	None	None
28212012	None	enoyl-CoA hydratase	ISS	57	None	Brown, S.B.	Personal Communication	None	None	None	None	None	None
28870334	None	enoyl-CoA hydratase	ISS	57	None	Brown, S.B.	Personal Communication	None	None	None	None	None	None
28898982	None	enoyl-CoA hydratase	ISS	57	None	Brown, S.B.	Personal Communication	None	None	None	None	None	None
28900478	None	enoyl-CoA hydratase	ISS	57	None	Brown, S.B.	Personal Communication	None	None	None	None	None	None
28900975	None	enoyl-CoA hydratase	ISS	57	None	Brown, S.B.	Personal Communication	None	None	None	None	None	None
28974559	None	enoyl-CoA hydratase	ISS	57	None	Brown, S.B.	Personal Communication	None	None	None	None	None	None
29653914	None	enoyl-CoA hydratase	ISS	57	None	Brown, S.B.	Personal Communication	None	None	None	None	None	None
29789289	None	enoyl-CoA hydratase	ISS	57	None	Brown, S.B.	Personal Communication	None	None	None	None	None	None
29827176	None	enoyl-CoA hydratase	ISS	57	None	Brown, S.B.	Personal Communication	None	None	None	None	None	None
29827786	None	enoyl-CoA hydratase	ISS	57	None	Brown, S.B.	Personal Communication	None	None	None	None	None	None
29829328	None	enoyl-CoA hydratase	ISS	57	None	Brown, S.B.	Personal Communication	None	None	None	None	None	None
30022601	None	enoyl-CoA hydratase	ISS	57	None	Brown, S.B.	Personal Communication	None	None	None	None	None	None
30264590	None	enoyl-CoA hydratase	ISS	57	None	Brown, S.B.	Personal Communication	None	None	None	None	None	None
30585161	None	enoyl-CoA hydratase	ISS	57	None	Brown, S.B.	Personal Communication	None	None	None	None	None	None
31240539	None	enoyl-CoA hydratase	ISS	57	None	Brown, S.B.	Personal Communication	None	None	None	None	None	None
31541815	None	enoyl-CoA hydratase	ISS	407	10336479	Qi C, Zhu Y, Pan J, Usuda N, Maeda N, Yeldandi AV, Rao MS, Hashimoto T, Reddy JK	Absence of spontaneous peroxisome proliferation in enoyl-CoA Hydratase/L-3-hydroxyacyl-CoA dehydrogenase-deficient mouse liver. Further support for the role of fatty acyl CoA oxidase in PPARalpha ligand metabolism	J Biol Chem	274	22	15775	15780	1999
31792048	None	enoyl-CoA hydratase	ISS	57	None	Brown, S.B.	Personal Communication	None	None	None	None	None	None
32041807	None	enoyl-CoA hydratase	ISS	57	None	Brown, S.B.	Personal Communication	None	None	None	None	None	None
32411645	None	enoyl-CoA hydratase	ISS	57	None	Brown, S.B.	Personal Communication	None	None	None	None	None	None
32413533	None	enoyl-CoA hydratase	ISS	57	None	Brown, S.B.	Personal Communication	None	None	None	None	None	None
39934855	None	enoyl-CoA hydratase	ISS	57	None	Brown, S.B.	Personal Communication	None	None	None	None	None	None
39936778	None	enoyl-CoA hydratase	ISS	57	None	Brown, S.B.	Personal Communication	None	None	None	None	None	None
47528868	None	enoyl-CoA hydratase	ISS	57	None	Brown, S.B.	Personal Communication	None	None	None	None	None	None
48731385	None	enoyl-CoA hydratase	ISS	57	None	Brown, S.B.	Personal Communication	None	None	None	None	None	None
48733151	None	enoyl-CoA hydratase	ISS	57	None	Brown, S.B.	Personal Communication	None	None	None	None	None	None
48780769	None	enoyl-CoA hydratase	ISS	57	None	Brown, S.B.	Personal Communication	None	None	None	None	None	None
48782219	None	enoyl-CoA hydratase	ISS	57	None	Brown, S.B.	Personal Communication	None	None	None	None	None	None
48783172	None	enoyl-CoA hydratase	ISS	57	None	Brown, S.B.	Personal Communication	None	None	None	None	None	None
48784092	None	enoyl-CoA hydratase	ISS	57	None	Brown, S.B.	Personal Communication	None	None	None	None	None	None
48785205	None	enoyl-CoA hydratase	ISS	57	None	Brown, S.B.	Personal Communication	None	None	None	None	None	None
48785253	None	enoyl-CoA hydratase	ISS	57	None	Brown, S.B.	Personal Communication	None	None	None	None	None	None
48787968	None	enoyl-CoA hydratase	ISS	57	None	Brown, S.B.	Personal Communication	None	None	None	None	None	None
48836355	None	enoyl-CoA hydratase	ISS	57	None	Brown, S.B.	Personal Communication	None	None	None	None	None	None
48845694	None	enoyl-CoA hydratase	ISS	57	None	Brown, S.B.	Personal Communication	None	None	None	None	None	None
48847391	None	enoyl-CoA hydratase	ISS	57	None	Brown, S.B.	Personal Communication	None	None	None	None	None	None
48849763	None	enoyl-CoA hydratase	ISS	57	None	Brown, S.B.	Personal Communication	None	None	None	None	None	None
48850652	None	enoyl-CoA hydratase	ISS	57	None	Brown, S.B.	Personal Communication	None	None	None	None	None	None
48852303	None	enoyl-CoA hydratase	ISS	57	None	Brown, S.B.	Personal Communication	None	None	None	None	None	None
48852708	None	enoyl-CoA hydratase	ISS	57	None	Brown, S.B.	Personal Communication	None	None	None	None	None	None
48853174	None	enoyl-CoA hydratase	ISS	57	None	Brown, S.B.	Personal Communication	None	None	None	None	None	None
48854178	None	enoyl-CoA hydratase	ISS	57	None	Brown, S.B.	Personal Communication	None	None	None	None	None	None
56476721	None	enoyl-CoA hydratase	ISS	57	None	Brown, S.B.	Personal Communication	None	None	None	None	None	None
66046261	None	enoyl-CoA hydratase	ISS	57	None	Brown, S.B.	Personal Communication	None	None	None	None	None	None
67153691	None	enoyl-CoA hydratase	ISS	57	None	Brown, S.B.	Personal Communication	None	None	None	None	None	None
1708375	epoxide hydrolase n-terminal phosphatase	epoxide hydrolase n-terminal phosphatase	CFM	90	None	Brown, S.B.	Personal Communication	None	None	None	None	None	None
10197684	epoxide hydrolase n-terminal phosphatase	epoxide hydrolase n-terminal phosphatase	IES	432	12574510	Newman JW, Morisseau C, Harris TR, Hammock BD	The soluble epoxide hydrolase encoded by EPXH2 is a bifunctional enzyme with novel lipid phosphate phosphatase activity	Proc Natl Acad Sci U S A	100	4	1558	1563	2003
2765432	feruloyl-CoA hydratase/lyase	feruloyl-CoA hydratase/lyase	IES	427	9579070	Venturi V, Zennaro F, Degrassi G, Okeke BC, Bruschi CV	Genetics of ferulic acid bioconversion to protocatechuic acid in plant-growth-promoting Pseudomonas putida WCS358	Microbiology	144	0	965	973	1998
3116017	feruloyl-CoA hydratase/lyase	feruloyl-CoA hydratase/lyase	CFM	55	9461612	Gasson, M.J., et al.	Metabolism of ferulic acid to vanillin. A bacterial gene of the enoyl-SCoA hydratase/isomerase superfamily encodes an enzyme for the hydration and cleavage of a hydroxycinnamic acid SCoA thioester	J Biol Chem	273	7	4163	4170	1998
11595498	feruloyl-CoA hydratase/lyase	feruloyl-CoA hydratase/lyase	IES	425	11152072	Achterholt S, Priefert H, Steinbuchel A	Identification of Amycolatopsis sp. strain HR167 genes, involved in the bioconversion of ferulic acid to vanillin	Appl Microbiol Biotechnol	54	6	799	807	2000
19570348	feruloyl-CoA hydratase/lyase	feruloyl-CoA hydratase/lyase	IES	428	12200295	Masai E, Harada K, Peng X, Kitayama H, Katayama Y, Fukuda M	Cloning and characterization of the ferulic acid catabolic genes of Sphingomonas paucimobilis SYK-6	Appl Environ Microbiol	68	9	4416	4424	2002
19570352	feruloyl-CoA hydratase/lyase	feruloyl-CoA hydratase/lyase	IES	428	12200295	Masai E, Harada K, Peng X, Kitayama H, Katayama Y, Fukuda M	Cloning and characterization of the ferulic acid catabolic genes of Sphingomonas paucimobilis SYK-6	Appl Environ Microbiol	68	9	4416	4424	2002
1946287	None	feruloyl-CoA hydratase/lyase	ISS	57	None	Brown, S.B.	Personal Communication	None	None	None	None	None	None
13471764	None	feruloyl-CoA hydratase/lyase	ISS	57	None	Brown, S.B.	Personal Communication	None	None	None	None	None	None
16126640	None	feruloyl-CoA hydratase/lyase	ISS	57	None	Brown, S.B.	Personal Communication	None	None	None	None	None	None
17548446	None	feruloyl-CoA hydratase/lyase	ISS	57	None	Brown, S.B.	Personal Communication	None	None	None	None	None	None
18250630	None	feruloyl-CoA hydratase/lyase	ISS	426	11728709	Plaggenborg R, Steinbuchel A, Priefert H	The coenzyme A-dependent, non-beta-oxidation pathway and not direct deacetylation is the major route for ferulic acid degradation in Delftia acidovorans	FEMS Microbiol Lett	205	1	9	16	2001
21230284	None	feruloyl-CoA hydratase/lyase	ISS	57	None	Brown, S.B.	Personal Communication	None	None	None	None	None	None
21241653	None	feruloyl-CoA hydratase/lyase	ISS	57	None	Brown, S.B.	Personal Communication	None	None	None	None	None	None
23109992	None	feruloyl-CoA hydratase/lyase	ISS	57	None	Brown, S.B.	Personal Communication	None	None	None	None	None	None
26990073	None	feruloyl-CoA hydratase/lyase	ISS	57	None	Brown, S.B.	Personal Communication	None	None	None	None	None	None
28870123	None	feruloyl-CoA hydratase/lyase	ISS	57	None	Brown, S.B.	Personal Communication	None	None	None	None	None	None
32306888	None	feruloyl-CoA hydratase/lyase	ISS	57	None	Brown, S.B.	Personal Communication	None	None	None	None	None	None
66045964	None	feruloyl-CoA hydratase/lyase	ISS	57	None	Brown, S.B.	Personal Communication	None	None	None	None	None	None
67155787	None	feruloyl-CoA hydratase/lyase	ISS	57	None	Brown, S.B.	Personal Communication	None	None	None	None	None	None
320413	fosfomycin resistance protein FosA	fosfomycin resistance protein FosA	CFM	688	10360943	Bernat, B.A., L.T. Laughlin, and R.N. Armstrong	Elucidation of a monovalent cation dependence and characterization of the divalent cation binding site of the fosfomycin resistance protein (FosA)	Biochemistry	38	23	7462	7469	1999
15596326	fosfomycin resistance protein FosA	fosfomycin resistance protein FosA	IES	598	None	Brown, S.	None	Personal Communication	None	None	None	None	2003
31559086	None	fosfomycin resistance protein FosA	ISS	598	None	Brown, S.	None	Personal Communication	None	None	None	None	2003
48732935	None	fosfomycin resistance protein FosA	ISS	598	None	Brown, S.	None	Personal Communication	None	None	None	None	2003
16078847	fosfomycin resistance protein FosB	fosfomycin resistance protein FosB	CFM	699	11244082	Cao, M., et al.	FosB, a cysteine-dependent fosfomycin resistance protein under the control of sigma(W), an extracytoplasmic-function sigma factor in Bacillus subtilis	J Bacteriol	183	7	2380	2383	2001
544347	None	fosfomycin resistance protein FosB	ISS	598	None	Brown, S.	None	Personal Communication	None	None	None	None	2003
2147382	None	fosfomycin resistance protein FosB	ISS	598	None	Brown, S.	None	Personal Communication	None	None	None	None	2003
15614341	None	fosfomycin resistance protein FosB	ISS	598	None	Brown, S.	None	Personal Communication	None	None	None	None	2003
15925323	None	fosfomycin resistance protein FosB	ISS	598	None	Brown, S.	None	Personal Communication	None	None	None	None	2003
21399917	None	fosfomycin resistance protein FosB	ISS	598	None	Brown, S.	None	Personal Communication	None	None	None	None	2003
21401955	None	fosfomycin resistance protein FosB	ISS	598	None	Brown, S.	None	Personal Communication	None	None	None	None	2003
27467149	None	fosfomycin resistance protein FosB	ISS	598	None	Brown, S.	None	Personal Communication	None	None	None	None	2003
30020164	None	fosfomycin resistance protein FosB	ISS	598	None	Brown, S.	None	Personal Communication	None	None	None	None	2003
16803742	fosfomycin resistance protein FosX	fosfomycin resistance protein FosX	CFM	700	14677948	Fillgrove, K.L., et al.	Mechanistic diversity of fosfomycin resistance in pathogenic microorganisms	J Am Chem Soc	125	51	15730	15731	2003
16800878	None	fosfomycin resistance protein FosX	ISS	598	None	Brown, S.	None	Personal Communication	None	None	None	None	2003
17978823	None	fosfomycin resistance protein FosX	ISS	598	None	Brown, S.	None	Personal Communication	None	None	None	None	2003
290541	galactonate dehydratase	galactonate dehydratase	CFM	18	None	Wieczorek, S.J., et al.	Evolution of enzymatic activities in the enolase superfamily: Identification of a """"new"""" general acid catalyst in the active site of D-galactonate dehydratase from Escherichia coli	Journal of the American Chemical Society	121	18	4540	4541	1999
16767113	galactonate dehydratase	galactonate dehydratase	ISS	17	None	Gerlt, J.A.	Personal Communication	None	None	None	None	None	2003
17547470	galactonate dehydratase	galactonate dehydratase	ISS	17	None	Gerlt, J.A.	Personal Communication	None	None	None	None	None	2003
49176390	galactonate dehydratase	galactonate dehydratase	ISS	17	None	Gerlt, J.A.	Personal Communication	None	None	None	None	None	2003
50123334	galactonate dehydratase	galactonate dehydratase	ISS	17	None	Gerlt, J.A.	Personal Communication	None	None	None	None	None	2003
16264240	None	galactonate dehydratase	ISS	17	None	Gerlt, J.A.	Personal Communication	None	None	None	None	None	2003
21107962	None	galactonate dehydratase	ISS	17	None	Gerlt, J.A.	Personal Communication	None	None	None	None	None	2003
21221899	None	galactonate dehydratase	ISS	17	None	Gerlt, J.A.	Personal Communication	None	None	None	None	None	2003
21231196	None	galactonate dehydratase	ISS	17	None	Gerlt, J.A.	Personal Communication	None	None	None	None	None	2003
23099670	None	galactonate dehydratase	ISS	17	None	Gerlt, J.A.	Personal Communication	None	None	None	None	None	2003
28869382	None	galactonate dehydratase	ISS	17	None	Gerlt, J.A.	Personal Communication	None	None	None	None	None	2003
37677240	None	galactonate dehydratase	ISS	17	None	Gerlt, J.A.	Personal Communication	None	None	None	None	None	2003
38107493	None	galactonate dehydratase	ISS	17	None	Gerlt, J.A.	Personal Communication	None	None	None	None	None	2003
46116226	None	galactonate dehydratase	ISS	17	None	Gerlt, J.A.	Personal Communication	None	None	None	None	None	2003
46189100	None	galactonate dehydratase	ISS	17	None	Gerlt, J.A.	Personal Communication	None	None	None	None	None	2003
46311608	None	galactonate dehydratase	ISS	17	None	Gerlt, J.A.	Personal Communication	None	None	None	None	None	2003
46315136	None	galactonate dehydratase	ISS	17	None	Gerlt, J.A.	Personal Communication	None	None	None	None	None	2003
46319314	None	galactonate dehydratase	ISS	17	None	Gerlt, J.A.	Personal Communication	None	None	None	None	None	2003
48428779	None	galactonate dehydratase	ISS	17	None	Gerlt, J.A.	Personal Communication	None	None	None	None	None	2003
48730528	None	galactonate dehydratase	ISS	17	None	Gerlt, J.A.	Personal Communication	None	None	None	None	None	2003
48785058	None	galactonate dehydratase	ISS	17	None	Gerlt, J.A.	Personal Communication	None	None	None	None	None	2003
48837272	None	galactonate dehydratase	ISS	17	None	Gerlt, J.A.	Personal Communication	None	None	None	None	None	2003
49095008	None	galactonate dehydratase	ISS	17	None	Gerlt, J.A.	Personal Communication	None	None	None	None	None	2003
50256367	None	galactonate dehydratase	ISS	17	None	Gerlt, J.A.	Personal Communication	None	None	None	None	None	2003
53612186	None	galactonate dehydratase	ISS	17	None	Gerlt, J.A.	Personal Communication	None	None	None	None	None	2003
66045229	None	galactonate dehydratase	ISS	17	None	Gerlt, J.A.	Personal Communication	None	None	None	None	None	2003
66799010	None	galactonate dehydratase	ISS	36	None	Brown, S.B.	Personal Communication	None	None	None	None	None	None
1170131	glucarate dehydratase	glucarate dehydratase	IES	38	9772160	Palmer, D.R., B.K. Hubbard, and J.A. Gerlt	Evolution of enzymatic activities in the enolase superfamily: partitioning of reactive intermediates by (D)-glucarate dehydratase from Pseudomonas putida	Biochemistry	37	41	14350	14357	1998
8569461	glucarate dehydratase	glucarate dehydratase	CFM	10	10769114	Gulick, A.M., et al.	Evolution of enzymatic activities in the enolase superfamily: crystallographic and mutagenesis studies of the reaction catalyzed by D-glucarate dehydratase from Escherichia coli	Biochemistry	39	16	4590	4602	2000
15803308	glucarate dehydratase	glucarate dehydratase	ISS	17	None	Gerlt, J.A.	Personal Communication	None	None	None	None	None	2003
16077318	glucarate dehydratase	glucarate dehydratase	ISS	17	None	Gerlt, J.A.	Personal Communication	None	None	None	None	None	2003
16761739	glucarate dehydratase	glucarate dehydratase	ISS	17	None	Gerlt, J.A.	Personal Communication	None	None	None	None	None	2003
16766266	glucarate dehydratase	glucarate dehydratase	ISS	17	None	Gerlt, J.A.	Personal Communication	None	None	None	None	None	2003
17545798	glucarate dehydratase	glucarate dehydratase	ISS	17	None	Gerlt, J.A.	Personal Communication	None	None	None	None	None	2003
21232671	glucarate dehydratase	glucarate dehydratase	ISS	17	None	Gerlt, J.A.	Personal Communication	None	None	None	None	None	2003
23100291	glucarate dehydratase	glucarate dehydratase	ISS	36	None	Brown, S.B.	Personal Communication	None	None	None	None	None	None
23472449	glucarate dehydratase	glucarate dehydratase	ISS	36	None	Brown, S.B.	Personal Communication	None	None	None	None	None	None
24114071	glucarate dehydratase	glucarate dehydratase	ISS	17	None	Gerlt, J.A.	Personal Communication	None	None	None	None	None	2003
26109595	glucarate dehydratase	glucarate dehydratase	ISS	36	None	Brown, S.B.	Personal Communication	None	None	None	None	None	None
26991438	glucarate dehydratase	glucarate dehydratase	ISS	17	None	Gerlt, J.A.	Personal Communication	None	None	None	None	None	2003
27380983	glucarate dehydratase	glucarate dehydratase	ISS	36	None	Brown, S.B.	Personal Communication	None	None	None	None	None	None
28870449	glucarate dehydratase	glucarate dehydratase	ISS	17	None	Gerlt, J.A.	Personal Communication	None	None	None	None	None	2003
44532155	glucarate dehydratase	glucarate dehydratase	ISS	17	None	Gerlt, J.A.	Personal Communication	None	None	None	None	None	2003
44561888	glucarate dehydratase	glucarate dehydratase	ISS	17	None	Gerlt, J.A.	Personal Communication	None	None	None	None	None	2003
46316600	glucarate dehydratase	glucarate dehydratase	ISS	17	None	Gerlt, J.A.	Personal Communication	None	None	None	None	None	2003
46320161	glucarate dehydratase	glucarate dehydratase	ISS	17	None	Gerlt, J.A.	Personal Communication	None	None	None	None	None	2003
47572881	glucarate dehydratase	glucarate dehydratase	ISS	17	None	Gerlt, J.A.	Personal Communication	None	None	None	None	None	2003
48729892	glucarate dehydratase	glucarate dehydratase	ISS	17	None	Gerlt, J.A.	Personal Communication	None	None	None	None	None	2003
48770970	glucarate dehydratase	glucarate dehydratase	ISS	17	None	Gerlt, J.A.	Personal Communication	None	None	None	None	None	2003
48788775	glucarate dehydratase	glucarate dehydratase	ISS	17	None	Gerlt, J.A.	Personal Communication	None	None	None	None	None	2003
50083417	glucarate dehydratase	glucarate dehydratase	ISS	17	None	Gerlt, J.A.	Personal Communication	None	None	None	None	None	2003
50122496	glucarate dehydratase	glucarate dehydratase	ISS	17	None	Gerlt, J.A.	Personal Communication	None	None	None	None	None	2003
66046349	glucarate dehydratase	glucarate dehydratase	ISS	17	None	Gerlt, J.A.	Personal Communication	None	None	None	None	None	2003
17549050	None	glucarate dehydratase	ISS	17	None	Gerlt, J.A.	Personal Communication	None	None	None	None	None	2003
46310938	None	glucarate dehydratase	ISS	17	None	Gerlt, J.A.	Personal Communication	None	None	None	None	None	2003
46318265	None	glucarate dehydratase	ISS	17	None	Gerlt, J.A.	Personal Communication	None	None	None	None	None	2003
48733503	None	glucarate dehydratase	ISS	36	None	Brown, S.B.	Personal Communication	None	None	None	None	None	None
50119878	None	glucarate dehydratase	ISS	17	None	Gerlt, J.A.	Personal Communication	None	None	None	None	None	2003
7531230	glucuronate isomerase	glucuronate isomerase	CFM	137	12945057	Schwarzenbacher, R., et al.	Crystal structure of uronate isomerase (TM0064) from Thermotoga maritima at 2.85 A resolution	Proteins	53	1	142	145	2003
23097822	None	glucuronate isomerase	ISS	142	9548740	Seffernick, J.	Personal Communication	Personal Communication	37	15	5096	5106	2003
2507038	glycerol-3-phosphate phosphatase	glycerol-3-phosphate phosphatase	CFM	110	8662716	Norbeck, J., et al.	Purification and characterization of two isoenzymes of DL-glycerol-3-phosphatase from Saccharomyces cerevisiae.	J Biol Chem	271	23	13875	13881	1996
6322136	None	glycerol-3-phosphate phosphatase	ISS	90	None	Brown, S.B.	Personal Communication	None	None	None	None	None	None
49529162	None	glycerol-3-phosphate phosphatase	ISS	90	None	Brown, S.B.	Personal Communication	None	None	None	None	None	None
1354847	glyoxalase I	glyoxalase I	IES	611	9047352	Clugston, S.L., et al.	Isolation and sequencing of a gene coding for glyoxalase I activity from Salmonella typhimurium and comparison with other glyoxalase I sequences	Gene	186	1	103	111	1997
2392338	glyoxalase I	glyoxalase I	CFM	596	9218781	Cameron, A.D., et al.	Crystal structure of human glyoxalase I--evidence for gene duplication and 3D domain swapping	Embo J	16	12	3386	3395	1997
2494844	glyoxalase I	glyoxalase I	IES	607	8616220	Espartero, J., I. Sanchez-Aguayo, and J.M. Pardo	Molecular characterization of glyoxalase-I from a higher plant; upregulation by stress	Plant Mol Biol	29	6	1223	1233	1995
4126809	glyoxalase I	glyoxalase I	IES	610	11139585	Usui, Y., et al.	A 33-kDa allergen from rice (Oryza sativa L. Japonica). cDNA cloning, expression, and identification as a novel glyoxalase I	J Biol Chem	276	14	11376	11381	2001
4127862	glyoxalase I	glyoxalase I	IES	605	10666306	Skipsey, M., et al.	Cloning and characterization of glyoxalase I from soybean	Arch Biochem Biophys	374	2	261	268	2000
5729842	glyoxalase I	glyoxalase I	IES	606	8670058	Ridderstrom, M. and B. Mannervik	Optimized heterologous expression of the human zinc enzyme glyoxalase I	Biochem J	314	None	463	467	1996
6323639	glyoxalase I	glyoxalase I	ISS	598	None	Brown, S.	None	Personal Communication	None	None	None	None	2003
7619802	glyoxalase I	glyoxalase I	IES	612	10773335	Johansen, K.S., I.I. Svendsen, and S.K. Rasmussen	Purification and cloning of the two domain glyoxalase I from wheat bran	Plant Science	155	1	11	20	2000
11182130	glyoxalase I	glyoxalase I	IES	609	11050082	Frickel, E.M., et al.	Yeast glyoxalase I is a monomeric enzyme with two active sites	J Biol Chem	276	3	1845	1849	2001
15802065	glyoxalase I	glyoxalase I	IES	603	9628737	Clugston, S.L., et al.	Overproduction and characterization of a dimeric non-zinc glyoxalase I from Escherichia coli: evidence for optimal activation by nickel ions	Biochemistry	37	24	8754	8763	1998
31981282	glyoxalase I	glyoxalase I	IES	608	11792832	Van Herreweghe, F., et al.	Tumor necrosis factor-induced modulation of glyoxalase I activities through phosphorylation by PKA results in cell death and is accompanied by the formation of a specific methylglyoxal-derived AGE	Proc Natl Acad Sci U S A	99	2	949	954	2002
56205611	glyoxalase I	glyoxalase I	IES	606	8670058	Ridderstrom, M. and B. Mannervik	Optimized heterologous expression of the human zinc enzyme glyoxalase I	Biochem J	314	None	463	467	1996
2506469	None	glyoxalase I	ISS	598	None	Brown, S.	None	Personal Communication	None	None	None	None	2003
3334244	None	glyoxalase I	ISS	598	None	Brown, S.	None	Personal Communication	None	None	None	None	2003
3334245	None	glyoxalase I	ISS	598	None	Brown, S.	None	Personal Communication	None	None	None	None	2003
11281993	None	glyoxalase I	ISS	598	None	Brown, S.	None	Personal Communication	None	None	None	None	2003
12744892	None	glyoxalase I	ISS	598	None	Brown, S.	None	Personal Communication	None	None	None	None	2003
15030212	None	glyoxalase I	ISS	598	None	Brown, S.	None	Personal Communication	None	None	None	None	2003
15223126	None	glyoxalase I	ISS	598	None	Brown, S.	None	Personal Communication	None	None	None	None	2003
15598720	None	glyoxalase I	ISS	598	None	Brown, S.	None	Personal Communication	None	None	None	None	2003
15600304	None	glyoxalase I	ISS	598	None	Brown, S.	None	Personal Communication	None	None	None	None	2003
15602852	None	glyoxalase I	ISS	598	None	Brown, S.	None	Personal Communication	None	None	None	None	2003
15641025	None	glyoxalase I	ISS	598	None	Brown, S.	None	Personal Communication	None	None	None	None	2003
15838000	None	glyoxalase I	ISS	598	None	Brown, S.	None	Personal Communication	None	None	None	None	2003
16331303	None	glyoxalase I	ISS	598	None	Brown, S.	None	Personal Communication	None	None	None	None	2003
16580747	None	glyoxalase I	ISS	598	None	Brown, S.	None	Personal Communication	None	None	None	None	2003
16760478	None	glyoxalase I	ISS	598	None	Brown, S.	None	Personal Communication	None	None	None	None	2003
17229813	None	glyoxalase I	ISS	598	None	Brown, S.	None	Personal Communication	None	None	None	None	2003
19112802	None	glyoxalase I	ISS	598	None	Brown, S.	None	Personal Communication	None	None	None	None	2003
20129743	None	glyoxalase I	ISS	598	None	Brown, S.	None	Personal Communication	None	None	None	None	2003
21230050	None	glyoxalase I	ISS	598	None	Brown, S.	None	Personal Communication	None	None	None	None	2003
21244357	None	glyoxalase I	ISS	598	None	Brown, S.	None	Personal Communication	None	None	None	None	2003
21362640	None	glyoxalase I	ISS	598	None	Brown, S.	None	Personal Communication	None	None	None	None	2003
22983903	None	glyoxalase I	ISS	598	None	Brown, S.	None	Personal Communication	None	None	None	None	2003
22994479	None	glyoxalase I	ISS	598	None	Brown, S.	None	Personal Communication	None	None	None	None	2003
22997728	None	glyoxalase I	ISS	598	None	Brown, S.	None	Personal Communication	None	None	None	None	2003
23042423	None	glyoxalase I	ISS	598	None	Brown, S.	None	Personal Communication	None	None	None	None	2003
23120754	None	glyoxalase I	ISS	598	None	Brown, S.	None	Personal Communication	None	None	None	None	2003
23128141	None	glyoxalase I	ISS	598	None	Brown, S.	None	Personal Communication	None	None	None	None	2003
23471826	None	glyoxalase I	ISS	598	None	Brown, S.	None	Personal Communication	None	None	None	None	2003
23481927	None	glyoxalase I	ISS	598	None	Brown, S.	None	Personal Communication	None	None	None	None	2003
23508336	None	glyoxalase I	ISS	598	None	Brown, S.	None	Personal Communication	None	None	None	None	2003
25407023	None	glyoxalase I	ISS	598	None	Brown, S.	None	Personal Communication	None	None	None	None	2003
26247899	None	glyoxalase I	ISS	598	None	Brown, S.	None	Personal Communication	None	None	None	None	2003
26990471	None	glyoxalase I	ISS	598	None	Brown, S.	None	Personal Communication	None	None	None	None	2003
28198538	None	glyoxalase I	ISS	598	None	Brown, S.	None	Personal Communication	None	None	None	None	2003
28870279	None	glyoxalase I	ISS	598	None	Brown, S.	None	Personal Communication	None	None	None	None	2003
28900629	None	glyoxalase I	ISS	598	None	Brown, S.	None	Personal Communication	None	None	None	None	2003
30016920	None	glyoxalase I	ISS	598	None	Brown, S.	None	Personal Communication	None	None	None	None	2003
31240079	None	glyoxalase I	ISS	598	None	Brown, S.	None	Personal Communication	None	None	None	None	2003
31240081	None	glyoxalase I	ISS	598	None	Brown, S.	None	Personal Communication	None	None	None	None	2003
32029379	None	glyoxalase I	ISS	598	None	Brown, S.	None	Personal Communication	None	None	None	None	2003
32038616	None	glyoxalase I	ISS	598	None	Brown, S.	None	Personal Communication	None	None	None	None	2003
32407160	None	glyoxalase I	ISS	598	None	Brown, S.	None	Personal Communication	None	None	None	None	2003
33239686	None	glyoxalase I	ISS	598	None	Brown, S.	None	Personal Communication	None	None	None	None	2003
46485429	None	glyoxalase I	ISS	598	None	Brown, S.	None	Personal Communication	None	None	None	None	2003
48733204	None	glyoxalase I	ISS	598	None	Brown, S.	None	Personal Communication	None	None	None	None	2003
48863527	None	glyoxalase I	ISS	598	None	Brown, S.	None	Personal Communication	None	None	None	None	2003
887833	guanine deaminase	guanine deaminase	ISS	142	9548740	Seffernick, J.	Personal Communication	Personal Communication	37	15	5096	5106	2003
4758426	guanine deaminase	guanine deaminase	IES	168	10075721	Yuan, G., et al.	Cloning and characterization of human guanine deaminase. Purification and partial amino acid sequence of the mouse protein	J Biol Chem	274	12	8175	8180	1999
6330926	guanine deaminase	guanine deaminase	ISS	142	9548740	Seffernick, J.	Personal Communication	Personal Communication	37	15	5096	5106	2003
6753960	guanine deaminase	guanine deaminase	CFM	168	10075721	Yuan, G., et al.	Cloning and characterization of human guanine deaminase. Purification and partial amino acid sequence of the mouse protein	J Biol Chem	274	12	8175	8180	1999
7533042	guanine deaminase	guanine deaminase	ISS	142	9548740	Seffernick, J.	Personal Communication	Personal Communication	37	15	5096	5106	2003
11837778	guanine deaminase	guanine deaminase	ISS	142	9548740	Seffernick, J.	Personal Communication	Personal Communication	37	15	5096	5106	2003
13929094	guanine deaminase	guanine deaminase	ISS	142	9548740	Seffernick, J.	Personal Communication	Personal Communication	37	15	5096	5106	2003
15803420	guanine deaminase	guanine deaminase	ISS	142	9548740	Seffernick, J.	Personal Communication	Personal Communication	37	15	5096	5106	2003
15833010	guanine deaminase	guanine deaminase	ISS	142	9548740	Seffernick, J.	Personal Communication	Personal Communication	37	15	5096	5106	2003
16130785	guanine deaminase	guanine deaminase	IES	231	10913105	Maynes, J.T., R.G. Yuan, and F.F. Snyder	Identification, expression, and characterization of Escherichia coli guanine deaminase	J Bacteriol	182	16	4658	4660	2000
20270696	guanine deaminase	guanine deaminase	ISS	142	9548740	Seffernick, J.	Personal Communication	Personal Communication	37	15	5096	5106	2003
3183406	None	guanine deaminase	ISS	142	9548740	Seffernick, J.	Personal Communication	Personal Communication	37	15	5096	5106	2003
6319963	None	guanine deaminase	ISS	142	9548740	Seffernick, J.	Personal Communication	Personal Communication	37	15	5096	5106	2003
7296893	None	guanine deaminase	ISS	142	9548740	Seffernick, J.	Personal Communication	Personal Communication	37	15	5096	5106	2003
11359393	None	guanine deaminase	ISS	142	9548740	Seffernick, J.	Personal Communication	Personal Communication	37	15	5096	5106	2003
13474288	None	guanine deaminase	ISS	142	9548740	Seffernick, J.	Personal Communication	Personal Communication	37	15	5096	5106	2003
15595332	None	guanine deaminase	ISS	142	9548740	Seffernick, J.	Personal Communication	Personal Communication	37	15	5096	5106	2003
15596718	None	guanine deaminase	ISS	142	9548740	Seffernick, J.	Personal Communication	Personal Communication	37	15	5096	5106	2003
15807848	None	guanine deaminase	ISS	142	9548740	Seffernick, J.	Personal Communication	Personal Communication	37	15	5096	5106	2003
15889592	None	guanine deaminase	ISS	142	9548740	Seffernick, J.	Personal Communication	Personal Communication	37	15	5096	5106	2003
16126853	None	guanine deaminase	ISS	142	9548740	Seffernick, J.	Personal Communication	Personal Communication	37	15	5096	5106	2003
16264545	None	guanine deaminase	ISS	142	9548740	Seffernick, J.	Personal Communication	Personal Communication	37	15	5096	5106	2003
16264890	None	guanine deaminase	ISS	142	9548740	Seffernick, J.	Personal Communication	Personal Communication	37	15	5096	5106	2003
16944447	None	guanine deaminase	ISS	142	9548740	Seffernick, J.	Personal Communication	Personal Communication	37	15	5096	5106	2003
17546818	None	guanine deaminase	ISS	142	9548740	Seffernick, J.	Personal Communication	Personal Communication	37	15	5096	5106	2003
17987854	None	guanine deaminase	ISS	142	9548740	Seffernick, J.	Personal Communication	Personal Communication	37	15	5096	5106	2003
21292642	None	guanine deaminase	ISS	142	9548740	Seffernick, J.	Personal Communication	Personal Communication	37	15	5096	5106	2003
22957248	None	guanine deaminase	ISS	142	9548740	Seffernick, J.	Personal Communication	Personal Communication	37	15	5096	5106	2003
22975602	None	guanine deaminase	ISS	142	9548740	Seffernick, J.	Personal Communication	Personal Communication	37	15	5096	5106	2003
22987521	None	guanine deaminase	ISS	142	9548740	Seffernick, J.	Personal Communication	Personal Communication	37	15	5096	5106	2003
23058763	None	guanine deaminase	ISS	142	9548740	Seffernick, J.	Personal Communication	Personal Communication	37	15	5096	5106	2003
23103868	None	guanine deaminase	ISS	142	9548740	Seffernick, J.	Personal Communication	Personal Communication	37	15	5096	5106	2003
23137447	None	guanine deaminase	ISS	142	9548740	Seffernick, J.	Personal Communication	Personal Communication	37	15	5096	5106	2003
23469105	None	guanine deaminase	ISS	142	9548740	Seffernick, J.	Personal Communication	Personal Communication	37	15	5096	5106	2003
123158	histidinol-phosphatase	histidinol-phosphatase	CFM	111	3007936	Chiariotti, L., et al.	Gene structure in the histidine operon of Escherichia coli. Identification and nucleotide sequence of the hisB gene	Mol Gen Genet	202	1	42	47	1986
23120562	None	histidinol-phosphatase	ISS	90	None	Brown, S.B.	Personal Communication	None	None	None	None	None	None
4558756	histone acetyltransferase	histone acetyltransferase	ISS	57	None	Brown, S.B.	Personal Communication	None	None	None	None	None	None
4757966	histone acetyltransferase	histone acetyltransferase	IES	68	12072557	Lahn, B.T., et al.	Previously uncharacterized histone acetyltransferases implicated in mammalian spermatogenesis	Proc Natl Acad Sci U S A	99	13	8707	8712	2002
4757968	histone acetyltransferase	histone acetyltransferase	ISS	68	12072557	Lahn, B.T., et al.	Previously uncharacterized histone acetyltransferases implicated in mammalian spermatogenesis	Proc Natl Acad Sci U S A	99	13	8707	8712	2002
6753398	histone acetyltransferase	histone acetyltransferase	ISS	57	None	Brown, S.B.	Personal Communication	None	None	None	None	None	None
15886859	histone acetyltransferase	histone acetyltransferase	ISS	57	None	Brown, S.B.	Personal Communication	None	None	None	None	None	None
25453481	histone acetyltransferase	histone acetyltransferase	CFM	68	12072557	Lahn, B.T., et al.	Previously uncharacterized histone acetyltransferases implicated in mammalian spermatogenesis	Proc Natl Acad Sci U S A	99	13	8707	8712	2002
25777617	histone acetyltransferase	histone acetyltransferase	IES	68	12072557	Lahn, B.T., et al.	Previously uncharacterized histone acetyltransferases implicated in mammalian spermatogenesis	Proc Natl Acad Sci U S A	99	13	8707	8712	2002
25777619	histone acetyltransferase	histone acetyltransferase	IES	68	12072557	Lahn, B.T., et al.	Previously uncharacterized histone acetyltransferases implicated in mammalian spermatogenesis	Proc Natl Acad Sci U S A	99	13	8707	8712	2002
25777621	histone acetyltransferase	histone acetyltransferase	IES	68	12072557	Lahn, B.T., et al.	Previously uncharacterized histone acetyltransferases implicated in mammalian spermatogenesis	Proc Natl Acad Sci U S A	99	13	8707	8712	2002
32479358	histone acetyltransferase	histone acetyltransferase	ISS	57	None	Brown, S.B.	Personal Communication	None	None	None	None	None	None
32479360	histone acetyltransferase	histone acetyltransferase	ISS	57	None	Brown, S.B.	Personal Communication	None	None	None	None	None	None
27708686	None	histone acetyltransferase	ISS	57	None	Brown, S.B.	Personal Communication	None	None	None	None	None	None
3182927	hydroxydechloroatrazine ethylaminohydrolase	hydroxydechloroatrazine ethylaminohydrolase	CFM	187	9055410	Boundy-Mills, K.L., et al.	The atzB gene of Pseudomonas sp. strain ADP encodes the second enzyme of a novel atrazine degradation pathway	Appl Environ Microbiol	63	3	916	923	1997
23012454	None	hydroxydechloroatrazine ethylaminohydrolase	ISS	142	9548740	Seffernick, J.	Personal Communication	Personal Communication	37	15	5096	5106	2003
16080988	imidazolonepropionase	imidazolonepropionase	CFM	128	9144792	Holm, L. and C. Sander	An evolutionary treasure: unification of a broad set of amidohydrolases related to urease	Proteins	28	1	72	82	1997
2642340	None	imidazolonepropionase	ISS	142	9548740	Seffernick, J.	Personal Communication	Personal Communication	37	15	5096	5106	2003
13476870	None	imidazolonepropionase	ISS	142	9548740	Seffernick, J.	Personal Communication	Personal Communication	37	15	5096	5106	2003
14194871	None	imidazolonepropionase	ISS	142	9548740	Seffernick, J.	Personal Communication	Personal Communication	37	15	5096	5106	2003
14195663	None	imidazolonepropionase	ISS	142	9548740	Seffernick, J.	Personal Communication	Personal Communication	37	15	5096	5106	2003
14195664	None	imidazolonepropionase	ISS	142	9548740	Seffernick, J.	Personal Communication	Personal Communication	37	15	5096	5106	2003
15600285	None	imidazolonepropionase	ISS	142	9548740	Seffernick, J.	Personal Communication	Personal Communication	37	15	5096	5106	2003
15641218	None	imidazolonepropionase	ISS	142	9548740	Seffernick, J.	Personal Communication	Personal Communication	37	15	5096	5106	2003
15891029	None	imidazolonepropionase	ISS	142	9548740	Seffernick, J.	Personal Communication	Personal Communication	37	15	5096	5106	2003
16122216	None	imidazolonepropionase	ISS	142	9548740	Seffernick, J.	Personal Communication	Personal Communication	37	15	5096	5106	2003
16125212	None	imidazolonepropionase	ISS	142	9548740	Seffernick, J.	Personal Communication	Personal Communication	37	15	5096	5106	2003
16264580	None	imidazolonepropionase	ISS	142	9548740	Seffernick, J.	Personal Communication	Personal Communication	37	15	5096	5106	2003
16759712	None	imidazolonepropionase	ISS	142	9548740	Seffernick, J.	Personal Communication	Personal Communication	37	15	5096	5106	2003
16764151	None	imidazolonepropionase	ISS	142	9548740	Seffernick, J.	Personal Communication	Personal Communication	37	15	5096	5106	2003
17547363	None	imidazolonepropionase	ISS	142	9548740	Seffernick, J.	Personal Communication	Personal Communication	37	15	5096	5106	2003
17937637	None	imidazolonepropionase	ISS	142	9548740	Seffernick, J.	Personal Communication	Personal Communication	37	15	5096	5106	2003
17988713	None	imidazolonepropionase	ISS	142	9548740	Seffernick, J.	Personal Communication	Personal Communication	37	15	5096	5106	2003
21231034	None	imidazolonepropionase	ISS	142	9548740	Seffernick, J.	Personal Communication	Personal Communication	37	15	5096	5106	2003
21242388	None	imidazolonepropionase	ISS	142	9548740	Seffernick, J.	Personal Communication	Personal Communication	37	15	5096	5106	2003
22126225	None	imidazolonepropionase	ISS	142	9548740	Seffernick, J.	Personal Communication	Personal Communication	37	15	5096	5106	2003
22959588	None	imidazolonepropionase	ISS	142	9548740	Seffernick, J.	Personal Communication	Personal Communication	37	15	5096	5106	2003
22969008	None	imidazolonepropionase	ISS	142	9548740	Seffernick, J.	Personal Communication	Personal Communication	37	15	5096	5106	2003
22978316	None	imidazolonepropionase	ISS	142	9548740	Seffernick, J.	Personal Communication	Personal Communication	37	15	5096	5106	2003
22987646	None	imidazolonepropionase	ISS	142	9548740	Seffernick, J.	Personal Communication	Personal Communication	37	15	5096	5106	2003
23058289	None	imidazolonepropionase	ISS	142	9548740	Seffernick, J.	Personal Communication	Personal Communication	37	15	5096	5106	2003
23106287	None	imidazolonepropionase	ISS	142	9548740	Seffernick, J.	Personal Communication	Personal Communication	37	15	5096	5106	2003
23471374	None	imidazolonepropionase	ISS	142	9548740	Seffernick, J.	Personal Communication	Personal Communication	37	15	5096	5106	2003
23500656	None	imidazolonepropionase	ISS	142	9548740	Seffernick, J.	Personal Communication	Personal Communication	37	15	5096	5106	2003
24371695	None	imidazolonepropionase	ISS	142	9548740	Seffernick, J.	Personal Communication	Personal Communication	37	15	5096	5106	2003
15804904	isoaspartyl dipeptidase	isoaspartyl dipeptidase	ISS	142	9548740	Seffernick, J.	Personal Communication	Personal Communication	37	15	5096	5106	2003
16132149	isoaspartyl dipeptidase	isoaspartyl dipeptidase	CFM	125	12718528	Thoden, J.B., et al.	High-resolution X-ray structure of isoaspartyl dipeptidase from Escherichia coli	Biochemistry	42	17	4874	4882	2003
16763320	isoaspartyl dipeptidase	isoaspartyl dipeptidase	ISS	142	9548740	Seffernick, J.	Personal Communication	Personal Communication	37	15	5096	5106	2003
16767756	isoaspartyl dipeptidase	isoaspartyl dipeptidase	ISS	142	9548740	Seffernick, J.	Personal Communication	Personal Communication	37	15	5096	5106	2003
24115394	isoaspartyl dipeptidase	isoaspartyl dipeptidase	ISS	142	9548740	Seffernick, J.	Personal Communication	Personal Communication	37	15	5096	5106	2003
3122243	l-hydantoinase	l-hydantoinase	CFM	177	9650283	May, O., et al.	Substrate-dependent enantioselectivity of a novel hydantoinase from Arthrobacter aurescens DSM 3745: purification and characterization as new member of cyclic amidases	J Biotechnol	61	1	1	13	1998
9931313	l-hydantoinase	l-hydantoinase	IES	178	10949312	Wiese, A., et al.	Hydantoin racemase from Arthrobacter aurescens DSM 3747: heterologous expression, purification and characterization	J Biotechnol	80	3	217	230	2000
22218649	l-hydantoinase	l-hydantoinase	ISS	142	9548740	Seffernick, J.	Personal Communication	Personal Communication	37	15	5096	5106	2003
126731	mandelate racemase	mandelate racemase	CFM	4	8292591	Landro, J.A., et al.	The role of lysine 166 in the mechanism of mandelate racemase from Pseudomonas putida: mechanistic and crystallographic evidence for stereospecific alkylation by (R)-alpha-phenylglycidate	Biochemistry	33	3	635	643	1994
1827628	mandelate racemase	mandelate racemase	IES	17	None	Gerlt, J.A.	Personal Communication	None	None	None	None	None	2003
48789123	None	mandelate racemase	ISS	17	None	Gerlt, J.A.	Personal Communication	None	None	None	None	None	2003
3257339	mannosyl-3-phosphoglycerate phosphatase	mannosyl-3-phosphoglycerate phosphatase	CFM	80	11562374	Empadinhas, N., et al.	Pathway for the synthesis of mannosylglycerate in the hyperthermophilic archaeon Pyrococcus horikoshii. Biochemical and genetic characterization of key enzymes	J Biol Chem	276	47	43580	43588	2001
14521433	None	mannosyl-3-phosphoglycerate phosphatase	ISS	90	None	Brown, S.B.	Personal Communication	None	None	None	None	None	None
18892586	None	mannosyl-3-phosphoglycerate phosphatase	ISS	90	None	Brown, S.B.	Personal Communication	None	None	None	None	None	None
12963663	mdp-1	mdp-1	CFM	82	11601995	Selengut, J.D.	MDP-1 is a new and distinct member of the haloacid dehalogenase family of aspartate-dependent phosphohydrolases	Biochemistry	40	42	12704	12711	2001
33457311	None	mdp-1	ISS	90	None	Brown, S.B.	Personal Communication	None	None	None	None	None	None
11890745	melamine deaminase	melamine deaminase	CFM	130	11274097	Seffernick, J.L., et al.	Melamine deaminase and atrazine chlorohydrolase: 98 percent identical but functionally different	J Bacteriol	183	8	2405	2410	2001
400237	membrane dipeptidase	membrane dipeptidase	CFM	140	12144777	Nitanai, Y., et al.	Crystal structure of human renal dipeptidase involved in beta-lactam hydrolysis	J Mol Biol	321	2	177	184	2002
729971	methylaspartate ammonia-lyase	methylaspartate ammonia-lyase	IES	282	1420191	Goda SK, Minton NP, Botting NP, Gani D	Cloning, sequencing, and expression in Escherichia coli of the Clostridium tetanomorphum gene encoding beta-methylaspartase and characterization of the recombinant protein	Biochemistry	31	44	10747	10756	1992
11282499	methylaspartate ammonia-lyase	methylaspartate ammonia-lyase	IES	281	9830098	Kato Y, Asano Y	Cloning, nucleotide sequencing, and expression of the 3-methylaspartate ammonia-lyase gene from Citrobacter amalonaticus strain YG-1002	Appl Microbiol Biotechnol	50	4	468	474	1998
15800441	methylaspartate ammonia-lyase	methylaspartate ammonia-lyase	ISS	17	None	Gerlt, J.A.	Personal Communication	None	None	None	None	None	2003
18158999	methylaspartate ammonia-lyase	methylaspartate ammonia-lyase	CFM	15	11748244	Asuncion, M., et al.	The structure of 3-methylaspartase from Clostridium tetanomorphum functions via the common enolase chemical step	J Biol Chem	277	10	8306	8311	2002
28212141	methylaspartate ammonia-lyase	methylaspartate ammonia-lyase	ISS	36	None	Brown, S.B.	Personal Communication	None	None	None	None	None	None
13475089	None	methylaspartate ammonia-lyase	ISS	17	None	Gerlt, J.A.	Personal Communication	None	None	None	None	None	2003
15791098	None	methylaspartate ammonia-lyase	ISS	17	None	Gerlt, J.A.	Personal Communication	None	None	None	None	None	2003
53685045	None	methylaspartate ammonia-lyase	ISS	17	None	Gerlt, J.A.	Personal Communication	None	None	None	None	None	2003
4502327	methylglutaconyl-CoA hydratase	methylglutaconyl-CoA hydratase	IES	58	12655555	Ly, T.B., et al.	Mutations in the AUH gene cause 3-methylglutaconic aciduria type I	Hum Mutat	21	4	401	407	2003
17943407	methylglutaconyl-CoA hydratase	methylglutaconyl-CoA hydratase	CFM	58	12655555	Ly, T.B., et al.	Mutations in the AUH gene cause 3-methylglutaconic aciduria type I	Hum Mutat	21	4	401	407	2003
7709988	None	methylglutaconyl-CoA hydratase	ISS	421	10072761	Brennan LE, Nakagawa J, Egger D, Bienz K, Moroni C	Characterisation and mitochondrial localisation of AUH, an AU-specific RNA-binding enoyl-CoA hydratase	Gene	228	1	85	91	1999
20072952	None	methylglutaconyl-CoA hydratase	ISS	57	None	Brown, S.B.	Personal Communication	None	None	None	None	None	None
29612662	None	methylglutaconyl-CoA hydratase	ISS	57	None	Brown, S.B.	Personal Communication	None	None	None	None	None	None
15597209	methylglutaconyl-CoA hydratase 2	methylglutaconyl-CoA hydratase 2	IES	761	15096032	Wong BJ, Gerlt JA	Evolution of function in the crotonase superfamily: (3S)-methylglutaconyl-CoA hydratase from Pseudomonas putida	Biochemistry	43	16	4646	4654	2004
26990767	methylglutaconyl-CoA hydratase 2	methylglutaconyl-CoA hydratase 2	CFM	761	15096032	Wong BJ, Gerlt JA	Evolution of function in the crotonase superfamily: (3S)-methylglutaconyl-CoA hydratase from Pseudomonas putida	Biochemistry	43	16	4646	4654	2004
23101990	None	methylglutaconyl-CoA hydratase 2	ISS	57	None	Brown, S.B.	Personal Communication	None	None	None	None	None	None
23472264	None	methylglutaconyl-CoA hydratase 2	ISS	57	None	Brown, S.B.	Personal Communication	None	None	None	None	None	None
24373460	None	methylglutaconyl-CoA hydratase 2	ISS	57	None	Brown, S.B.	Personal Communication	None	None	None	None	None	None
27366932	None	methylglutaconyl-CoA hydratase 2	ISS	57	None	Brown, S.B.	Personal Communication	None	None	None	None	None	None
28869924	None	methylglutaconyl-CoA hydratase 2	ISS	57	None	Brown, S.B.	Personal Communication	None	None	None	None	None	None
28900471	None	methylglutaconyl-CoA hydratase 2	ISS	57	None	Brown, S.B.	Personal Communication	None	None	None	None	None	None
28900982	None	methylglutaconyl-CoA hydratase 2	ISS	57	None	Brown, S.B.	Personal Communication	None	None	None	None	None	None
48729829	None	methylglutaconyl-CoA hydratase 2	ISS	57	None	Brown, S.B.	Personal Communication	None	None	None	None	None	None
48783629	None	methylglutaconyl-CoA hydratase 2	ISS	57	None	Brown, S.B.	Personal Communication	None	None	None	None	None	None
8569414	methylmalonyl-CoA decarboxylase	methylmalonyl-CoA decarboxylase	CFM	62	10769117	Haller, T., et al.	Discovering new enzymes and metabolic pathways: conversion of succinate to propionate by Escherichia coli	Biochemistry	39	16	4622	4629	2000
15803453	None	methylmalonyl-CoA decarboxylase	ISS	57	None	Brown, S.B.	Personal Communication	None	None	None	None	None	None
22986618	None	methylmalonyl-CoA decarboxylase	ISS	57	None	Brown, S.B.	Personal Communication	None	None	None	None	None	None
23012990	None	methylmalonyl-CoA decarboxylase	ISS	57	None	Brown, S.B.	Personal Communication	None	None	None	None	None	None
24114170	None	methylmalonyl-CoA decarboxylase	ISS	57	None	Brown, S.B.	Personal Communication	None	None	None	None	None	None
30064228	None	methylmalonyl-CoA decarboxylase	ISS	57	None	Brown, S.B.	Personal Communication	None	None	None	None	None	None
14010614	methylmalonyl-CoA epimerase	methylmalonyl-CoA epimerase	IES	598	None	Brown, S.	None	Personal Communication	None	None	None	None	2003
14010616	methylmalonyl-CoA epimerase	methylmalonyl-CoA epimerase	IES	614	11481338	Bobik, T.A. and M.E. Rasche	Identification of the human methylmalonyl-CoA racemase gene based on the analysis of prokaryotic gene arrangements. Implications for decoding the human genome	J Biol Chem	276	40	37194	37198	2001
15826384	methylmalonyl-CoA epimerase	methylmalonyl-CoA epimerase	IES	613	7325964	Leadlay, P.F.	Purification and characterization of methylmalonyl-CoA epimerase from Propionibacterium shermanii	Biochem J	197	2	413	419	1981
15826388	methylmalonyl-CoA epimerase	methylmalonyl-CoA epimerase	CFM	581	11470438	McCarthy, A.A., et al.	Crystal structure of methylmalonyl-coenzyme A epimerase from P. shermanii: a novel enzymatic function on an ancient metal binding scaffold	Structure (Camb)	9	7	637	646	2001
21314762	methylmalonyl-CoA epimerase	methylmalonyl-CoA epimerase	IES	614	11481338	Bobik, T.A. and M.E. Rasche	Identification of the human methylmalonyl-CoA racemase gene based on the analysis of prokaryotic gene arrangements. Implications for decoding the human genome	J Biol Chem	276	40	37194	37198	2001
14590197	None	methylmalonyl-CoA epimerase	ISS	598	None	Brown, S.	None	Personal Communication	None	None	None	None	2003
21223758	None	methylmalonyl-CoA epimerase	ISS	598	None	Brown, S.	None	Personal Communication	None	None	None	None	2003
23017474	None	methylmalonyl-CoA epimerase	ISS	598	None	Brown, S.	None	Personal Communication	None	None	None	None	2003
29829399	None	methylmalonyl-CoA epimerase	ISS	598	None	Brown, S.	None	Personal Communication	None	None	None	None	2003
115713	muconate cycloisomerase	muconate cycloisomerase	IES	748	3609743	Aldrich TL, Frantz B, Gill JF, Kilbane JJ, Chakrabarty AM	Cloning and complete nucleotide sequence determination of the catB gene encoding cis,cis-muconate lactonizing enzyme	Gene	52	2	185	195	1987
151125	muconate cycloisomerase	muconate cycloisomerase	IES	748	3609743	Aldrich TL, Frantz B, Gill JF, Kilbane JJ, Chakrabarty AM	Cloning and complete nucleotide sequence determination of the catB gene encoding cis,cis-muconate lactonizing enzyme	Gene	52	2	185	195	1987
607908	muconate cycloisomerase	muconate cycloisomerase	ISS	36	None	Brown, S.B.	Personal Communication	None	None	None	None	None	None
1633161	muconate cycloisomerase	muconate cycloisomerase	ISS	17	None	Gerlt, J.A.	Personal Communication	None	None	None	None	None	2003
3891690	muconate cycloisomerase	muconate cycloisomerase	CFM	9	9724714	Hasson, M.S., et al.	Evolution of an enzyme active site: the structure of a new crystal form of muconate lactonizing enzyme compared with mandelate racemase and enolase	Proc Natl Acad Sci U S A	95	18	10396	10401	1998
4579699	muconate cycloisomerase	muconate cycloisomerase	IES	386	7829074	Janssen U, Fink T, Lichter P, Stoffel W	Human mitochondrial 3,2-trans-enoyl-CoA isomerase (DCI): gene structure and localization to chromosome 16p13.3	Genomics	23	1	223	228	1994
5915882	muconate cycloisomerase	muconate cycloisomerase	IES	387	8198519	Kilponen JM, Hayrinen HM, Rehn M, Hiltunen JK	cDNA cloning and amino acid sequence of human mitochondrial delta 3 delta 2-enoyl-CoA isomerase: comparison of the human enzyme with its rat counterpart, mitochondrial short-chain isomerase	Biochem J	300	0	1	5	1994
6014740	muconate cycloisomerase	muconate cycloisomerase	IES	388	8224148	Stoffel W, Duker M, Hofmann K	Molecular cloning and gene organization of the mouse mitochondrial 3,2-trans-enoyl-CoA isomerase	FEBS Lett	333	1	119	122	1993
11270756	muconate cycloisomerase	muconate cycloisomerase	IES	386	7829074	Janssen U, Fink T, Lichter P, Stoffel W	Human mitochondrial 3,2-trans-enoyl-CoA isomerase (DCI): gene structure and localization to chromosome 16p13.3	Genomics	23	1	223	228	1994
12862418	muconate cycloisomerase	muconate cycloisomerase	ISS	17	None	Gerlt, J.A.	Personal Communication	None	None	None	None	None	2003
13660733	muconate cycloisomerase	muconate cycloisomerase	ISS	17	None	Gerlt, J.A.	Personal Communication	None	None	None	None	None	2003
26990423	muconate cycloisomerase	muconate cycloisomerase	ISS	36	None	Brown, S.B.	Personal Communication	None	None	None	None	None	None
48729290	muconate cycloisomerase	muconate cycloisomerase	ISS	17	None	Gerlt, J.A.	Personal Communication	None	None	None	None	None	2003
48733237	muconate cycloisomerase	muconate cycloisomerase	ISS	17	None	Gerlt, J.A.	Personal Communication	None	None	None	None	None	2003
2996615	None	muconate cycloisomerase	ISS	17	None	Gerlt, J.A.	Personal Communication	None	None	None	None	None	2003
6014742	None	muconate cycloisomerase	ISS	389	11916962	Janssen U, Stoffel W	Disruption of mitochondrial beta -oxidation of unsaturated fatty acids in the 3,2-trans-enoyl-CoA isomerase-deficient mouse	J Biol Chem	277	22	19579	19584	2002
11967279	None	muconate cycloisomerase	ISS	17	None	Gerlt, J.A.	Personal Communication	None	None	None	None	None	2003
12539415	None	muconate cycloisomerase	ISS	390	2040594	Palosaari PM, Vihinen M, Mantsala PI, Alexson SE, Pihlajaniemi T, Hiltunen JK	Amino acid sequence similarities of the mitochondrial short chain delta 3, delta 2-enoyl-CoA isomerase and peroxisomal multifunctional delta 3, delta 2-enoyl-CoA isomerase, 2-enoyl-CoA hydratase, 3-hydroxyacyl-CoA dehydrogenase enzyme in rat liver	J Biol Chem	266	17	10750	10753	1991
14132758	None	muconate cycloisomerase	ISS	17	None	Gerlt, J.A.	Personal Communication	None	None	None	None	None	2003
15597705	None	muconate cycloisomerase	ISS	17	None	Gerlt, J.A.	Personal Communication	None	None	None	None	None	2003
23308936	None	muconate cycloisomerase	ISS	17	None	Gerlt, J.A.	Personal Communication	None	None	None	None	None	2003
23491535	None	muconate cycloisomerase	ISS	391	11409545	Engemann C, Elssner T, Kleber HP	Biotransformation of crotonobetaine to L(-)-carnitine in Proteus sp	Arch Microbiol	175	5	353	359	2001
23491545	None	muconate cycloisomerase	ISS	391	11409545	Engemann C, Elssner T, Kleber HP	Biotransformation of crotonobetaine to L(-)-carnitine in Proteus sp	Arch Microbiol	175	5	353	359	2001
25028859	None	muconate cycloisomerase	ISS	17	None	Gerlt, J.A.	Personal Communication	None	None	None	None	None	2003
48771790	None	muconate cycloisomerase	ISS	17	None	Gerlt, J.A.	Personal Communication	None	None	None	None	None	2003
48848011	None	muconate cycloisomerase	ISS	17	None	Gerlt, J.A.	Personal Communication	None	None	None	None	None	2003
8895751	n-acetylgalactosamine-6-phosphate deacetylase	n-acetylgalactosamine-6-phosphate deacetylase	CFM	180	10931310	Brinkkotter, A., et al.	Pathways for the utilization of N-acetyl-galactosamine and galactosamine in Escherichia coli	Mol Microbiol	37	1	125	135	2000
15803675	n-acetylgalactosamine-6-phosphate deacetylase	n-acetylgalactosamine-6-phosphate deacetylase	ISS	142	9548740	Seffernick, J.	Personal Communication	Personal Communication	37	15	5096	5106	2003
15833269	n-acetylgalactosamine-6-phosphate deacetylase	n-acetylgalactosamine-6-phosphate deacetylase	ISS	142	9548740	Seffernick, J.	Personal Communication	Personal Communication	37	15	5096	5106	2003
3122428	None	n-acetylgalactosamine-6-phosphate deacetylase	ISS	142	9548740	Seffernick, J.	Personal Communication	Personal Communication	37	15	5096	5106	2003
16121146	None	n-acetylgalactosamine-6-phosphate deacetylase	ISS	142	9548740	Seffernick, J.	Personal Communication	Personal Communication	37	15	5096	5106	2003
15643577	n-acetylglucosamine-6-phosphate deacetylase	n-acetylglucosamine-6-phosphate deacetylase	CFM	142	9548740	Seffernick, J.	Personal Communication	Personal Communication	37	15	5096	5106	2003
3341612	None	n-acetylglucosamine-6-phosphate deacetylase	ISS	142	9548740	Seffernick, J.	Personal Communication	Personal Communication	37	15	5096	5106	2003
4680667	None	n-acetylglucosamine-6-phosphate deacetylase	ISS	142	9548740	Seffernick, J.	Personal Communication	Personal Communication	37	15	5096	5106	2003
6137106	None	n-acetylglucosamine-6-phosphate deacetylase	ISS	142	9548740	Seffernick, J.	Personal Communication	Personal Communication	37	15	5096	5106	2003
7467512	None	n-acetylglucosamine-6-phosphate deacetylase	ISS	142	9548740	Seffernick, J.	Personal Communication	Personal Communication	37	15	5096	5106	2003
13473994	None	n-acetylglucosamine-6-phosphate deacetylase	ISS	142	9548740	Seffernick, J.	Personal Communication	Personal Communication	37	15	5096	5106	2003
13702151	None	n-acetylglucosamine-6-phosphate deacetylase	ISS	142	9548740	Seffernick, J.	Personal Communication	Personal Communication	37	15	5096	5106	2003
15602739	None	n-acetylglucosamine-6-phosphate deacetylase	ISS	142	9548740	Seffernick, J.	Personal Communication	Personal Communication	37	15	5096	5106	2003
15612984	None	n-acetylglucosamine-6-phosphate deacetylase	ISS	142	9548740	Seffernick, J.	Personal Communication	Personal Communication	37	15	5096	5106	2003
15641009	None	n-acetylglucosamine-6-phosphate deacetylase	ISS	142	9548740	Seffernick, J.	Personal Communication	Personal Communication	37	15	5096	5106	2003
15641786	None	n-acetylglucosamine-6-phosphate deacetylase	ISS	142	9548740	Seffernick, J.	Personal Communication	Personal Communication	37	15	5096	5106	2003
15800379	None	n-acetylglucosamine-6-phosphate deacetylase	ISS	142	9548740	Seffernick, J.	Personal Communication	Personal Communication	37	15	5096	5106	2003
15828840	None	n-acetylglucosamine-6-phosphate deacetylase	ISS	142	9548740	Seffernick, J.	Personal Communication	Personal Communication	37	15	5096	5106	2003
15838066	None	n-acetylglucosamine-6-phosphate deacetylase	ISS	142	9548740	Seffernick, J.	Personal Communication	Personal Communication	37	15	5096	5106	2003
15889864	None	n-acetylglucosamine-6-phosphate deacetylase	ISS	142	9548740	Seffernick, J.	Personal Communication	Personal Communication	37	15	5096	5106	2003
15893481	None	n-acetylglucosamine-6-phosphate deacetylase	ISS	142	9548740	Seffernick, J.	Personal Communication	Personal Communication	37	15	5096	5106	2003
15922880	None	n-acetylglucosamine-6-phosphate deacetylase	ISS	142	9548740	Seffernick, J.	Personal Communication	Personal Communication	37	15	5096	5106	2003
15923691	None	n-acetylglucosamine-6-phosphate deacetylase	ISS	142	9548740	Seffernick, J.	Personal Communication	Personal Communication	37	15	5096	5106	2003
15963956	None	n-acetylglucosamine-6-phosphate deacetylase	ISS	142	9548740	Seffernick, J.	Personal Communication	Personal Communication	37	15	5096	5106	2003
16080554	None	n-acetylglucosamine-6-phosphate deacetylase	ISS	142	9548740	Seffernick, J.	Personal Communication	Personal Communication	37	15	5096	5106	2003
16122839	None	n-acetylglucosamine-6-phosphate deacetylase	ISS	142	9548740	Seffernick, J.	Personal Communication	Personal Communication	37	15	5096	5106	2003
16124698	None	n-acetylglucosamine-6-phosphate deacetylase	ISS	142	9548740	Seffernick, J.	Personal Communication	Personal Communication	37	15	5096	5106	2003
16124789	None	n-acetylglucosamine-6-phosphate deacetylase	ISS	142	9548740	Seffernick, J.	Personal Communication	Personal Communication	37	15	5096	5106	2003
16272107	None	n-acetylglucosamine-6-phosphate deacetylase	ISS	142	9548740	Seffernick, J.	Personal Communication	Personal Communication	37	15	5096	5106	2003
16759627	None	n-acetylglucosamine-6-phosphate deacetylase	ISS	142	9548740	Seffernick, J.	Personal Communication	Personal Communication	37	15	5096	5106	2003
16764053	None	n-acetylglucosamine-6-phosphate deacetylase	ISS	142	9548740	Seffernick, J.	Personal Communication	Personal Communication	37	15	5096	5106	2003
16800024	None	n-acetylglucosamine-6-phosphate deacetylase	ISS	142	9548740	Seffernick, J.	Personal Communication	Personal Communication	37	15	5096	5106	2003
16802996	None	n-acetylglucosamine-6-phosphate deacetylase	ISS	142	9548740	Seffernick, J.	Personal Communication	Personal Communication	37	15	5096	5106	2003
17553768	None	n-acetylglucosamine-6-phosphate deacetylase	ISS	142	9548740	Seffernick, J.	Personal Communication	Personal Communication	37	15	5096	5106	2003
17988730	None	n-acetylglucosamine-6-phosphate deacetylase	ISS	142	9548740	Seffernick, J.	Personal Communication	Personal Communication	37	15	5096	5106	2003
18311158	None	n-acetylglucosamine-6-phosphate deacetylase	ISS	142	9548740	Seffernick, J.	Personal Communication	Personal Communication	37	15	5096	5106	2003
19704468	None	n-acetylglucosamine-6-phosphate deacetylase	ISS	142	9548740	Seffernick, J.	Personal Communication	Personal Communication	37	15	5096	5106	2003
19920392	None	n-acetylglucosamine-6-phosphate deacetylase	ISS	142	9548740	Seffernick, J.	Personal Communication	Personal Communication	37	15	5096	5106	2003
20806755	None	n-acetylglucosamine-6-phosphate deacetylase	ISS	142	9548740	Seffernick, J.	Personal Communication	Personal Communication	37	15	5096	5106	2003
21232839	None	n-acetylglucosamine-6-phosphate deacetylase	ISS	142	9548740	Seffernick, J.	Personal Communication	Personal Communication	37	15	5096	5106	2003
21241486	None	n-acetylglucosamine-6-phosphate deacetylase	ISS	142	9548740	Seffernick, J.	Personal Communication	Personal Communication	37	15	5096	5106	2003
21296078	None	n-acetylglucosamine-6-phosphate deacetylase	ISS	142	9548740	Seffernick, J.	Personal Communication	Personal Communication	37	15	5096	5106	2003
21361513	None	n-acetylglucosamine-6-phosphate deacetylase	ISS	142	9548740	Seffernick, J.	Personal Communication	Personal Communication	37	15	5096	5106	2003
21402109	None	n-acetylglucosamine-6-phosphate deacetylase	ISS	142	9548740	Seffernick, J.	Personal Communication	Personal Communication	37	15	5096	5106	2003
22960278	None	n-acetylglucosamine-6-phosphate deacetylase	ISS	142	9548740	Seffernick, J.	Personal Communication	Personal Communication	37	15	5096	5106	2003
22994830	None	n-acetylglucosamine-6-phosphate deacetylase	ISS	142	9548740	Seffernick, J.	Personal Communication	Personal Communication	37	15	5096	5106	2003
22997779	None	n-acetylglucosamine-6-phosphate deacetylase	ISS	142	9548740	Seffernick, J.	Personal Communication	Personal Communication	37	15	5096	5106	2003
23007334	None	n-acetylglucosamine-6-phosphate deacetylase	ISS	142	9548740	Seffernick, J.	Personal Communication	Personal Communication	37	15	5096	5106	2003
23021492	None	n-acetylglucosamine-6-phosphate deacetylase	ISS	142	9548740	Seffernick, J.	Personal Communication	Personal Communication	37	15	5096	5106	2003
23024752	None	n-acetylglucosamine-6-phosphate deacetylase	ISS	142	9548740	Seffernick, J.	Personal Communication	Personal Communication	37	15	5096	5106	2003
23028660	None	n-acetylglucosamine-6-phosphate deacetylase	ISS	142	9548740	Seffernick, J.	Personal Communication	Personal Communication	37	15	5096	5106	2003
23037704	None	n-acetylglucosamine-6-phosphate deacetylase	ISS	142	9548740	Seffernick, J.	Personal Communication	Personal Communication	37	15	5096	5106	2003
23038620	None	n-acetylglucosamine-6-phosphate deacetylase	ISS	142	9548740	Seffernick, J.	Personal Communication	Personal Communication	37	15	5096	5106	2003
23100362	None	n-acetylglucosamine-6-phosphate deacetylase	ISS	142	9548740	Seffernick, J.	Personal Communication	Personal Communication	37	15	5096	5106	2003
23106954	None	n-acetylglucosamine-6-phosphate deacetylase	ISS	142	9548740	Seffernick, J.	Personal Communication	Personal Communication	37	15	5096	5106	2003
23467047	None	n-acetylglucosamine-6-phosphate deacetylase	ISS	142	9548740	Seffernick, J.	Personal Communication	Personal Communication	37	15	5096	5106	2003
23500638	None	n-acetylglucosamine-6-phosphate deacetylase	ISS	142	9548740	Seffernick, J.	Personal Communication	Personal Communication	37	15	5096	5106	2003
24112037	None	n-acetylglucosamine-6-phosphate deacetylase	ISS	142	9548740	Seffernick, J.	Personal Communication	Personal Communication	37	15	5096	5106	2003
24375009	None	n-acetylglucosamine-6-phosphate deacetylase	ISS	142	9548740	Seffernick, J.	Personal Communication	Personal Communication	37	15	5096	5106	2003
3287876	n-acyl-d-amino-acid deacylase	n-acyl-d-amino-acid deacylase	IES	175	8541651	Wakayama, M., et al.	Cloning and sequencing of a gene encoding D-aminoacylase from Alcaligenes xylosoxydans subsp. xylosoxydans A-6 and expression of the gene in Escherichia coli	Biosci Biotechnol Biochem	59	11	2115	2119	1995
3287879	n-acyl-d-amino-acid deacylase	n-acyl-d-amino-acid deacylase	IES	176	7763985	Moriguchi, M., et al.	Purification and characterization of novel N-acyl-D-aspartate amidohydrolase from Alcaligenes xylosoxydans subsp. xylosoxydans A-6	Biosci Biotechnol Biochem	57	7	1145	1148	1993
13194736	n-acyl-d-amino-acid deacylase	n-acyl-d-amino-acid deacylase	CFM	174	12381838	Hsu, C.S., et al.	Structural-based mutational analysis of D-aminoacylase from Alcaligenes faecalis DA1	Protein Sci	11	11	2545	2550	2002
1581022	None	n-acyl-d-amino-acid deacylase	ISS	142	9548740	Seffernick, J.	Personal Communication	Personal Communication	37	15	5096	5106	2003
3287878	None	n-acyl-d-amino-acid deacylase	ISS	142	9548740	Seffernick, J.	Personal Communication	Personal Communication	37	15	5096	5106	2003
17549408	None	n-acyl-d-amino-acid deacylase	ISS	142	9548740	Seffernick, J.	Personal Communication	Personal Communication	37	15	5096	5106	2003
22977611	None	n-acyl-d-amino-acid deacylase	ISS	142	9548740	Seffernick, J.	Personal Communication	Personal Communication	37	15	5096	5106	2003
22977859	None	n-acyl-d-amino-acid deacylase	ISS	142	9548740	Seffernick, J.	Personal Communication	Personal Communication	37	15	5096	5106	2003
22989190	None	n-acyl-d-amino-acid deacylase	ISS	142	9548740	Seffernick, J.	Personal Communication	Personal Communication	37	15	5096	5106	2003
23061680	None	n-acyl-d-amino-acid deacylase	ISS	142	9548740	Seffernick, J.	Personal Communication	Personal Communication	37	15	5096	5106	2003
23469745	None	n-acyl-d-amino-acid deacylase	ISS	142	9548740	Seffernick, J.	Personal Communication	Personal Communication	37	15	5096	5106	2003
3287737	n-isopropylammelide isopropylaminohydrolase	n-isopropylammelide isopropylaminohydrolase	CFM	188	9422605	Sadowsky, M.J., et al.	AtzC is a new member of the amidohydrolase protein superfamily and is homologous to other atrazine-metabolizing enzymes	J Bacteriol	180	1	152	158	1998
18143	None	None	None	None	NA	NA	NA	NA	NA	NA	NA	NA	NA
86253	None	None	None	None	NA	NA	NA	NA	NA	NA	NA	NA	NA
94881	None	None	None	None	NA	NA	NA	NA	NA	NA	NA	NA	NA
119118	None	None	None	None	NA	NA	NA	NA	NA	NA	NA	NA	NA
127273	None	None	None	None	NA	NA	NA	NA	NA	NA	NA	NA	NA
173197	None	None	None	None	NA	NA	NA	NA	NA	NA	NA	NA	NA
213085	None	None	None	None	NA	NA	NA	NA	NA	NA	NA	NA	NA
296568	None	None	None	None	NA	NA	NA	NA	NA	NA	NA	NA	NA
387144	None	None	None	None	NA	NA	NA	NA	NA	NA	NA	NA	NA
400767	None	None	None	None	NA	NA	NA	NA	NA	NA	NA	NA	NA
418525	None	None	None	None	NA	NA	NA	NA	NA	NA	NA	NA	NA
475909	None	None	None	None	NA	NA	NA	NA	NA	NA	NA	NA	NA
497131	None	None	None	None	NA	NA	NA	NA	NA	NA	NA	NA	NA
549553	None	None	None	None	NA	NA	NA	NA	NA	NA	NA	NA	NA
630670	None	None	None	None	NA	NA	NA	NA	NA	NA	NA	NA	NA
727361	None	None	None	None	NA	NA	NA	NA	NA	NA	NA	NA	NA
775203	None	None	None	None	NA	NA	NA	NA	NA	NA	NA	NA	NA
1002674	None	None	None	None	NA	NA	NA	NA	NA	NA	NA	NA	NA
1076925	None	None	None	None	NA	NA	NA	NA	NA	NA	NA	NA	NA
1084243	None	None	None	None	NA	NA	NA	NA	NA	NA	NA	NA	NA
1150421	None	None	None	None	NA	NA	NA	NA	NA	NA	NA	NA	NA
1161573	None	None	None	None	NA	NA	NA	NA	NA	NA	NA	NA	NA
1176064	None	None	None	None	NA	NA	NA	NA	NA	NA	NA	NA	NA
1177029	None	None	None	None	NA	NA	NA	NA	NA	NA	NA	NA	NA
1352083	None	None	None	None	NA	NA	NA	NA	NA	NA	NA	NA	NA
1362503	None	None	None	None	NA	NA	NA	NA	NA	NA	NA	NA	NA
1439551	None	None	None	None	NA	NA	NA	NA	NA	NA	NA	NA	NA
1518395	None	None	None	None	NA	NA	NA	NA	NA	NA	NA	NA	NA
1655730	None	None	None	None	NA	NA	NA	NA	NA	NA	NA	NA	NA
1703170	None	None	None	None	NA	NA	NA	NA	NA	NA	NA	NA	NA
1723196	None	None	None	None	NA	NA	NA	NA	NA	NA	NA	NA	NA
1729438	None	None	None	None	NA	NA	NA	NA	NA	NA	NA	NA	NA
1808684	None	None	None	None	NA	NA	NA	NA	NA	NA	NA	NA	NA
1915986	None	None	None	None	NA	NA	NA	NA	NA	NA	NA	NA	NA
2098615	None	None	None	None	NA	NA	NA	NA	NA	NA	NA	NA	NA
2147746	None	None	None	None	NA	NA	NA	NA	NA	NA	NA	NA	NA
2213425	None	None	None	None	NA	NA	NA	NA	NA	NA	NA	NA	NA
2226378	None	None	None	None	NA	NA	NA	NA	NA	NA	NA	NA	NA
2290997	None	None	None	None	NA	NA	NA	NA	NA	NA	NA	NA	NA
2326832	None	None	None	None	NA	NA	NA	NA	NA	NA	NA	NA	NA
2465563	None	None	None	None	NA	NA	NA	NA	NA	NA	NA	NA	NA
2494843	None	None	None	None	NA	NA	NA	NA	NA	NA	NA	NA	NA
2506680	None	None	None	None	NA	NA	NA	NA	NA	NA	NA	NA	NA
2529479	None	None	None	None	NA	NA	NA	NA	NA	NA	NA	NA	NA
2599298	None	None	None	None	NA	NA	NA	NA	NA	NA	NA	NA	NA
2661039	None	None	None	None	NA	NA	NA	NA	NA	NA	NA	NA	NA
2764829	None	None	None	None	NA	NA	NA	NA	NA	NA	NA	NA	NA
2792325	None	None	None	None	NA	NA	NA	NA	NA	NA	NA	NA	NA
3056884	None	None	None	None	NA	NA	NA	NA	NA	NA	NA	NA	NA
3059183	None	None	None	None	NA	NA	NA	NA	NA	NA	NA	NA	NA
3089601	None	None	None	None	NA	NA	NA	NA	NA	NA	NA	NA	NA
3183483	None	None	None	None	NA	NA	NA	NA	NA	NA	NA	NA	NA
3193336	None	None	None	None	NA	NA	NA	NA	NA	NA	NA	NA	NA
3218519	None	None	None	None	NA	NA	NA	NA	NA	NA	NA	NA	NA
3220011	None	None	None	None	NA	NA	NA	NA	NA	NA	NA	NA	NA
3253198	None	None	None	None	NA	NA	NA	NA	NA	NA	NA	NA	NA
3282243	None	None	None	None	NA	NA	NA	NA	NA	NA	NA	NA	NA
3309645	None	None	None	None	NA	NA	NA	NA	NA	NA	NA	NA	NA
3320398	None	None	None	None	NA	NA	NA	NA	NA	NA	NA	NA	NA
3334221	None	None	None	None	NA	NA	NA	NA	NA	NA	NA	NA	NA
3334222	None	None	None	None	NA	NA	NA	NA	NA	NA	NA	NA	NA
3334224	None	None	None	None	NA	NA	NA	NA	NA	NA	NA	NA	NA
3334226	None	None	None	None	NA	NA	NA	NA	NA	NA	NA	NA	NA
3644005	None	None	None	None	NA	NA	NA	NA	NA	NA	NA	NA	NA
3724166	None	None	None	None	NA	NA	NA	NA	NA	NA	NA	NA	NA
3885480	None	None	None	None	NA	NA	NA	NA	NA	NA	NA	NA	NA
4503375	None	None	None	None	NA	NA	NA	NA	NA	NA	NA	NA	NA
4512361	None	None	None	None	NA	NA	NA	NA	NA	NA	NA	NA	NA
4680206	None	None	None	None	NA	NA	NA	NA	NA	NA	NA	NA	NA
4731345	None	None	None	None	NA	NA	NA	NA	NA	NA	NA	NA	NA
4884837	None	None	None	None	NA	NA	NA	NA	NA	NA	NA	NA	NA
4884847	None	None	None	None	NA	NA	NA	NA	NA	NA	NA	NA	NA
5019752	None	None	None	None	NA	NA	NA	NA	NA	NA	NA	NA	NA
5042366	None	None	None	None	NA	NA	NA	NA	NA	NA	NA	NA	NA
5566196	None	None	None	None	NA	NA	NA	NA	NA	NA	NA	NA	NA
5566197	None	None	None	None	NA	NA	NA	NA	NA	NA	NA	NA	NA
5566198	None	None	None	None	NA	NA	NA	NA	NA	NA	NA	NA	NA
5566210	None	None	None	None	NA	NA	NA	NA	NA	NA	NA	NA	NA
5566211	None	None	None	None	NA	NA	NA	NA	NA	NA	NA	NA	NA
5853057	None	None	None	None	NA	NA	NA	NA	NA	NA	NA	NA	NA
5916173	None	None	None	None	NA	NA	NA	NA	NA	NA	NA	NA	NA
6118533	None	None	None	None	NA	NA	NA	NA	NA	NA	NA	NA	NA
6323314	None	None	None	None	NA	NA	NA	NA	NA	NA	NA	NA	NA
6323918	None	None	None	None	NA	NA	NA	NA	NA	NA	NA	NA	NA
6324188	None	None	None	None	NA	NA	NA	NA	NA	NA	NA	NA	NA
6469117	None	None	None	None	NA	NA	NA	NA	NA	NA	NA	NA	NA
6513610	None	None	None	None	NA	NA	NA	NA	NA	NA	NA	NA	NA
6594631	None	None	None	None	NA	NA	NA	NA	NA	NA	NA	NA	NA
6625562	None	None	None	None	NA	NA	NA	NA	NA	NA	NA	NA	NA
6683552	None	None	None	None	NA	NA	NA	NA	NA	NA	NA	NA	NA
6683571	None	None	None	None	NA	NA	NA	NA	NA	NA	NA	NA	NA
6685984	None	None	None	None	NA	NA	NA	NA	NA	NA	NA	NA	NA
6714522	None	None	None	None	NA	NA	NA	NA	NA	NA	NA	NA	NA
6755026	None	None	None	None	NA	NA	NA	NA	NA	NA	NA	NA	NA
6942171	None	None	None	None	NA	NA	NA	NA	NA	NA	NA	NA	NA
7021535	None	None	None	None	NA	NA	NA	NA	NA	NA	NA	NA	NA
7267246	None	None	None	None	NA	NA	NA	NA	NA	NA	NA	NA	NA
7299138	None	None	None	None	NA	NA	NA	NA	NA	NA	NA	NA	NA
7428394	None	None	None	None	NA	NA	NA	NA	NA	NA	NA	NA	NA
7436962	None	None	None	None	NA	NA	NA	NA	NA	NA	NA	NA	NA
7469142	None	None	None	None	NA	NA	NA	NA	NA	NA	NA	NA	NA
7469169	None	None	None	None	NA	NA	NA	NA	NA	NA	NA	NA	NA
7488556	None	None	None	None	NA	NA	NA	NA	NA	NA	NA	NA	NA
7494134	None	None	None	None	NA	NA	NA	NA	NA	NA	NA	NA	NA
7509483	None	None	None	None	NA	NA	NA	NA	NA	NA	NA	NA	NA
7511055	None	None	None	None	NA	NA	NA	NA	NA	NA	NA	NA	NA
7522119	None	None	None	None	NA	NA	NA	NA	NA	NA	NA	NA	NA
7594586	None	None	None	None	NA	NA	NA	NA	NA	NA	NA	NA	NA
7619814	None	None	None	None	NA	NA	NA	NA	NA	NA	NA	NA	NA
7662008	None	None	None	None	NA	NA	NA	NA	NA	NA	NA	NA	NA
7670842	None	None	None	None	NA	NA	NA	NA	NA	NA	NA	NA	NA
7689035	None	None	None	None	NA	NA	NA	NA	NA	NA	NA	NA	NA
7769065	None	None	None	None	NA	NA	NA	NA	NA	NA	NA	NA	NA
8101730	None	None	None	None	NA	NA	NA	NA	NA	NA	NA	NA	NA
8101734	None	None	None	None	NA	NA	NA	NA	NA	NA	NA	NA	NA
8133118	None	None	None	None	NA	NA	NA	NA	NA	NA	NA	NA	NA
[truncated: 2,888 more rows]
